# Supplementary material for: Variation and Variability in Skeletal Ossification of the Gray Short-tailed Opossum, Monodelphis domestica
Source: Integr Org Biol. 2024 Jul 3;6(1):obae024. doi: 10.1093/iob/obae024 (PMC11305135; doi:10.1093/iob/obae024)
Supplement: obae024_Supplemental_File [file obae024_supplemental_file.zip]

Archive with 23 entries (19 files):
- IOB Monodelphis OSA Supplementary Materials.pdf
- OSA_Nexus/
- OSA_Nexus/OSA_Nexus/
- OSA_Nexus/OSA_Nexus/.DS_Store
- OSA_Nexus/OSA_Nexus/Monodelphis_OSA_AllEvents_ImmatureOut.nex
- OSA_Nexus/OSA_Nexus/Monodelphis_OSA_AllEvents_MatureOut.nex
- OSA_Nexus/OSA_Nexus/Monodelphis_OSA_Cranial_ImmatureOut.nex
- OSA_Nexus/OSA_Nexus/Monodelphis_OSA_Cranial_MatureOut.nex
- OSA_Nexus/OSA_Nexus/Monodelphis_OSA_Forelimb_ImmatureOut.nex
- OSA_Nexus/OSA_Nexus/Monodelphis_OSA_Forelimb_MatureOut.nex
- OSA_Nexus/OSA_Nexus/Monodelphis_OSA_Hindlimb_ImmatureOut.nex
- OSA_Nexus/OSA_Nexus/Monodelphis_OSA_Hindlimb_MatureOut.nex
- OSA_Nexus/__MACOSX/
- OSA_Nexus/__MACOSX/OSA_Nexus/
- OSA_Nexus/__MACOSX/OSA_Nexus/._.DS_Store
- OSA_Nexus/__MACOSX/OSA_Nexus/._Monodelphis_OSA_AllEvents_ImmatureOut.nex
- OSA_Nexus/__MACOSX/OSA_Nexus/._Monodelphis_OSA_AllEvents_MatureOut.nex
- OSA_Nexus/__MACOSX/OSA_Nexus/._Monodelphis_OSA_Cranial_ImmatureOut.nex
- OSA_Nexus/__MACOSX/OSA_Nexus/._Monodelphis_OSA_Cranial_MatureOut.nex
- OSA_Nexus/__MACOSX/OSA_Nexus/._Monodelphis_OSA_Forelimb_ImmatureOut.nex
- OSA_Nexus/__MACOSX/OSA_Nexus/._Monodelphis_OSA_Forelimb_MatureOut.nex
- OSA_Nexus/__MACOSX/OSA_Nexus/._Monodelphis_OSA_Hindlimb_ImmatureOut.nex
- OSA_Nexus/__MACOSX/OSA_Nexus/._Monodelphis_OSA_Hindlimb_MatureOut.nex
