# Supplementary material for: Variation and Variability in Skeletal Ossification of the Gray Short-tailed Opossum, Monodelphis domestica
Source: Integr Org Biol. 2024 Jul 3;6(1):obae024. doi: 10.1093/iob/obae024 (PMC11305135; doi:10.1093/iob/obae024)
Supplement: obae024_Supplemental_File [file obae024_supplemental_file.zip › OSA_Nexus/OSA_Nexus/Monodelphis_OSA_AllEvents_ImmatureOut.nex]

#NEXUS

BEGIN TAXA;
	TITLE Semaphoronts;
	DIMENSIONS NTAX=34;
	TAXLABELS
		0b1a 5b 7b 11a 15b 20a HypoMature 15a 10a 15d17b 15e 15f 15g116a 21b 9a19b 9a2 11b 13a 1b2c 1d day_3 3b 3c 7a day7 day6 7c 8a 8b 8c day8 2d 3a 4a 
	;
END;
BEGIN CHARACTERS;
	TITLE  Event_Matrix;
	DIMENSIONS  NCHAR=92;
	FORMAT DATATYPE = STANDARD GAP = - MISSING = ? SYMBOLS = "  0 1";
	CHARSTATELABELS 
		1 Premaxillae, 2 Maxillae, 3 Palatines, 4 Pterygoids, 5 Mandibles, 6 Squamosals, 7 Vomer, 8 Lacrimal, 9 Tympanic, 10 Prearticular, 11 Nasal, 12 Jugal, 13 Parietal, 14 Frontal, 15 Interparietal, 16 Exoccipitals, 17 Basioccipital, 18 Ala_temporalis, 19 Basisphenoid, 20 Malleus, 21 Periotic, 22 Presphenoid, 23 Orbitosphenoid, 24 Incus, 25 Stapes, 26 Scapula, 27 Clavicle, 28 Humerus, 29 Radius, 30 Ulna, 31 Radiale, 32 Intermedium, 33 Ulnare, 34 Pisiform, 35 Centrale, 36 Dist_Carp_1, 37 Dist_Carp_2, 38 Dist_Carp_3, 39 Dist_Carp_4, 40 MetaCarp_1, 41 MetaCarp_2, 42 MetaCarp_3, 43 MetaCarp_4, 44 MetaCarp_5, 45 Digit_1_Phalanx_1, 46 Digit_1_Phalanx_2, 47 Digit_2_Phalanx_1, 48 Digit_2_Phalanx_2, 49 Digit_2_Phalanx_3, 50 Digit_3_Phalanx_1, 51 Digit_3_Phalanx_2, 52 Digit_3_Phalanx_3, 53 Digit_4_Phalanx_1, 54 Digit_4_Phalanx_2, 55 Digit_4_Phalanx_3, 56 Digit_5_Phalanx_1, 57 Digit_5_Phalanx_2, 58 Digit_5_Phalanx_3, 59 Ilium, 60 Ischium, 61 Pubis, 62 Epipubis, 63 Femur, 64 Tibia, 65 Fibula, 66 Tibiale, 67 Intermedium, 68 Fibulare, 69 Centrale, 70 Dist_Tarsal_1, 71 Dist_Tarsal_2, 72 Dist_Tarsal_3, 73 Dist_Tarsal_4, 74 MetaTarsal_1, 75 MetaTarsal_2, 76 MetaTarsal_3, 77 MetaTarsal_4, 78 MetaTarsal_5, 79 Digit_1_Phalanx_1, 80 Digit_1_Phalanx_2, 81 Digit_2_Phalanx_1, 82 Digit_2_Phalanx_2, 83 Digit_2_Phalanx_3, 84 Digit_3_Phalanx_1, 85 Digit_3_Phalanx_2, 86 Digit_3_Phalanx_3, 87 Digit_4_Phalanx_1, 88 Digit_4_Phalanx_2, 89 Digit_4_Phalanx_3, 90 Digit_5_Phalanx_1, 91 Digit_5_Phalanx_2, 92 Digit_5_Phalanx_3 ; 
	MATRIX
	0b1a0bCT    00000000000000000000000000000000000000000000000000000000000000000000000000000000000000000000
	5b          11111100111111110000000001111100000000001110010011111010011000111000000000000000000000000000
	7b          11111101110101011110000001111100000000001110011111111110011000111000000000000000001001001001
	11a         1111111011111111111001000111110000000001111111111111111111110011100000000000000?001001001001
	15b         11111111111111011111110011111100000000011111111111111111111111111000000001111111111111111111
	20a         11111111111111111111111111111100000000111111111111111111111111111000000001111111111111111111
	HypoMature  11111111111111111111111111111111111111111111111111111111111111111111111111111111111111111111
	15bCT15a    11111111111111111111110111111100000000011111111111111111111111111000000001111111111111111111
	10a         11111111111111111111010001111100000000011111111111111111111100111000000000000001001001001001
	15d17b      11111111111111111111110101111100000000011111111111111111111111111000000001111111111111111111
	15e         111111111111111111111100011111000000000111111111111111111111111110000000001111??001001001001
	15f         11111111111111111111110001111100000000011111111111111111111111111000000001111101011011011011
	15g116a     11111111111111111111110001111100000000011111111111111111111111111000000001111111111111111111
	21b         1111111111111111111111?111111100000000111111111111111111111111111001000001111111111111111111
	9a19b       11111111111111111110000??1111100000000011111111111111111111100111000000000000001001001001001
	9a2         11111111111111111110000001111100000000011111111111111110011000111000000000000001001001001001
	11b         11111111111111111110010001111100000000011111111111111111111100111000000000000001001001001001
	13a         11111111111111111111110001111100000000011111111111111111111111111000000001111111001001001011
	1b2c        11101000000000010000000001111100000000000000010010010010010000000000000000000000000000000000
	1d          11101000000000000000000001111100000000000000010010010010010000000000000000000000000000000000
	day_3       11111000010011110000000001111100000000000000010010010010010000000000000000000001001001001001
	3b          1111111111011111111000000111110000000000000001001001001001???????000000000000000000000000000
	3c          111111111111?1?10000000001111100000000000000010010010010011000111000000000000001001001001001
	7a          11111111111101111110000001111100000000001110111111111110001000111000000000000000000000000000
	day7        11111111111101111110000001111100000000001110010010010010011000111000000000000000000000000000
	day6        1110100101100111101000000111110000000000000000000000000000000011????????????????????????????
	7c          11111110111111111110001001111100000000001110111111111110011000111000000000000001001001001001
	8a          111111?1111111111110001001111100000000001110011111111110011000111000000000000001001001001001
	8b          11111111111111111110000001111100000000001110111111111110011000111000000000000000001001001001
	8c          11111111111111111110000001111100000000001110010010010010011000111000000000011001001001001001
	day8        11111111111111111110100001111100000000001110011111111110111000111000000000000001001001001001
	2d          11111001111111110000000001111100000000000000010010010010010000000000000000000000000000000000
	3a          11001000??0000010000000001111100000000000000010010010010010000000000000000000000000000000000
	4a          11111000110101011000000001111100000000000000010010010010010000111000000000000000000000000000
;

END;
BEGIN ASSUMPTIONS;
	TYPESET * UNTITLED   =  irrev:  1 -  92;

END;
BEGIN TREES;
	Title 'Trees from "MonodelphisNoCT_OSA_JuvOut.tre"';
	LINK Taxa = Semaphoronts;
	TRANSLATE
		1 0b1a,
		2 5b,
		3 7b,
		4 11a,
		5 15b,
		6 20a,
		7 HypoMature,
		8 15a,
		9 10a,
		10 15d17b,
		11 15e,
		12 15f,
		13 15g116a,
		14 21b,
		15 9a19b,
		16 9a2,
		17 11b,
		18 13a,
		19 1b2c,
		20 1d,
		21 day_3,
		22 3b,
		23 3c,
		24 7a,
		25 day7,
		26 day6,
		27 7c,
		28 8a,
		29 8b,
		30 8c,
		31 day8,
		32 2d,
		33 3a,
		34 4a;
	TREE PAUP_1 = (1,((((((((2,((3,(((((4,((((((5,((((6,(7,14)),8),10),13)),12),18),11),9),17)),15),16),27),((28,31),29))),24)),((22,(25,30)),23)),34),(21,32)),19),33),20),26));
	TREE PAUP_2 = (1,(((((2,((3,(((((4,((((((5,((((6,(7,14)),8),10),13)),12),18),11),9),17)),15),16),27),((28,31),29))),24)),((22,(25,30)),23)),34),26),(((19,(21,32)),33),20)));
	TREE PAUP_3 = (1,(((((((2,((3,(((((4,((((((5,((((6,(7,14)),8),10),13)),12),18),11),9),17)),15),16),27),((28,31),29))),24)),((22,(25,30)),23)),34),(21,32)),20),(19,33)),26));
	TREE PAUP_4 = (1,((((((2,((3,(((((4,((((((5,((((6,(7,14)),8),10),13)),12),18),11),9),17)),15),16),27),((28,31),29))),24)),((22,(25,30)),23)),34),(21,32)),((19,33),20)),26));
	TREE PAUP_5 = (1,((((((2,((3,(((((4,((((((5,((((6,(7,14)),8),10),13)),12),18),11),9),17)),15),16),27),((28,31),29))),24)),((22,(25,30)),23)),34),(21,32)),26),((19,33),20)));
	TREE PAUP_6 = (1,(((((((2,((3,(((((4,((((((5,((((6,(7,14)),8),10),13)),12),18),11),9),17)),15),16),27),((28,31),29))),24)),((22,(25,30)),23)),34),(21,32)),(19,33)),20),26));
	TREE PAUP_7 = (1,(((((((2,((3,(((((4,((((((5,((((6,(7,14)),8),10),13)),12),18),11),9),17)),15),16),27),((28,31),29))),24)),((22,(25,30)),23)),34),(21,32)),33),(19,20)),26));
	TREE PAUP_8 = (1,((((((((2,((3,(((((4,((((((5,((((6,(7,14)),8),10),13)),12),18),11),9),17)),15),16),27),((28,31),29))),24)),((22,(25,30)),23)),34),(21,32)),19),20),33),26));
	TREE PAUP_9 = (1,(((((((2,((3,(((((4,((((((5,((((6,(7,14)),8),10),13)),12),18),11),9),17)),15),16),27),((28,31),29))),24)),((22,(25,30)),23)),34),(21,32)),19),(20,33)),26));
	TREE PAUP_10 = (1,(((((((2,((3,(((((4,((((((5,((((6,(7,14)),8),10),13)),12),18),11),9),17)),15),16),27),((28,31),29))),24)),((22,(25,30)),23)),34),(21,32)),(19,20)),33),26));
	TREE PAUP_11 = (1,((((((((2,((3,((((4,((((((5,((((6,(7,14)),8),10),13)),12),18),11),9),(15,17))),16),27),((28,31),29))),24)),((22,(25,30)),23)),34),(21,32)),19),33),20),26));
	TREE PAUP_12 = (1,((((((((2,((3,((((4,(((((((5,((((6,(7,14)),8),10),13)),12),18),11),9),17),15)),16),27),((28,31),29))),24)),((22,(25,30)),23)),34),(21,32)),19),33),20),26));
	TREE PAUP_13 = (1,((((((((2,((3,((((4,((((((5,((((6,(7,14)),8),10),13)),12),18),11),(9,17)),15)),16),27),((28,31),29))),24)),((22,(25,30)),23)),34),(21,32)),19),33),20),26));
	TREE PAUP_14 = (1,((((((((2,((3,(((((4,15),(((((5,((((6,(7,14)),8),10),13)),12),18),11),(9,17))),16),27),((28,31),29))),24)),((22,(25,30)),23)),34),(21,32)),19),33),20),26));
	TREE PAUP_15 = (1,((((((((2,((3,(((((4,15),((((((5,((((6,(7,14)),8),10),13)),12),18),11),9),17)),16),27),((28,31),29))),24)),((22,(25,30)),23)),34),(21,32)),19),33),20),26));
	TREE PAUP_16 = (1,((((((((2,((3,((((((4,17),(((((5,((((6,(7,14)),8),10),13)),12),18),11),9)),15),16),27),((28,31),29))),24)),((22,(25,30)),23)),34),(21,32)),19),33),20),26));
	TREE PAUP_17 = (1,((((((((2,((3,(((((4,(((((5,((((6,(7,14)),8),10),13)),12),18),11),9)),(15,17)),16),27),((28,31),29))),24)),((22,(25,30)),23)),34),(21,32)),19),33),20),26));
	TREE PAUP_18 = (1,((((((((2,((3,(((((4,17),((((((5,((((6,(7,14)),8),10),13)),12),18),11),9),15)),16),27),((28,31),29))),24)),((22,(25,30)),23)),34),(21,32)),19),33),20),26));
	TREE PAUP_19 = (1,((((((((2,((3,((((((4,17),15),(((((5,((((6,(7,14)),8),10),13)),12),18),11),9)),16),27),((28,31),29))),24)),((22,(25,30)),23)),34),(21,32)),19),33),20),26));
	TREE PAUP_20 = (1,((((((((2,((3,(((((4,(((((5,((((6,(7,14)),8),10),13)),12),18),11),(9,17))),15),16),27),((28,31),29))),24)),((22,(25,30)),23)),34),(21,32)),19),33),20),26));
	TREE PAUP_21 = (1,((((((((2,((3,((((((4,(9,17)),((((5,((((6,(7,14)),8),10),13)),12),18),11)),15),16),27),((28,31),29))),24)),((22,(25,30)),23)),34),(21,32)),19),33),20),26));
	TREE PAUP_22 = (1,((((((((2,((3,(((((4,(9,17)),(((((5,((((6,(7,14)),8),10),13)),12),18),11),15)),16),27),((28,31),29))),24)),((22,(25,30)),23)),34),(21,32)),19),33),20),26));
	TREE PAUP_23 = (1,((((((((2,((3,((((((4,(9,17)),15),((((5,((((6,(7,14)),8),10),13)),12),18),11)),16),27),((28,31),29))),24)),((22,(25,30)),23)),34),(21,32)),19),33),20),26));
	TREE PAUP_24 = (1,(((((2,((3,(((((4,((((((5,((((6,(7,14)),8),10),13)),12),18),11),9),17)),15),16),27),((28,31),29))),24)),((22,(25,30)),23)),34),26),(((19,(21,32)),20),33)));
	TREE PAUP_25 = (1,(((((2,((3,((((4,((((((5,((((6,(7,14)),8),10),13)),12),18),11),9),(15,17))),16),27),((28,31),29))),24)),((22,(25,30)),23)),34),26),(((19,(21,32)),33),20)));
	TREE PAUP_26 = (1,(((((2,((3,((((4,(((((((5,((((6,(7,14)),8),10),13)),12),18),11),9),17),15)),16),27),((28,31),29))),24)),((22,(25,30)),23)),34),26),(((19,(21,32)),33),20)));
	TREE PAUP_27 = (1,(((((2,((3,((((4,((((((5,((((6,(7,14)),8),10),13)),12),18),11),(9,17)),15)),16),27),((28,31),29))),24)),((22,(25,30)),23)),34),26),(((19,(21,32)),33),20)));
	TREE PAUP_28 = (1,(((((2,((3,(((((4,15),(((((5,((((6,(7,14)),8),10),13)),12),18),11),(9,17))),16),27),((28,31),29))),24)),((22,(25,30)),23)),34),26),(((19,(21,32)),33),20)));
	TREE PAUP_29 = (1,(((((2,((3,(((((4,15),((((((5,((((6,(7,14)),8),10),13)),12),18),11),9),17)),16),27),((28,31),29))),24)),((22,(25,30)),23)),34),26),(((19,(21,32)),33),20)));
	TREE PAUP_30 = (1,(((((2,((3,((((((4,17),(((((5,((((6,(7,14)),8),10),13)),12),18),11),9)),15),16),27),((28,31),29))),24)),((22,(25,30)),23)),34),26),(((19,(21,32)),33),20)));
	TREE PAUP_31 = (1,(((((2,((3,(((((4,(((((5,((((6,(7,14)),8),10),13)),12),18),11),9)),(15,17)),16),27),((28,31),29))),24)),((22,(25,30)),23)),34),26),(((19,(21,32)),33),20)));
	TREE PAUP_32 = (1,(((((2,((3,(((((4,17),((((((5,((((6,(7,14)),8),10),13)),12),18),11),9),15)),16),27),((28,31),29))),24)),((22,(25,30)),23)),34),26),(((19,(21,32)),33),20)));
	TREE PAUP_33 = (1,(((((2,((3,((((((4,17),15),(((((5,((((6,(7,14)),8),10),13)),12),18),11),9)),16),27),((28,31),29))),24)),((22,(25,30)),23)),34),26),(((19,(21,32)),33),20)));
	TREE PAUP_34 = (1,(((((2,((3,(((((4,(((((5,((((6,(7,14)),8),10),13)),12),18),11),(9,17))),15),16),27),((28,31),29))),24)),((22,(25,30)),23)),34),26),(((19,(21,32)),33),20)));
	TREE PAUP_35 = (1,(((((2,((3,((((((4,(9,17)),((((5,((((6,(7,14)),8),10),13)),12),18),11)),15),16),27),((28,31),29))),24)),((22,(25,30)),23)),34),26),(((19,(21,32)),33),20)));
	TREE PAUP_36 = (1,(((((2,((3,(((((4,(9,17)),(((((5,((((6,(7,14)),8),10),13)),12),18),11),15)),16),27),((28,31),29))),24)),((22,(25,30)),23)),34),26),(((19,(21,32)),33),20)));
	TREE PAUP_37 = (1,(((((2,((3,((((((4,(9,17)),15),((((5,((((6,(7,14)),8),10),13)),12),18),11)),16),27),((28,31),29))),24)),((22,(25,30)),23)),34),26),(((19,(21,32)),33),20)));
	TREE PAUP_38 = (1,((((((2,((3,(((((4,((((((5,((((6,(7,14)),8),10),13)),12),18),11),9),17)),15),16),27),((28,31),29))),24)),((22,(25,30)),23)),34),(21,32)),((19,20),33)),26));
	TREE PAUP_39 = (1,(((((((2,((3,((((4,((((((5,((((6,(7,14)),8),10),13)),12),18),11),9),(15,17))),16),27),((28,31),29))),24)),((22,(25,30)),23)),34),(21,32)),20),(19,33)),26));
	TREE PAUP_40 = (1,(((((((2,((3,((((4,(((((((5,((((6,(7,14)),8),10),13)),12),18),11),9),17),15)),16),27),((28,31),29))),24)),((22,(25,30)),23)),34),(21,32)),20),(19,33)),26));
	TREE PAUP_41 = (1,(((((((2,((3,((((4,((((((5,((((6,(7,14)),8),10),13)),12),18),11),(9,17)),15)),16),27),((28,31),29))),24)),((22,(25,30)),23)),34),(21,32)),20),(19,33)),26));
	TREE PAUP_42 = (1,(((((((2,((3,(((((4,15),(((((5,((((6,(7,14)),8),10),13)),12),18),11),(9,17))),16),27),((28,31),29))),24)),((22,(25,30)),23)),34),(21,32)),20),(19,33)),26));
	TREE PAUP_43 = (1,(((((((2,((3,(((((4,15),((((((5,((((6,(7,14)),8),10),13)),12),18),11),9),17)),16),27),((28,31),29))),24)),((22,(25,30)),23)),34),(21,32)),20),(19,33)),26));
	TREE PAUP_44 = (1,(((((((2,((3,((((((4,17),(((((5,((((6,(7,14)),8),10),13)),12),18),11),9)),15),16),27),((28,31),29))),24)),((22,(25,30)),23)),34),(21,32)),20),(19,33)),26));
	TREE PAUP_45 = (1,(((((((2,((3,(((((4,(((((5,((((6,(7,14)),8),10),13)),12),18),11),9)),(15,17)),16),27),((28,31),29))),24)),((22,(25,30)),23)),34),(21,32)),20),(19,33)),26));
	TREE PAUP_46 = (1,(((((((2,((3,(((((4,17),((((((5,((((6,(7,14)),8),10),13)),12),18),11),9),15)),16),27),((28,31),29))),24)),((22,(25,30)),23)),34),(21,32)),20),(19,33)),26));
	TREE PAUP_47 = (1,(((((((2,((3,((((((4,17),15),(((((5,((((6,(7,14)),8),10),13)),12),18),11),9)),16),27),((28,31),29))),24)),((22,(25,30)),23)),34),(21,32)),20),(19,33)),26));
	TREE PAUP_48 = (1,(((((((2,((3,(((((4,(((((5,((((6,(7,14)),8),10),13)),12),18),11),(9,17))),15),16),27),((28,31),29))),24)),((22,(25,30)),23)),34),(21,32)),20),(19,33)),26));
	TREE PAUP_49 = (1,(((((((2,((3,((((((4,(9,17)),((((5,((((6,(7,14)),8),10),13)),12),18),11)),15),16),27),((28,31),29))),24)),((22,(25,30)),23)),34),(21,32)),20),(19,33)),26));
	TREE PAUP_50 = (1,(((((((2,((3,(((((4,(9,17)),(((((5,((((6,(7,14)),8),10),13)),12),18),11),15)),16),27),((28,31),29))),24)),((22,(25,30)),23)),34),(21,32)),20),(19,33)),26));
	TREE PAUP_51 = (1,(((((((2,((3,((((((4,(9,17)),15),((((5,((((6,(7,14)),8),10),13)),12),18),11)),16),27),((28,31),29))),24)),((22,(25,30)),23)),34),(21,32)),20),(19,33)),26));
	TREE PAUP_52 = (1,((((((2,((3,(((((4,((((((5,((((6,(7,14)),8),10),13)),12),18),11),9),17)),15),16),27),((28,31),29))),24)),((22,(25,30)),23)),34),(21,32)),26),((19,20),33)));
	TREE PAUP_53 = (1,((((((2,((3,((((4,((((((5,((((6,(7,14)),8),10),13)),12),18),11),9),(15,17))),16),27),((28,31),29))),24)),((22,(25,30)),23)),34),(21,32)),((19,33),20)),26));
	TREE PAUP_54 = (1,((((((2,((3,((((4,(((((((5,((((6,(7,14)),8),10),13)),12),18),11),9),17),15)),16),27),((28,31),29))),24)),((22,(25,30)),23)),34),(21,32)),((19,33),20)),26));
	TREE PAUP_55 = (1,((((((2,((3,((((4,((((((5,((((6,(7,14)),8),10),13)),12),18),11),(9,17)),15)),16),27),((28,31),29))),24)),((22,(25,30)),23)),34),(21,32)),((19,33),20)),26));
	TREE PAUP_56 = (1,((((((2,((3,(((((4,15),(((((5,((((6,(7,14)),8),10),13)),12),18),11),(9,17))),16),27),((28,31),29))),24)),((22,(25,30)),23)),34),(21,32)),((19,33),20)),26));
	TREE PAUP_57 = (1,((((((2,((3,(((((4,15),((((((5,((((6,(7,14)),8),10),13)),12),18),11),9),17)),16),27),((28,31),29))),24)),((22,(25,30)),23)),34),(21,32)),((19,33),20)),26));
	TREE PAUP_58 = (1,((((((2,((3,((((((4,17),(((((5,((((6,(7,14)),8),10),13)),12),18),11),9)),15),16),27),((28,31),29))),24)),((22,(25,30)),23)),34),(21,32)),((19,33),20)),26));
	TREE PAUP_59 = (1,((((((2,((3,(((((4,(((((5,((((6,(7,14)),8),10),13)),12),18),11),9)),(15,17)),16),27),((28,31),29))),24)),((22,(25,30)),23)),34),(21,32)),((19,33),20)),26));
	TREE PAUP_60 = (1,((((((2,((3,(((((4,17),((((((5,((((6,(7,14)),8),10),13)),12),18),11),9),15)),16),27),((28,31),29))),24)),((22,(25,30)),23)),34),(21,32)),((19,33),20)),26));
	TREE PAUP_61 = (1,((((((2,((3,((((((4,17),15),(((((5,((((6,(7,14)),8),10),13)),12),18),11),9)),16),27),((28,31),29))),24)),((22,(25,30)),23)),34),(21,32)),((19,33),20)),26));
	TREE PAUP_62 = (1,((((((2,((3,(((((4,(((((5,((((6,(7,14)),8),10),13)),12),18),11),(9,17))),15),16),27),((28,31),29))),24)),((22,(25,30)),23)),34),(21,32)),((19,33),20)),26));
	TREE PAUP_63 = (1,((((((2,((3,((((((4,(9,17)),((((5,((((6,(7,14)),8),10),13)),12),18),11)),15),16),27),((28,31),29))),24)),((22,(25,30)),23)),34),(21,32)),((19,33),20)),26));
	TREE PAUP_64 = (1,((((((2,((3,(((((4,(9,17)),(((((5,((((6,(7,14)),8),10),13)),12),18),11),15)),16),27),((28,31),29))),24)),((22,(25,30)),23)),34),(21,32)),((19,33),20)),26));
	TREE PAUP_65 = (1,((((((2,((3,((((((4,(9,17)),15),((((5,((((6,(7,14)),8),10),13)),12),18),11)),16),27),((28,31),29))),24)),((22,(25,30)),23)),34),(21,32)),((19,33),20)),26));
	TREE PAUP_66 = (1,((((((2,((3,((((4,((((((5,((((6,(7,14)),8),10),13)),12),18),11),9),(15,17))),16),27),((28,31),29))),24)),((22,(25,30)),23)),34),(21,32)),26),((19,33),20)));
	TREE PAUP_67 = (1,((((((2,((3,((((4,(((((((5,((((6,(7,14)),8),10),13)),12),18),11),9),17),15)),16),27),((28,31),29))),24)),((22,(25,30)),23)),34),(21,32)),26),((19,33),20)));
	TREE PAUP_68 = (1,((((((2,((3,((((4,((((((5,((((6,(7,14)),8),10),13)),12),18),11),(9,17)),15)),16),27),((28,31),29))),24)),((22,(25,30)),23)),34),(21,32)),26),((19,33),20)));
	TREE PAUP_69 = (1,((((((2,((3,(((((4,15),(((((5,((((6,(7,14)),8),10),13)),12),18),11),(9,17))),16),27),((28,31),29))),24)),((22,(25,30)),23)),34),(21,32)),26),((19,33),20)));
	TREE PAUP_70 = (1,((((((2,((3,(((((4,15),((((((5,((((6,(7,14)),8),10),13)),12),18),11),9),17)),16),27),((28,31),29))),24)),((22,(25,30)),23)),34),(21,32)),26),((19,33),20)));
	TREE PAUP_71 = (1,((((((2,((3,((((((4,17),(((((5,((((6,(7,14)),8),10),13)),12),18),11),9)),15),16),27),((28,31),29))),24)),((22,(25,30)),23)),34),(21,32)),26),((19,33),20)));
	TREE PAUP_72 = (1,((((((2,((3,(((((4,(((((5,((((6,(7,14)),8),10),13)),12),18),11),9)),(15,17)),16),27),((28,31),29))),24)),((22,(25,30)),23)),34),(21,32)),26),((19,33),20)));
	TREE PAUP_73 = (1,((((((2,((3,(((((4,17),((((((5,((((6,(7,14)),8),10),13)),12),18),11),9),15)),16),27),((28,31),29))),24)),((22,(25,30)),23)),34),(21,32)),26),((19,33),20)));
	TREE PAUP_74 = (1,((((((2,((3,((((((4,17),15),(((((5,((((6,(7,14)),8),10),13)),12),18),11),9)),16),27),((28,31),29))),24)),((22,(25,30)),23)),34),(21,32)),26),((19,33),20)));
	TREE PAUP_75 = (1,((((((2,((3,(((((4,(((((5,((((6,(7,14)),8),10),13)),12),18),11),(9,17))),15),16),27),((28,31),29))),24)),((22,(25,30)),23)),34),(21,32)),26),((19,33),20)));
	TREE PAUP_76 = (1,((((((2,((3,((((((4,(9,17)),((((5,((((6,(7,14)),8),10),13)),12),18),11)),15),16),27),((28,31),29))),24)),((22,(25,30)),23)),34),(21,32)),26),((19,33),20)));
	TREE PAUP_77 = (1,((((((2,((3,(((((4,(9,17)),(((((5,((((6,(7,14)),8),10),13)),12),18),11),15)),16),27),((28,31),29))),24)),((22,(25,30)),23)),34),(21,32)),26),((19,33),20)));
	TREE PAUP_78 = (1,((((((2,((3,((((((4,(9,17)),15),((((5,((((6,(7,14)),8),10),13)),12),18),11)),16),27),((28,31),29))),24)),((22,(25,30)),23)),34),(21,32)),26),((19,33),20)));
	TREE PAUP_79 = (1,(((((((2,((3,((((4,((((((5,((((6,(7,14)),8),10),13)),12),18),11),9),(15,17))),16),27),((28,31),29))),24)),((22,(25,30)),23)),34),(21,32)),(19,33)),20),26));
	TREE PAUP_80 = (1,(((((((2,((3,((((4,(((((((5,((((6,(7,14)),8),10),13)),12),18),11),9),17),15)),16),27),((28,31),29))),24)),((22,(25,30)),23)),34),(21,32)),(19,33)),20),26));
	TREE PAUP_81 = (1,(((((((2,((3,((((4,((((((5,((((6,(7,14)),8),10),13)),12),18),11),(9,17)),15)),16),27),((28,31),29))),24)),((22,(25,30)),23)),34),(21,32)),(19,33)),20),26));
	TREE PAUP_82 = (1,(((((((2,((3,(((((4,15),(((((5,((((6,(7,14)),8),10),13)),12),18),11),(9,17))),16),27),((28,31),29))),24)),((22,(25,30)),23)),34),(21,32)),(19,33)),20),26));
	TREE PAUP_83 = (1,(((((((2,((3,(((((4,15),((((((5,((((6,(7,14)),8),10),13)),12),18),11),9),17)),16),27),((28,31),29))),24)),((22,(25,30)),23)),34),(21,32)),(19,33)),20),26));
	TREE PAUP_84 = (1,(((((((2,((3,((((((4,17),(((((5,((((6,(7,14)),8),10),13)),12),18),11),9)),15),16),27),((28,31),29))),24)),((22,(25,30)),23)),34),(21,32)),(19,33)),20),26));
	TREE PAUP_85 = (1,(((((((2,((3,(((((4,(((((5,((((6,(7,14)),8),10),13)),12),18),11),9)),(15,17)),16),27),((28,31),29))),24)),((22,(25,30)),23)),34),(21,32)),(19,33)),20),26));
	TREE PAUP_86 = (1,(((((((2,((3,(((((4,17),((((((5,((((6,(7,14)),8),10),13)),12),18),11),9),15)),16),27),((28,31),29))),24)),((22,(25,30)),23)),34),(21,32)),(19,33)),20),26));
	TREE PAUP_87 = (1,(((((((2,((3,((((((4,17),15),(((((5,((((6,(7,14)),8),10),13)),12),18),11),9)),16),27),((28,31),29))),24)),((22,(25,30)),23)),34),(21,32)),(19,33)),20),26));
	TREE PAUP_88 = (1,(((((((2,((3,(((((4,(((((5,((((6,(7,14)),8),10),13)),12),18),11),(9,17))),15),16),27),((28,31),29))),24)),((22,(25,30)),23)),34),(21,32)),(19,33)),20),26));
	TREE PAUP_89 = (1,(((((((2,((3,((((((4,(9,17)),((((5,((((6,(7,14)),8),10),13)),12),18),11)),15),16),27),((28,31),29))),24)),((22,(25,30)),23)),34),(21,32)),(19,33)),20),26));
	TREE PAUP_90 = (1,(((((((2,((3,(((((4,(9,17)),(((((5,((((6,(7,14)),8),10),13)),12),18),11),15)),16),27),((28,31),29))),24)),((22,(25,30)),23)),34),(21,32)),(19,33)),20),26));
	TREE PAUP_91 = (1,(((((((2,((3,((((((4,(9,17)),15),((((5,((((6,(7,14)),8),10),13)),12),18),11)),16),27),((28,31),29))),24)),((22,(25,30)),23)),34),(21,32)),(19,33)),20),26));
	TREE PAUP_92 = (1,(((((((2,((3,((((4,((((((5,((((6,(7,14)),8),10),13)),12),18),11),9),(15,17))),16),27),((28,31),29))),24)),((22,(25,30)),23)),34),(21,32)),33),(19,20)),26));
	TREE PAUP_93 = (1,(((((((2,((3,((((4,(((((((5,((((6,(7,14)),8),10),13)),12),18),11),9),17),15)),16),27),((28,31),29))),24)),((22,(25,30)),23)),34),(21,32)),33),(19,20)),26));
	TREE PAUP_94 = (1,(((((((2,((3,((((4,((((((5,((((6,(7,14)),8),10),13)),12),18),11),(9,17)),15)),16),27),((28,31),29))),24)),((22,(25,30)),23)),34),(21,32)),33),(19,20)),26));
	TREE PAUP_95 = (1,(((((((2,((3,(((((4,15),(((((5,((((6,(7,14)),8),10),13)),12),18),11),(9,17))),16),27),((28,31),29))),24)),((22,(25,30)),23)),34),(21,32)),33),(19,20)),26));
	TREE PAUP_96 = (1,(((((((2,((3,(((((4,15),((((((5,((((6,(7,14)),8),10),13)),12),18),11),9),17)),16),27),((28,31),29))),24)),((22,(25,30)),23)),34),(21,32)),33),(19,20)),26));
	TREE PAUP_97 = (1,(((((((2,((3,((((((4,17),(((((5,((((6,(7,14)),8),10),13)),12),18),11),9)),15),16),27),((28,31),29))),24)),((22,(25,30)),23)),34),(21,32)),33),(19,20)),26));
	TREE PAUP_98 = (1,(((((((2,((3,(((((4,(((((5,((((6,(7,14)),8),10),13)),12),18),11),9)),(15,17)),16),27),((28,31),29))),24)),((22,(25,30)),23)),34),(21,32)),33),(19,20)),26));
	TREE PAUP_99 = (1,(((((((2,((3,(((((4,17),((((((5,((((6,(7,14)),8),10),13)),12),18),11),9),15)),16),27),((28,31),29))),24)),((22,(25,30)),23)),34),(21,32)),33),(19,20)),26));
	TREE PAUP_100 = (1,(((((((2,((3,((((((4,17),15),(((((5,((((6,(7,14)),8),10),13)),12),18),11),9)),16),27),((28,31),29))),24)),((22,(25,30)),23)),34),(21,32)),33),(19,20)),26));
	TREE PAUP_101 = (1,(((((((2,((3,(((((4,(((((5,((((6,(7,14)),8),10),13)),12),18),11),(9,17))),15),16),27),((28,31),29))),24)),((22,(25,30)),23)),34),(21,32)),33),(19,20)),26));
	TREE PAUP_102 = (1,(((((((2,((3,((((((4,(9,17)),((((5,((((6,(7,14)),8),10),13)),12),18),11)),15),16),27),((28,31),29))),24)),((22,(25,30)),23)),34),(21,32)),33),(19,20)),26));
	TREE PAUP_103 = (1,(((((((2,((3,(((((4,(9,17)),(((((5,((((6,(7,14)),8),10),13)),12),18),11),15)),16),27),((28,31),29))),24)),((22,(25,30)),23)),34),(21,32)),33),(19,20)),26));
	TREE PAUP_104 = (1,(((((((2,((3,((((((4,(9,17)),15),((((5,((((6,(7,14)),8),10),13)),12),18),11)),16),27),((28,31),29))),24)),((22,(25,30)),23)),34),(21,32)),33),(19,20)),26));
	TREE PAUP_105 = (1,((((((((2,((3,((((4,((((((5,((((6,(7,14)),8),10),13)),12),18),11),9),(15,17))),16),27),((28,31),29))),24)),((22,(25,30)),23)),34),(21,32)),19),20),33),26));
	TREE PAUP_106 = (1,((((((((2,((3,((((4,(((((((5,((((6,(7,14)),8),10),13)),12),18),11),9),17),15)),16),27),((28,31),29))),24)),((22,(25,30)),23)),34),(21,32)),19),20),33),26));
	TREE PAUP_107 = (1,((((((((2,((3,((((4,((((((5,((((6,(7,14)),8),10),13)),12),18),11),(9,17)),15)),16),27),((28,31),29))),24)),((22,(25,30)),23)),34),(21,32)),19),20),33),26));
	TREE PAUP_108 = (1,((((((((2,((3,(((((4,15),(((((5,((((6,(7,14)),8),10),13)),12),18),11),(9,17))),16),27),((28,31),29))),24)),((22,(25,30)),23)),34),(21,32)),19),20),33),26));
	TREE PAUP_109 = (1,((((((((2,((3,(((((4,15),((((((5,((((6,(7,14)),8),10),13)),12),18),11),9),17)),16),27),((28,31),29))),24)),((22,(25,30)),23)),34),(21,32)),19),20),33),26));
	TREE PAUP_110 = (1,((((((((2,((3,((((((4,17),(((((5,((((6,(7,14)),8),10),13)),12),18),11),9)),15),16),27),((28,31),29))),24)),((22,(25,30)),23)),34),(21,32)),19),20),33),26));
	TREE PAUP_111 = (1,((((((((2,((3,(((((4,(((((5,((((6,(7,14)),8),10),13)),12),18),11),9)),(15,17)),16),27),((28,31),29))),24)),((22,(25,30)),23)),34),(21,32)),19),20),33),26));
	TREE PAUP_112 = (1,((((((((2,((3,(((((4,17),((((((5,((((6,(7,14)),8),10),13)),12),18),11),9),15)),16),27),((28,31),29))),24)),((22,(25,30)),23)),34),(21,32)),19),20),33),26));
	TREE PAUP_113 = (1,((((((((2,((3,((((((4,17),15),(((((5,((((6,(7,14)),8),10),13)),12),18),11),9)),16),27),((28,31),29))),24)),((22,(25,30)),23)),34),(21,32)),19),20),33),26));
	TREE PAUP_114 = (1,((((((((2,((3,(((((4,(((((5,((((6,(7,14)),8),10),13)),12),18),11),(9,17))),15),16),27),((28,31),29))),24)),((22,(25,30)),23)),34),(21,32)),19),20),33),26));
	TREE PAUP_115 = (1,((((((((2,((3,((((((4,(9,17)),((((5,((((6,(7,14)),8),10),13)),12),18),11)),15),16),27),((28,31),29))),24)),((22,(25,30)),23)),34),(21,32)),19),20),33),26));
	TREE PAUP_116 = (1,((((((((2,((3,(((((4,(9,17)),(((((5,((((6,(7,14)),8),10),13)),12),18),11),15)),16),27),((28,31),29))),24)),((22,(25,30)),23)),34),(21,32)),19),20),33),26));
	TREE PAUP_117 = (1,((((((((2,((3,((((((4,(9,17)),15),((((5,((((6,(7,14)),8),10),13)),12),18),11)),16),27),((28,31),29))),24)),((22,(25,30)),23)),34),(21,32)),19),20),33),26));
	TREE PAUP_118 = (1,(((((((2,((3,((((4,((((((5,((((6,(7,14)),8),10),13)),12),18),11),9),(15,17))),16),27),((28,31),29))),24)),((22,(25,30)),23)),34),(21,32)),19),(20,33)),26));
	TREE PAUP_119 = (1,(((((((2,((3,((((4,(((((((5,((((6,(7,14)),8),10),13)),12),18),11),9),17),15)),16),27),((28,31),29))),24)),((22,(25,30)),23)),34),(21,32)),19),(20,33)),26));
	TREE PAUP_120 = (1,(((((((2,((3,((((4,((((((5,((((6,(7,14)),8),10),13)),12),18),11),(9,17)),15)),16),27),((28,31),29))),24)),((22,(25,30)),23)),34),(21,32)),19),(20,33)),26));
	TREE PAUP_121 = (1,(((((((2,((3,(((((4,15),(((((5,((((6,(7,14)),8),10),13)),12),18),11),(9,17))),16),27),((28,31),29))),24)),((22,(25,30)),23)),34),(21,32)),19),(20,33)),26));
	TREE PAUP_122 = (1,(((((((2,((3,(((((4,15),((((((5,((((6,(7,14)),8),10),13)),12),18),11),9),17)),16),27),((28,31),29))),24)),((22,(25,30)),23)),34),(21,32)),19),(20,33)),26));
	TREE PAUP_123 = (1,(((((((2,((3,((((((4,17),(((((5,((((6,(7,14)),8),10),13)),12),18),11),9)),15),16),27),((28,31),29))),24)),((22,(25,30)),23)),34),(21,32)),19),(20,33)),26));
	TREE PAUP_124 = (1,(((((((2,((3,(((((4,(((((5,((((6,(7,14)),8),10),13)),12),18),11),9)),(15,17)),16),27),((28,31),29))),24)),((22,(25,30)),23)),34),(21,32)),19),(20,33)),26));
	TREE PAUP_125 = (1,(((((((2,((3,(((((4,17),((((((5,((((6,(7,14)),8),10),13)),12),18),11),9),15)),16),27),((28,31),29))),24)),((22,(25,30)),23)),34),(21,32)),19),(20,33)),26));
	TREE PAUP_126 = (1,(((((((2,((3,((((((4,17),15),(((((5,((((6,(7,14)),8),10),13)),12),18),11),9)),16),27),((28,31),29))),24)),((22,(25,30)),23)),34),(21,32)),19),(20,33)),26));
	TREE PAUP_127 = (1,(((((((2,((3,(((((4,(((((5,((((6,(7,14)),8),10),13)),12),18),11),(9,17))),15),16),27),((28,31),29))),24)),((22,(25,30)),23)),34),(21,32)),19),(20,33)),26));
	TREE PAUP_128 = (1,(((((((2,((3,((((((4,(9,17)),((((5,((((6,(7,14)),8),10),13)),12),18),11)),15),16),27),((28,31),29))),24)),((22,(25,30)),23)),34),(21,32)),19),(20,33)),26));
	TREE PAUP_129 = (1,(((((((2,((3,(((((4,(9,17)),(((((5,((((6,(7,14)),8),10),13)),12),18),11),15)),16),27),((28,31),29))),24)),((22,(25,30)),23)),34),(21,32)),19),(20,33)),26));
	TREE PAUP_130 = (1,(((((((2,((3,((((((4,(9,17)),15),((((5,((((6,(7,14)),8),10),13)),12),18),11)),16),27),((28,31),29))),24)),((22,(25,30)),23)),34),(21,32)),19),(20,33)),26));
	TREE PAUP_131 = (1,(((((((2,((3,((((4,((((((5,((((6,(7,14)),8),10),13)),12),18),11),9),(15,17))),16),27),((28,31),29))),24)),((22,(25,30)),23)),34),(21,32)),(19,20)),33),26));
	TREE PAUP_132 = (1,(((((((2,((3,((((4,(((((((5,((((6,(7,14)),8),10),13)),12),18),11),9),17),15)),16),27),((28,31),29))),24)),((22,(25,30)),23)),34),(21,32)),(19,20)),33),26));
	TREE PAUP_133 = (1,(((((((2,((3,((((4,((((((5,((((6,(7,14)),8),10),13)),12),18),11),(9,17)),15)),16),27),((28,31),29))),24)),((22,(25,30)),23)),34),(21,32)),(19,20)),33),26));
	TREE PAUP_134 = (1,(((((((2,((3,(((((4,15),(((((5,((((6,(7,14)),8),10),13)),12),18),11),(9,17))),16),27),((28,31),29))),24)),((22,(25,30)),23)),34),(21,32)),(19,20)),33),26));
	TREE PAUP_135 = (1,(((((((2,((3,(((((4,15),((((((5,((((6,(7,14)),8),10),13)),12),18),11),9),17)),16),27),((28,31),29))),24)),((22,(25,30)),23)),34),(21,32)),(19,20)),33),26));
	TREE PAUP_136 = (1,(((((((2,((3,((((((4,17),(((((5,((((6,(7,14)),8),10),13)),12),18),11),9)),15),16),27),((28,31),29))),24)),((22,(25,30)),23)),34),(21,32)),(19,20)),33),26));
	TREE PAUP_137 = (1,(((((((2,((3,(((((4,(((((5,((((6,(7,14)),8),10),13)),12),18),11),9)),(15,17)),16),27),((28,31),29))),24)),((22,(25,30)),23)),34),(21,32)),(19,20)),33),26));
	TREE PAUP_138 = (1,(((((((2,((3,(((((4,17),((((((5,((((6,(7,14)),8),10),13)),12),18),11),9),15)),16),27),((28,31),29))),24)),((22,(25,30)),23)),34),(21,32)),(19,20)),33),26));
	TREE PAUP_139 = (1,(((((((2,((3,((((((4,17),15),(((((5,((((6,(7,14)),8),10),13)),12),18),11),9)),16),27),((28,31),29))),24)),((22,(25,30)),23)),34),(21,32)),(19,20)),33),26));
	TREE PAUP_140 = (1,(((((((2,((3,(((((4,(((((5,((((6,(7,14)),8),10),13)),12),18),11),(9,17))),15),16),27),((28,31),29))),24)),((22,(25,30)),23)),34),(21,32)),(19,20)),33),26));
	TREE PAUP_141 = (1,(((((((2,((3,((((((4,(9,17)),((((5,((((6,(7,14)),8),10),13)),12),18),11)),15),16),27),((28,31),29))),24)),((22,(25,30)),23)),34),(21,32)),(19,20)),33),26));
	TREE PAUP_142 = (1,(((((((2,((3,(((((4,(9,17)),(((((5,((((6,(7,14)),8),10),13)),12),18),11),15)),16),27),((28,31),29))),24)),((22,(25,30)),23)),34),(21,32)),(19,20)),33),26));
	TREE PAUP_143 = (1,(((((((2,((3,((((((4,(9,17)),15),((((5,((((6,(7,14)),8),10),13)),12),18),11)),16),27),((28,31),29))),24)),((22,(25,30)),23)),34),(21,32)),(19,20)),33),26));
	TREE PAUP_144 = (1,((((((((2,((3,(((((4,(15,17)),(((((5,((((6,(7,14)),8),10),13)),12),18),11),9)),16),27),((28,31),29))),24)),((22,(25,30)),23)),34),(21,32)),19),33),20),26));
	TREE PAUP_145 = (1,((((((((2,((3,((((4,(((((5,((((6,(7,14)),8),10),13)),12),18),11),((9,17),15))),16),27),((28,31),29))),24)),((22,(25,30)),23)),34),(21,32)),19),33),20),26));
	TREE PAUP_146 = (1,((((((((2,((3,(((((4,((((5,((((6,(7,14)),8),10),13)),12),18),11)),((9,17),15)),16),27),((28,31),29))),24)),((22,(25,30)),23)),34),(21,32)),19),33),20),26));
	TREE PAUP_147 = (1,((((((((2,((3,(((((4,((9,17),15)),((((5,((((6,(7,14)),8),10),13)),12),18),11)),16),27),((28,31),29))),24)),((22,(25,30)),23)),34),(21,32)),19),33),20),26));
	TREE PAUP_148 = (1,(((((2,((3,((((4,((((((5,((((6,(7,14)),8),10),13)),12),18),11),9),(15,17))),16),27),((28,31),29))),24)),((22,(25,30)),23)),34),26),(((19,(21,32)),20),33)));
	TREE PAUP_149 = (1,(((((2,((3,((((4,(((((((5,((((6,(7,14)),8),10),13)),12),18),11),9),17),15)),16),27),((28,31),29))),24)),((22,(25,30)),23)),34),26),(((19,(21,32)),20),33)));
	TREE PAUP_150 = (1,(((((2,((3,((((4,((((((5,((((6,(7,14)),8),10),13)),12),18),11),(9,17)),15)),16),27),((28,31),29))),24)),((22,(25,30)),23)),34),26),(((19,(21,32)),20),33)));
	TREE PAUP_151 = (1,(((((2,((3,(((((4,15),(((((5,((((6,(7,14)),8),10),13)),12),18),11),(9,17))),16),27),((28,31),29))),24)),((22,(25,30)),23)),34),26),(((19,(21,32)),20),33)));
	TREE PAUP_152 = (1,(((((2,((3,(((((4,15),((((((5,((((6,(7,14)),8),10),13)),12),18),11),9),17)),16),27),((28,31),29))),24)),((22,(25,30)),23)),34),26),(((19,(21,32)),20),33)));
	TREE PAUP_153 = (1,(((((2,((3,((((((4,17),(((((5,((((6,(7,14)),8),10),13)),12),18),11),9)),15),16),27),((28,31),29))),24)),((22,(25,30)),23)),34),26),(((19,(21,32)),20),33)));
	TREE PAUP_154 = (1,(((((2,((3,(((((4,(((((5,((((6,(7,14)),8),10),13)),12),18),11),9)),(15,17)),16),27),((28,31),29))),24)),((22,(25,30)),23)),34),26),(((19,(21,32)),20),33)));
	TREE PAUP_155 = (1,(((((2,((3,(((((4,17),((((((5,((((6,(7,14)),8),10),13)),12),18),11),9),15)),16),27),((28,31),29))),24)),((22,(25,30)),23)),34),26),(((19,(21,32)),20),33)));
	TREE PAUP_156 = (1,(((((2,((3,((((((4,17),15),(((((5,((((6,(7,14)),8),10),13)),12),18),11),9)),16),27),((28,31),29))),24)),((22,(25,30)),23)),34),26),(((19,(21,32)),20),33)));
	TREE PAUP_157 = (1,(((((2,((3,(((((4,(((((5,((((6,(7,14)),8),10),13)),12),18),11),(9,17))),15),16),27),((28,31),29))),24)),((22,(25,30)),23)),34),26),(((19,(21,32)),20),33)));
	TREE PAUP_158 = (1,(((((2,((3,((((((4,(9,17)),((((5,((((6,(7,14)),8),10),13)),12),18),11)),15),16),27),((28,31),29))),24)),((22,(25,30)),23)),34),26),(((19,(21,32)),20),33)));
	TREE PAUP_159 = (1,(((((2,((3,(((((4,(9,17)),(((((5,((((6,(7,14)),8),10),13)),12),18),11),15)),16),27),((28,31),29))),24)),((22,(25,30)),23)),34),26),(((19,(21,32)),20),33)));
	TREE PAUP_160 = (1,(((((2,((3,((((((4,(9,17)),15),((((5,((((6,(7,14)),8),10),13)),12),18),11)),16),27),((28,31),29))),24)),((22,(25,30)),23)),34),26),(((19,(21,32)),20),33)));
	TREE PAUP_161 = (1,(((((2,((3,(((((4,(15,17)),(((((5,((((6,(7,14)),8),10),13)),12),18),11),9)),16),27),((28,31),29))),24)),((22,(25,30)),23)),34),26),(((19,(21,32)),33),20)));
	TREE PAUP_162 = (1,(((((2,((3,((((4,(((((5,((((6,(7,14)),8),10),13)),12),18),11),((9,17),15))),16),27),((28,31),29))),24)),((22,(25,30)),23)),34),26),(((19,(21,32)),33),20)));
	TREE PAUP_163 = (1,(((((2,((3,(((((4,((((5,((((6,(7,14)),8),10),13)),12),18),11)),((9,17),15)),16),27),((28,31),29))),24)),((22,(25,30)),23)),34),26),(((19,(21,32)),33),20)));
	TREE PAUP_164 = (1,(((((2,((3,(((((4,((9,17),15)),((((5,((((6,(7,14)),8),10),13)),12),18),11)),16),27),((28,31),29))),24)),((22,(25,30)),23)),34),26),(((19,(21,32)),33),20)));
	TREE PAUP_165 = (1,((((((2,((3,((((4,((((((5,((((6,(7,14)),8),10),13)),12),18),11),9),(15,17))),16),27),((28,31),29))),24)),((22,(25,30)),23)),34),(21,32)),((19,20),33)),26));
	TREE PAUP_166 = (1,((((((2,((3,((((4,(((((((5,((((6,(7,14)),8),10),13)),12),18),11),9),17),15)),16),27),((28,31),29))),24)),((22,(25,30)),23)),34),(21,32)),((19,20),33)),26));
	TREE PAUP_167 = (1,((((((2,((3,((((4,((((((5,((((6,(7,14)),8),10),13)),12),18),11),(9,17)),15)),16),27),((28,31),29))),24)),((22,(25,30)),23)),34),(21,32)),((19,20),33)),26));
	TREE PAUP_168 = (1,((((((2,((3,(((((4,15),(((((5,((((6,(7,14)),8),10),13)),12),18),11),(9,17))),16),27),((28,31),29))),24)),((22,(25,30)),23)),34),(21,32)),((19,20),33)),26));
	TREE PAUP_169 = (1,((((((2,((3,(((((4,15),((((((5,((((6,(7,14)),8),10),13)),12),18),11),9),17)),16),27),((28,31),29))),24)),((22,(25,30)),23)),34),(21,32)),((19,20),33)),26));
	TREE PAUP_170 = (1,((((((2,((3,((((((4,17),(((((5,((((6,(7,14)),8),10),13)),12),18),11),9)),15),16),27),((28,31),29))),24)),((22,(25,30)),23)),34),(21,32)),((19,20),33)),26));
	TREE PAUP_171 = (1,((((((2,((3,(((((4,(((((5,((((6,(7,14)),8),10),13)),12),18),11),9)),(15,17)),16),27),((28,31),29))),24)),((22,(25,30)),23)),34),(21,32)),((19,20),33)),26));
	TREE PAUP_172 = (1,((((((2,((3,(((((4,17),((((((5,((((6,(7,14)),8),10),13)),12),18),11),9),15)),16),27),((28,31),29))),24)),((22,(25,30)),23)),34),(21,32)),((19,20),33)),26));
	TREE PAUP_173 = (1,((((((2,((3,((((((4,17),15),(((((5,((((6,(7,14)),8),10),13)),12),18),11),9)),16),27),((28,31),29))),24)),((22,(25,30)),23)),34),(21,32)),((19,20),33)),26));
	TREE PAUP_174 = (1,((((((2,((3,(((((4,(((((5,((((6,(7,14)),8),10),13)),12),18),11),(9,17))),15),16),27),((28,31),29))),24)),((22,(25,30)),23)),34),(21,32)),((19,20),33)),26));
	TREE PAUP_175 = (1,((((((2,((3,((((((4,(9,17)),((((5,((((6,(7,14)),8),10),13)),12),18),11)),15),16),27),((28,31),29))),24)),((22,(25,30)),23)),34),(21,32)),((19,20),33)),26));
	TREE PAUP_176 = (1,((((((2,((3,(((((4,(9,17)),(((((5,((((6,(7,14)),8),10),13)),12),18),11),15)),16),27),((28,31),29))),24)),((22,(25,30)),23)),34),(21,32)),((19,20),33)),26));
	TREE PAUP_177 = (1,((((((2,((3,((((((4,(9,17)),15),((((5,((((6,(7,14)),8),10),13)),12),18),11)),16),27),((28,31),29))),24)),((22,(25,30)),23)),34),(21,32)),((19,20),33)),26));
	TREE PAUP_178 = (1,(((((((2,((3,(((((4,(15,17)),(((((5,((((6,(7,14)),8),10),13)),12),18),11),9)),16),27),((28,31),29))),24)),((22,(25,30)),23)),34),(21,32)),20),(19,33)),26));
	TREE PAUP_179 = (1,(((((((2,((3,((((4,(((((5,((((6,(7,14)),8),10),13)),12),18),11),((9,17),15))),16),27),((28,31),29))),24)),((22,(25,30)),23)),34),(21,32)),20),(19,33)),26));
	TREE PAUP_180 = (1,(((((((2,((3,(((((4,((((5,((((6,(7,14)),8),10),13)),12),18),11)),((9,17),15)),16),27),((28,31),29))),24)),((22,(25,30)),23)),34),(21,32)),20),(19,33)),26));
	TREE PAUP_181 = (1,(((((((2,((3,(((((4,((9,17),15)),((((5,((((6,(7,14)),8),10),13)),12),18),11)),16),27),((28,31),29))),24)),((22,(25,30)),23)),34),(21,32)),20),(19,33)),26));
	TREE PAUP_182 = (1,((((((2,((3,((((4,((((((5,((((6,(7,14)),8),10),13)),12),18),11),9),(15,17))),16),27),((28,31),29))),24)),((22,(25,30)),23)),34),(21,32)),26),((19,20),33)));
	TREE PAUP_183 = (1,((((((2,((3,((((4,(((((((5,((((6,(7,14)),8),10),13)),12),18),11),9),17),15)),16),27),((28,31),29))),24)),((22,(25,30)),23)),34),(21,32)),26),((19,20),33)));
	TREE PAUP_184 = (1,((((((2,((3,((((4,((((((5,((((6,(7,14)),8),10),13)),12),18),11),(9,17)),15)),16),27),((28,31),29))),24)),((22,(25,30)),23)),34),(21,32)),26),((19,20),33)));
	TREE PAUP_185 = (1,((((((2,((3,(((((4,15),(((((5,((((6,(7,14)),8),10),13)),12),18),11),(9,17))),16),27),((28,31),29))),24)),((22,(25,30)),23)),34),(21,32)),26),((19,20),33)));
	TREE PAUP_186 = (1,((((((2,((3,(((((4,15),((((((5,((((6,(7,14)),8),10),13)),12),18),11),9),17)),16),27),((28,31),29))),24)),((22,(25,30)),23)),34),(21,32)),26),((19,20),33)));
	TREE PAUP_187 = (1,((((((2,((3,((((((4,17),(((((5,((((6,(7,14)),8),10),13)),12),18),11),9)),15),16),27),((28,31),29))),24)),((22,(25,30)),23)),34),(21,32)),26),((19,20),33)));
	TREE PAUP_188 = (1,((((((2,((3,(((((4,(((((5,((((6,(7,14)),8),10),13)),12),18),11),9)),(15,17)),16),27),((28,31),29))),24)),((22,(25,30)),23)),34),(21,32)),26),((19,20),33)));
	TREE PAUP_189 = (1,((((((2,((3,(((((4,17),((((((5,((((6,(7,14)),8),10),13)),12),18),11),9),15)),16),27),((28,31),29))),24)),((22,(25,30)),23)),34),(21,32)),26),((19,20),33)));
	TREE PAUP_190 = (1,((((((2,((3,((((((4,17),15),(((((5,((((6,(7,14)),8),10),13)),12),18),11),9)),16),27),((28,31),29))),24)),((22,(25,30)),23)),34),(21,32)),26),((19,20),33)));
	TREE PAUP_191 = (1,((((((2,((3,(((((4,(((((5,((((6,(7,14)),8),10),13)),12),18),11),(9,17))),15),16),27),((28,31),29))),24)),((22,(25,30)),23)),34),(21,32)),26),((19,20),33)));
	TREE PAUP_192 = (1,((((((2,((3,((((((4,(9,17)),((((5,((((6,(7,14)),8),10),13)),12),18),11)),15),16),27),((28,31),29))),24)),((22,(25,30)),23)),34),(21,32)),26),((19,20),33)));
	TREE PAUP_193 = (1,((((((2,((3,(((((4,(9,17)),(((((5,((((6,(7,14)),8),10),13)),12),18),11),15)),16),27),((28,31),29))),24)),((22,(25,30)),23)),34),(21,32)),26),((19,20),33)));
	TREE PAUP_194 = (1,((((((2,((3,((((((4,(9,17)),15),((((5,((((6,(7,14)),8),10),13)),12),18),11)),16),27),((28,31),29))),24)),((22,(25,30)),23)),34),(21,32)),26),((19,20),33)));
	TREE PAUP_195 = (1,((((((2,((3,(((((4,(15,17)),(((((5,((((6,(7,14)),8),10),13)),12),18),11),9)),16),27),((28,31),29))),24)),((22,(25,30)),23)),34),(21,32)),((19,33),20)),26));
	TREE PAUP_196 = (1,((((((2,((3,((((4,(((((5,((((6,(7,14)),8),10),13)),12),18),11),((9,17),15))),16),27),((28,31),29))),24)),((22,(25,30)),23)),34),(21,32)),((19,33),20)),26));
	TREE PAUP_197 = (1,((((((2,((3,(((((4,((((5,((((6,(7,14)),8),10),13)),12),18),11)),((9,17),15)),16),27),((28,31),29))),24)),((22,(25,30)),23)),34),(21,32)),((19,33),20)),26));
	TREE PAUP_198 = (1,((((((2,((3,(((((4,((9,17),15)),((((5,((((6,(7,14)),8),10),13)),12),18),11)),16),27),((28,31),29))),24)),((22,(25,30)),23)),34),(21,32)),((19,33),20)),26));
	TREE PAUP_199 = (1,((((((2,((3,(((((4,(15,17)),(((((5,((((6,(7,14)),8),10),13)),12),18),11),9)),16),27),((28,31),29))),24)),((22,(25,30)),23)),34),(21,32)),26),((19,33),20)));
	TREE PAUP_200 = (1,((((((2,((3,((((4,(((((5,((((6,(7,14)),8),10),13)),12),18),11),((9,17),15))),16),27),((28,31),29))),24)),((22,(25,30)),23)),34),(21,32)),26),((19,33),20)));
	TREE PAUP_201 = (1,((((((2,((3,(((((4,((((5,((((6,(7,14)),8),10),13)),12),18),11)),((9,17),15)),16),27),((28,31),29))),24)),((22,(25,30)),23)),34),(21,32)),26),((19,33),20)));
	TREE PAUP_202 = (1,((((((2,((3,(((((4,((9,17),15)),((((5,((((6,(7,14)),8),10),13)),12),18),11)),16),27),((28,31),29))),24)),((22,(25,30)),23)),34),(21,32)),26),((19,33),20)));
	TREE PAUP_203 = (1,(((((((2,((3,(((((4,(15,17)),(((((5,((((6,(7,14)),8),10),13)),12),18),11),9)),16),27),((28,31),29))),24)),((22,(25,30)),23)),34),(21,32)),(19,33)),20),26));
	TREE PAUP_204 = (1,(((((((2,((3,((((4,(((((5,((((6,(7,14)),8),10),13)),12),18),11),((9,17),15))),16),27),((28,31),29))),24)),((22,(25,30)),23)),34),(21,32)),(19,33)),20),26));
	TREE PAUP_205 = (1,(((((((2,((3,(((((4,((((5,((((6,(7,14)),8),10),13)),12),18),11)),((9,17),15)),16),27),((28,31),29))),24)),((22,(25,30)),23)),34),(21,32)),(19,33)),20),26));
	TREE PAUP_206 = (1,(((((((2,((3,(((((4,((9,17),15)),((((5,((((6,(7,14)),8),10),13)),12),18),11)),16),27),((28,31),29))),24)),((22,(25,30)),23)),34),(21,32)),(19,33)),20),26));
	TREE PAUP_207 = (1,(((((((2,((3,(((((4,(15,17)),(((((5,((((6,(7,14)),8),10),13)),12),18),11),9)),16),27),((28,31),29))),24)),((22,(25,30)),23)),34),(21,32)),33),(19,20)),26));
	TREE PAUP_208 = (1,(((((((2,((3,((((4,(((((5,((((6,(7,14)),8),10),13)),12),18),11),((9,17),15))),16),27),((28,31),29))),24)),((22,(25,30)),23)),34),(21,32)),33),(19,20)),26));
	TREE PAUP_209 = (1,(((((((2,((3,(((((4,((((5,((((6,(7,14)),8),10),13)),12),18),11)),((9,17),15)),16),27),((28,31),29))),24)),((22,(25,30)),23)),34),(21,32)),33),(19,20)),26));
	TREE PAUP_210 = (1,(((((((2,((3,(((((4,((9,17),15)),((((5,((((6,(7,14)),8),10),13)),12),18),11)),16),27),((28,31),29))),24)),((22,(25,30)),23)),34),(21,32)),33),(19,20)),26));
	TREE PAUP_211 = (1,((((((((2,((3,(((((4,(15,17)),(((((5,((((6,(7,14)),8),10),13)),12),18),11),9)),16),27),((28,31),29))),24)),((22,(25,30)),23)),34),(21,32)),19),20),33),26));
	TREE PAUP_212 = (1,((((((((2,((3,((((4,(((((5,((((6,(7,14)),8),10),13)),12),18),11),((9,17),15))),16),27),((28,31),29))),24)),((22,(25,30)),23)),34),(21,32)),19),20),33),26));
	TREE PAUP_213 = (1,((((((((2,((3,(((((4,((((5,((((6,(7,14)),8),10),13)),12),18),11)),((9,17),15)),16),27),((28,31),29))),24)),((22,(25,30)),23)),34),(21,32)),19),20),33),26));
	TREE PAUP_214 = (1,((((((((2,((3,(((((4,((9,17),15)),((((5,((((6,(7,14)),8),10),13)),12),18),11)),16),27),((28,31),29))),24)),((22,(25,30)),23)),34),(21,32)),19),20),33),26));
	TREE PAUP_215 = (1,(((((((2,((3,(((((4,(15,17)),(((((5,((((6,(7,14)),8),10),13)),12),18),11),9)),16),27),((28,31),29))),24)),((22,(25,30)),23)),34),(21,32)),19),(20,33)),26));
	TREE PAUP_216 = (1,(((((((2,((3,((((4,(((((5,((((6,(7,14)),8),10),13)),12),18),11),((9,17),15))),16),27),((28,31),29))),24)),((22,(25,30)),23)),34),(21,32)),19),(20,33)),26));
	TREE PAUP_217 = (1,(((((((2,((3,(((((4,((((5,((((6,(7,14)),8),10),13)),12),18),11)),((9,17),15)),16),27),((28,31),29))),24)),((22,(25,30)),23)),34),(21,32)),19),(20,33)),26));
	TREE PAUP_218 = (1,(((((((2,((3,(((((4,((9,17),15)),((((5,((((6,(7,14)),8),10),13)),12),18),11)),16),27),((28,31),29))),24)),((22,(25,30)),23)),34),(21,32)),19),(20,33)),26));
	TREE PAUP_219 = (1,(((((((2,((3,(((((4,(15,17)),(((((5,((((6,(7,14)),8),10),13)),12),18),11),9)),16),27),((28,31),29))),24)),((22,(25,30)),23)),34),(21,32)),(19,20)),33),26));
	TREE PAUP_220 = (1,(((((((2,((3,((((4,(((((5,((((6,(7,14)),8),10),13)),12),18),11),((9,17),15))),16),27),((28,31),29))),24)),((22,(25,30)),23)),34),(21,32)),(19,20)),33),26));
	TREE PAUP_221 = (1,(((((((2,((3,(((((4,((((5,((((6,(7,14)),8),10),13)),12),18),11)),((9,17),15)),16),27),((28,31),29))),24)),((22,(25,30)),23)),34),(21,32)),(19,20)),33),26));
	TREE PAUP_222 = (1,(((((((2,((3,(((((4,((9,17),15)),((((5,((((6,(7,14)),8),10),13)),12),18),11)),16),27),((28,31),29))),24)),((22,(25,30)),23)),34),(21,32)),(19,20)),33),26));
	TREE PAUP_223 = (1,(((((2,((3,(((((4,(15,17)),(((((5,((((6,(7,14)),8),10),13)),12),18),11),9)),16),27),((28,31),29))),24)),((22,(25,30)),23)),34),26),(((19,(21,32)),20),33)));
	TREE PAUP_224 = (1,(((((2,((3,((((4,(((((5,((((6,(7,14)),8),10),13)),12),18),11),((9,17),15))),16),27),((28,31),29))),24)),((22,(25,30)),23)),34),26),(((19,(21,32)),20),33)));
	TREE PAUP_225 = (1,(((((2,((3,(((((4,((((5,((((6,(7,14)),8),10),13)),12),18),11)),((9,17),15)),16),27),((28,31),29))),24)),((22,(25,30)),23)),34),26),(((19,(21,32)),20),33)));
	TREE PAUP_226 = (1,(((((2,((3,(((((4,((9,17),15)),((((5,((((6,(7,14)),8),10),13)),12),18),11)),16),27),((28,31),29))),24)),((22,(25,30)),23)),34),26),(((19,(21,32)),20),33)));
	TREE PAUP_227 = (1,((((((2,((3,(((((4,(15,17)),(((((5,((((6,(7,14)),8),10),13)),12),18),11),9)),16),27),((28,31),29))),24)),((22,(25,30)),23)),34),(21,32)),((19,20),33)),26));
	TREE PAUP_228 = (1,((((((2,((3,((((4,(((((5,((((6,(7,14)),8),10),13)),12),18),11),((9,17),15))),16),27),((28,31),29))),24)),((22,(25,30)),23)),34),(21,32)),((19,20),33)),26));
	TREE PAUP_229 = (1,((((((2,((3,(((((4,((((5,((((6,(7,14)),8),10),13)),12),18),11)),((9,17),15)),16),27),((28,31),29))),24)),((22,(25,30)),23)),34),(21,32)),((19,20),33)),26));
	TREE PAUP_230 = (1,((((((2,((3,(((((4,((9,17),15)),((((5,((((6,(7,14)),8),10),13)),12),18),11)),16),27),((28,31),29))),24)),((22,(25,30)),23)),34),(21,32)),((19,20),33)),26));
	TREE PAUP_231 = (1,((((((2,((3,(((((4,(15,17)),(((((5,((((6,(7,14)),8),10),13)),12),18),11),9)),16),27),((28,31),29))),24)),((22,(25,30)),23)),34),(21,32)),26),((19,20),33)));
	TREE PAUP_232 = (1,((((((2,((3,((((4,(((((5,((((6,(7,14)),8),10),13)),12),18),11),((9,17),15))),16),27),((28,31),29))),24)),((22,(25,30)),23)),34),(21,32)),26),((19,20),33)));
	TREE PAUP_233 = (1,((((((2,((3,(((((4,((((5,((((6,(7,14)),8),10),13)),12),18),11)),((9,17),15)),16),27),((28,31),29))),24)),((22,(25,30)),23)),34),(21,32)),26),((19,20),33)));
	TREE PAUP_234 = (1,((((((2,((3,(((((4,((9,17),15)),((((5,((((6,(7,14)),8),10),13)),12),18),11)),16),27),((28,31),29))),24)),((22,(25,30)),23)),34),(21,32)),26),((19,20),33)));
END;
