# Supplementary material for: Variation and Variability in Skeletal Ossification of the Gray Short-tailed Opossum, Monodelphis domestica
Source: Integr Org Biol. 2024 Jul 3;6(1):obae024. doi: 10.1093/iob/obae024 (PMC11305135; doi:10.1093/iob/obae024)
Supplement: obae024_Supplemental_File [file obae024_supplemental_file.zip › OSA_Nexus/OSA_Nexus/Monodelphis_OSA_AllEvents_MatureOut.nex]

#NEXUS

BEGIN TAXA;
	TITLE Semaphoronts;
	DIMENSIONS NTAX=34;
	TAXLABELS
		0b1a 5b 7b 11a 15b 20a HypoMature 15a 10a 15d17b 15e 15f 15g116a 21b 9a19b 9a2 11b 13a 1b2c 1d day_3 3b 3c 7a day7 day6 7c 8a 8b 8c day8 2d 3a 4a 
	;
END;
BEGIN CHARACTERS;
	TITLE  Event_Matrix;
	DIMENSIONS  NCHAR=92;
	FORMAT DATATYPE = STANDARD GAP = - MISSING = ? SYMBOLS = "  0 1";
	CHARSTATELABELS 
		1 Premaxillae, 2 Maxillae, 3 Palatines, 4 Pterygoids, 5 Mandibles, 6 Squamosals, 7 Vomer, 8 Lacrimal, 9 Tympanic, 10 Prearticular, 11 Nasal, 12 Jugal, 13 Parietal, 14 Frontal, 15 Interparietal, 16 Exoccipitals, 17 Basioccipital, 18 Ala_temporalis, 19 Basisphenoid, 20 Malleus, 21 Periotic, 22 Presphenoid, 23 Orbitosphenoid, 24 Incus, 25 Stapes, 26 Scapula, 27 Clavicle, 28 Humerus, 29 Radius, 30 Ulna, 31 Radiale, 32 Intermedium, 33 Ulnare, 34 Pisiform, 35 Centrale, 36 Dist_Carp_1, 37 Dist_Carp_2, 38 Dist_Carp_3, 39 Dist_Carp_4, 40 MetaCarp_1, 41 MetaCarp_2, 42 MetaCarp_3, 43 MetaCarp_4, 44 MetaCarp_5, 45 Digit_1_Phalanx_1, 46 Digit_1_Phalanx_2, 47 Digit_2_Phalanx_1, 48 Digit_2_Phalanx_2, 49 Digit_2_Phalanx_3, 50 Digit_3_Phalanx_1, 51 Digit_3_Phalanx_2, 52 Digit_3_Phalanx_3, 53 Digit_4_Phalanx_1, 54 Digit_4_Phalanx_2, 55 Digit_4_Phalanx_3, 56 Digit_5_Phalanx_1, 57 Digit_5_Phalanx_2, 58 Digit_5_Phalanx_3, 59 Ilium, 60 Ischium, 61 Pubis, 62 Epipubis, 63 Femur, 64 Tibia, 65 Fibula, 66 Tibiale, 67 Intermedium, 68 Fibulare, 69 Centrale, 70 Dist_Tarsal_1, 71 Dist_Tarsal_2, 72 Dist_Tarsal_3, 73 Dist_Tarsal_4, 74 MetaTarsal_1, 75 MetaTarsal_2, 76 MetaTarsal_3, 77 MetaTarsal_4, 78 MetaTarsal_5, 79 Digit_1_Phalanx_1, 80 Digit_1_Phalanx_2, 81 Digit_2_Phalanx_1, 82 Digit_2_Phalanx_2, 83 Digit_2_Phalanx_3, 84 Digit_3_Phalanx_1, 85 Digit_3_Phalanx_2, 86 Digit_3_Phalanx_3, 87 Digit_4_Phalanx_1, 88 Digit_4_Phalanx_2, 89 Digit_4_Phalanx_3, 90 Digit_5_Phalanx_1, 91 Digit_5_Phalanx_2, 92 Digit_5_Phalanx_3 ; 
	MATRIX
	0b1a0bCT    11111111111111111111111111111111111111111111111111111111111111111111111111111111111111111111
	5b          00000011000000001111111110000011111111110001101100000101100111000111111111111111111111111111
	7b          00000010001010100001111110000011111111110001100000000001100111000111111111111111110110110110
	11a         0000000100000000000110111000001111111110000000000000000000001100011111111111111?110110110110
	15b         00000000000000100000001100000011111111100000000000000000000000000111111110000000000000000000
	20a         00000000000000000000000000000011111111000000000000000000000000000111111110000000000000000000
	HypoMature  00000000000000000000000000000000000000000000000000000000000000000000000000000000000000000000
	15bCT15a    00000000000000000000001000000011111111100000000000000000000000000111111110000000000000000000
	10a         00000000000000000000101110000011111111100000000000000000000011000111111111111110110110110110
	15d17b      00000000000000000000001010000011111111100000000000000000000000000111111110000000000000000000
	15e         000000000000000000000011100000111111111000000000000000000000000001111111110000??110110110110
	15f         00000000000000000000001110000011111111100000000000000000000000000111111110000010100100100100
	15g116a     00000000000000000000001110000011111111100000000000000000000000000111111110000000000000000000
	21b         0000000000000000000000?000000011111111000000000000000000000000000110111110000000000000000000
	9a19b       00000000000000000001111??0000011111111100000000000000000000011000111111111111110110110110110
	9a2         00000000000000000001111110000011111111100000000000000001100111000111111111111110110110110110
	11b         00000000000000000001101110000011111111100000000000000000000011000111111111111110110110110110
	13a         00000000000000000000001110000011111111100000000000000000000000000111111110000000110110110100
	1b2c        00010111111111101111111110000011111111111111101101101101101111111111111111111111111111111111
	1d          00010111111111111111111110000011111111111111101101101101101111111111111111111111111111111111
	day_3       00000111101100001111111110000011111111111111101101101101101111111111111111111110110110110110
	3b          0000000000100000000111111000001111111111111110110110110110???????111111111111111111111111111
	3c          000000000000?0?01111111110000011111111111111101101101101100111000111111111111110110110110110
	7a          00000000000010000001111110000011111111110001000000000001110111000111111111111111111111111111
	day7        00000000000010000001111110000011111111110001101101101101100111000111111111111111111111111111
	day6        0001011010011000010111111000001111111111111111111111111111111100????????????????????????????
	7c          00000001000000000001110110000011111111110001000000000001100111000111111111111110110110110110
	8a          000000?0000000000001110110000011111111110001100000000001100111000111111111111110110110110110
	8b          00000000000000000001111110000011111111110001000000000001100111000111111111111111110110110110
	8c          00000000000000000001111110000011111111110001101101101101100111000111111111100110110110110110
	day8        00000000000000000001011110000011111111110001100000000001000111000111111111111110110110110110
	2d          00000110000000001111111110000011111111111111101101101101101111111111111111111111111111111111
	3a          00110111??1111101111111110000011111111111111101101101101101111111111111111111111111111111111
	4a          00000111001010100111111110000011111111111111101101101101101111000111111111111111111111111111
;

END;
BEGIN ASSUMPTIONS;
	TYPESET * UNTITLED   =  irrev:  1 -  92;

END;
BEGIN TREES;
	Title 'Trees from "MonodelphisNoCT_OSA_MatOut.tre"';
	LINK Taxa = Semaphoronts;
	TRANSLATE
		1 0b1a,
		2 5b,
		3 7b,
		4 11a,
		5 15b,
		6 20a,
		7 HypoMature,
		8 15a,
		9 10a,
		10 15d17b,
		11 15e,
		12 15f,
		13 15g116a,
		14 21b,
		15 9a19b,
		16 9a2,
		17 11b,
		18 13a,
		19 1b2c,
		20 1d,
		21 day_3,
		22 3b,
		23 3c,
		24 7a,
		25 day7,
		26 day6,
		27 7c,
		28 8a,
		29 8b,
		30 8c,
		31 day8,
		32 2d,
		33 3a,
		34 4a;
	TREE PAUP_1 = (((((((((((((((((((((1,20),19,33),34),26),32),22),25),2),24),3,29),27,28),((21,23),30)),31),((4,(15,16),17),9)),11),18),12),(5,8,(10,13))),6),14),7);
	TREE PAUP_2 = ((((((((((((((((((((1,20),19,33),34),26),32),22),25),2),24),3,29),27,28),(((21,23),30),31)),((4,(15,16),17),9)),11),18),12),(5,8,(10,13))),6),14),7);
	TREE PAUP_3 = (((((((((((((((((((((1,20),19,33),34),26),32),22),25),2),24),3,29),27,28),31),((21,23),30)),((4,(15,16),17),9)),11),18),12),(5,8,(10,13))),6),14),7);
	TREE PAUP_4 = ((((((((((((((((((((((1,20),19,33),34),26),32),22),25),2),24),3,29),27,28),((21,23),30)),31),((4,(15,16),17),9)),11),18),12),5),(8,(10,13))),6),14),7);
	TREE PAUP_5 = ((((((((((((((((((((((1,20),19,33),34),26),32),22),25),2),24),3,29),27,28),((21,23),30)),31),((4,(15,16),17),9)),11),18),12),(10,13)),(5,8)),6),14),7);
	TREE PAUP_6 = (((((((((((((((((((((1,20),19,33),34),26),32),22),25),2),24),3,29),27,28),((21,23),30)),31),((4,(15,16),17),9)),11),18),12),((5,13),8,10)),6),14),7);
	TREE PAUP_7 = ((((((((((((((((((((((1,20),19,33),34),26),32),22),25),2),24),3,29),27,28),((21,23),30)),31),((4,(15,16),17),9)),11),18),12),13),(5,8,10)),6),14),7);
	TREE PAUP_8 = ((((((((((((((((((((((1,20),19,33),34),26),32),22),25),2),24),3,29),27,28),((21,23),30)),31),((4,(15,16),17),9)),11),18),12),10),((5,13),8)),6),14),7);
	TREE PAUP_9 = (((((((((((((((((((((1,20),19,33),32),34),26),22),25),2),24),3,29),27,28),((21,23),30)),31),((4,(15,16),17),9)),11),18),12),(5,8,(10,13))),6),14),7);
	TREE PAUP_10 = (((((((((((((((((((((1,20),19,33),34),32),26),22),25),2),24),3,29),27,28),((21,23),30)),31),((4,(15,16),17),9)),11),18),12),(5,8,(10,13))),6),14),7);
	TREE PAUP_11 = ((((((((((((((((((((1,20),19,33),32),(26,34)),22),25),2),24),3,29),27,28),((21,23),30)),31),((4,(15,16),17),9)),11),18),12),(5,8,(10,13))),6),14),7);
	TREE PAUP_12 = (((((((((((((((((((((1,33),19,20),34),26),32),22),25),2),24),3,29),27,28),((21,23),30)),31),((4,(15,16),17),9)),11),18),12),(5,8,(10,13))),6),14),7);
	TREE PAUP_13 = ((((((((((((((((((((1,20),19,33),34),26),22),25),2),24),3,29),27,28),(((21,32),23),30)),31),((4,(15,16),17),9)),11),18),12),(5,8,(10,13))),6),14),7);
	TREE PAUP_14 = ((((((((((((((((((((1,20),19,33),34),32),22),25),2),24),3,29),27,28),(((21,26),23),30)),31),((4,(15,16),17),9)),11),18),12),(5,8,(10,13))),6),14),7);
	TREE PAUP_15 = ((((((((((((((((((((((1,20),19,33),34),26),32),22),25),2),24),3,29),27,28),(((21,23),30),31)),((4,(15,16),17),9)),11),18),12),13),10),(5,8)),6),14),7);
	TREE PAUP_16 = (((((((((((((((((((((1,20),19,33),34),26),32),22),25),2),24),3,29),27,28),16),(((21,23),30),31)),((4,15,17),9)),11),18),12),(5,8,(10,13))),6),14),7);
	TREE PAUP_17 = (((((((((((((((((((((1,20),19,33),34),26),32),22),25),2),24),3,29),27,28),(((21,23),30),31)),((4,(15,16),17),9)),11),18),12),(10,13)),(5,8)),6),14),7);
	TREE PAUP_18 = (((((((((((((((((((((1,20),19,33),34),26),32),22),25),2),24),3,29),27,28),(((21,23),30),31)),((4,(15,16),17),9)),11),18),12),13),(5,8,10)),6),14),7);
	TREE PAUP_19 = ((((((((((((((((((((1,20),19,33),34),26),32),22),25),2),24),3,29),27,28),(((21,23),30),31)),((4,(15,16),17),9)),11),18),12),((5,13),8,10)),6),14),7);
	TREE PAUP_20 = (((((((((((((((((((((1,20),19,33),34),26),32),22),25),2),24),3,29),27,28),(((21,23),30),31)),((4,(15,16),17),9)),11),18),12),5),(8,(10,13))),6),14),7);
	TREE PAUP_21 = ((((((((((((((((((((1,20),19,33),32),34),26),22),25),2),24),3,29),27,28),(((21,23),30),31)),((4,(15,16),17),9)),11),18),12),(5,8,(10,13))),6),14),7);
	TREE PAUP_22 = ((((((((((((((((((((1,20),19,33),34),32),26),22),25),2),24),3,29),27,28),(((21,23),30),31)),((4,(15,16),17),9)),11),18),12),(5,8,(10,13))),6),14),7);
	TREE PAUP_23 = (((((((((((((((((((1,20),19,33),32),(26,34)),22),25),2),24),3,29),27,28),(((21,23),30),31)),((4,(15,16),17),9)),11),18),12),(5,8,(10,13))),6),14),7);
	TREE PAUP_24 = ((((((((((((((((((((1,33),19,20),34),26),32),22),25),2),24),3,29),27,28),(((21,23),30),31)),((4,(15,16),17),9)),11),18),12),(5,8,(10,13))),6),14),7);
	TREE PAUP_25 = (((((((((((((((((((1,20),19,33),34),26),22),25),2),24),3,29),27,28),((((21,32),23),30),31)),((4,(15,16),17),9)),11),18),12),(5,8,(10,13))),6),14),7);
	TREE PAUP_26 = (((((((((((((((((((1,20),19,33),34),32),22),25),2),24),3,29),27,28),((((21,26),23),30),31)),((4,(15,16),17),9)),11),18),12),(5,8,(10,13))),6),14),7);
	TREE PAUP_27 = ((((((((((((((((((((((1,20),19,33),34),26),32),22),25),2),24),3,29),27,28),31),((21,23),30)),((4,(15,16),17),9)),11),18),12),5),(8,(10,13))),6),14),7);
	TREE PAUP_28 = (((((((((((((((((((((1,20),19,33),34),26),32),22),25),2),24),3,29),27,28),31),((21,23),30)),((4,(15,16),17),9)),11),18),12),((5,13),8,10)),6),14),7);
	TREE PAUP_29 = (((((((((((((((((((((1,20),19,33),32),34),26),22),25),2),24),3,29),27,28),31),((21,23),30)),((4,(15,16),17),9)),11),18),12),(5,8,(10,13))),6),14),7);
	TREE PAUP_30 = ((((((((((((((((((((((1,20),19,33),34),26),32),22),25),2),24),3,29),27,28),31),((21,23),30)),((4,(15,16),17),9)),11),18),12),(10,13)),(5,8)),6),14),7);
	TREE PAUP_31 = (((((((((((((((((((((1,20),19,33),34),32),26),22),25),2),24),3,29),27,28),31),((21,23),30)),((4,(15,16),17),9)),11),18),12),(5,8,(10,13))),6),14),7);
	TREE PAUP_32 = ((((((((((((((((((((((1,20),19,33),34),26),32),22),25),2),24),3,29),27,28),31),((21,23),30)),((4,(15,16),17),9)),11),18),12),13),(5,8,10)),6),14),7);
	TREE PAUP_33 = ((((((((((((((((((((1,20),19,33),32),(26,34)),22),25),2),24),3,29),27,28),31),((21,23),30)),((4,(15,16),17),9)),11),18),12),(5,8,(10,13))),6),14),7);
	TREE PAUP_34 = (((((((((((((((((((((1,33),19,20),34),26),32),22),25),2),24),3,29),27,28),31),((21,23),30)),((4,(15,16),17),9)),11),18),12),(5,8,(10,13))),6),14),7);
	TREE PAUP_35 = ((((((((((((((((((((1,20),19,33),34),26),22),25),2),24),3,29),27,28),31),(((21,32),23),30)),((4,(15,16),17),9)),11),18),12),(5,8,(10,13))),6),14),7);
	TREE PAUP_36 = ((((((((((((((((((((1,20),19,33),34),32),22),25),2),24),3,29),27,28),31),(((21,26),23),30)),((4,(15,16),17),9)),11),18),12),(5,8,(10,13))),6),14),7);
	TREE PAUP_37 = ((((((((((((((((((((((1,20),19,33),34),26),32),22),25),2),24),3,29),27,28),((21,23),30)),31),((4,(15,16),17),9)),11),18),12),(5,13)),(8,10)),6),14),7);
	TREE PAUP_38 = (((((((((((((((((((((((1,20),19,33),34),26),32),22),25),2),24),3,29),27,28),((21,23),30)),31),((4,(15,16),17),9)),11),18),12),13),5),(8,10)),6),14),7);
	TREE PAUP_39 = ((((((((((((((((((((((1,20),19,33),32),34),26),22),25),2),24),3,29),27,28),((21,23),30)),31),((4,(15,16),17),9)),11),18),12),5),(8,(10,13))),6),14),7);
	TREE PAUP_40 = ((((((((((((((((((((((1,20),19,33),34),32),26),22),25),2),24),3,29),27,28),((21,23),30)),31),((4,(15,16),17),9)),11),18),12),5),(8,(10,13))),6),14),7);
	TREE PAUP_41 = (((((((((((((((((((((1,20),19,33),32),(26,34)),22),25),2),24),3,29),27,28),((21,23),30)),31),((4,(15,16),17),9)),11),18),12),5),(8,(10,13))),6),14),7);
	TREE PAUP_42 = ((((((((((((((((((((((1,33),19,20),34),26),32),22),25),2),24),3,29),27,28),((21,23),30)),31),((4,(15,16),17),9)),11),18),12),5),(8,(10,13))),6),14),7);
	TREE PAUP_43 = (((((((((((((((((((((1,20),19,33),34),26),22),25),2),24),3,29),27,28),(((21,32),23),30)),31),((4,(15,16),17),9)),11),18),12),5),(8,(10,13))),6),14),7);
	TREE PAUP_44 = (((((((((((((((((((((1,20),19,33),34),32),22),25),2),24),3,29),27,28),(((21,26),23),30)),31),((4,(15,16),17),9)),11),18),12),5),(8,(10,13))),6),14),7);
	TREE PAUP_45 = (((((((((((((((((((((((1,20),19,33),34),26),32),22),25),2),24),3,29),27,28),((21,23),30)),31),((4,(15,16),17),9)),11),18),12),13),10),(5,8)),6),14),7);
	TREE PAUP_46 = ((((((((((((((((((((((1,20),19,33),32),34),26),22),25),2),24),3,29),27,28),((21,23),30)),31),((4,(15,16),17),9)),11),18),12),(10,13)),(5,8)),6),14),7);
	TREE PAUP_47 = ((((((((((((((((((((((1,20),19,33),34),32),26),22),25),2),24),3,29),27,28),((21,23),30)),31),((4,(15,16),17),9)),11),18),12),(10,13)),(5,8)),6),14),7);
	TREE PAUP_48 = (((((((((((((((((((((1,20),19,33),32),(26,34)),22),25),2),24),3,29),27,28),((21,23),30)),31),((4,(15,16),17),9)),11),18),12),(10,13)),(5,8)),6),14),7);
	TREE PAUP_49 = ((((((((((((((((((((((1,33),19,20),34),26),32),22),25),2),24),3,29),27,28),((21,23),30)),31),((4,(15,16),17),9)),11),18),12),(10,13)),(5,8)),6),14),7);
	TREE PAUP_50 = (((((((((((((((((((((1,20),19,33),34),26),22),25),2),24),3,29),27,28),(((21,32),23),30)),31),((4,(15,16),17),9)),11),18),12),(10,13)),(5,8)),6),14),7);
	TREE PAUP_51 = (((((((((((((((((((((1,20),19,33),34),32),22),25),2),24),3,29),27,28),(((21,26),23),30)),31),((4,(15,16),17),9)),11),18),12),(10,13)),(5,8)),6),14),7);
	TREE PAUP_52 = (((((((((((((((((((((1,20),19,33),32),34),26),22),25),2),24),3,29),27,28),((21,23),30)),31),((4,(15,16),17),9)),11),18),12),((5,13),8,10)),6),14),7);
	TREE PAUP_53 = (((((((((((((((((((((1,20),19,33),34),32),26),22),25),2),24),3,29),27,28),((21,23),30)),31),((4,(15,16),17),9)),11),18),12),((5,13),8,10)),6),14),7);
	TREE PAUP_54 = ((((((((((((((((((((1,20),19,33),32),(26,34)),22),25),2),24),3,29),27,28),((21,23),30)),31),((4,(15,16),17),9)),11),18),12),((5,13),8,10)),6),14),7);
	TREE PAUP_55 = (((((((((((((((((((((1,33),19,20),34),26),32),22),25),2),24),3,29),27,28),((21,23),30)),31),((4,(15,16),17),9)),11),18),12),((5,13),8,10)),6),14),7);
	TREE PAUP_56 = ((((((((((((((((((((1,20),19,33),34),26),22),25),2),24),3,29),27,28),(((21,32),23),30)),31),((4,(15,16),17),9)),11),18),12),((5,13),8,10)),6),14),7);
	TREE PAUP_57 = ((((((((((((((((((((1,20),19,33),34),32),22),25),2),24),3,29),27,28),(((21,26),23),30)),31),((4,(15,16),17),9)),11),18),12),((5,13),8,10)),6),14),7);
	TREE PAUP_58 = ((((((((((((((((((((((1,20),19,33),32),34),26),22),25),2),24),3,29),27,28),((21,23),30)),31),((4,(15,16),17),9)),11),18),12),13),(5,8,10)),6),14),7);
	TREE PAUP_59 = ((((((((((((((((((((((1,20),19,33),34),32),26),22),25),2),24),3,29),27,28),((21,23),30)),31),((4,(15,16),17),9)),11),18),12),13),(5,8,10)),6),14),7);
	TREE PAUP_60 = (((((((((((((((((((((1,20),19,33),32),(26,34)),22),25),2),24),3,29),27,28),((21,23),30)),31),((4,(15,16),17),9)),11),18),12),13),(5,8,10)),6),14),7);
	TREE PAUP_61 = ((((((((((((((((((((((1,33),19,20),34),26),32),22),25),2),24),3,29),27,28),((21,23),30)),31),((4,(15,16),17),9)),11),18),12),13),(5,8,10)),6),14),7);
	TREE PAUP_62 = (((((((((((((((((((((1,20),19,33),34),26),22),25),2),24),3,29),27,28),(((21,32),23),30)),31),((4,(15,16),17),9)),11),18),12),13),(5,8,10)),6),14),7);
	TREE PAUP_63 = (((((((((((((((((((((1,20),19,33),34),32),22),25),2),24),3,29),27,28),(((21,26),23),30)),31),((4,(15,16),17),9)),11),18),12),13),(5,8,10)),6),14),7);
	TREE PAUP_64 = (((((((((((((((((((((1,20),19,33),34),26),32),22),25),2),24),3,29),27,28),(((21,23),30),31)),((4,(15,16),17),9)),11),18),12),10),((5,13),8)),6),14),7);
	TREE PAUP_65 = ((((((((((((((((((((((1,20),19,33),34),26),32),22),25),2),24),3,29),27,28),31),((21,23),30)),((4,(15,16),17),9)),11),18),12),10),((5,13),8)),6),14),7);
	TREE PAUP_66 = ((((((((((((((((((((((1,20),19,33),32),34),26),22),25),2),24),3,29),27,28),((21,23),30)),31),((4,(15,16),17),9)),11),18),12),10),((5,13),8)),6),14),7);
	TREE PAUP_67 = ((((((((((((((((((((((1,20),19,33),34),32),26),22),25),2),24),3,29),27,28),((21,23),30)),31),((4,(15,16),17),9)),11),18),12),10),((5,13),8)),6),14),7);
	TREE PAUP_68 = (((((((((((((((((((((1,20),19,33),32),(26,34)),22),25),2),24),3,29),27,28),((21,23),30)),31),((4,(15,16),17),9)),11),18),12),10),((5,13),8)),6),14),7);
	TREE PAUP_69 = ((((((((((((((((((((((1,33),19,20),34),26),32),22),25),2),24),3,29),27,28),((21,23),30)),31),((4,(15,16),17),9)),11),18),12),10),((5,13),8)),6),14),7);
	TREE PAUP_70 = (((((((((((((((((((((1,20),19,33),34),26),22),25),2),24),3,29),27,28),(((21,32),23),30)),31),((4,(15,16),17),9)),11),18),12),10),((5,13),8)),6),14),7);
	TREE PAUP_71 = (((((((((((((((((((((1,20),19,33),34),32),22),25),2),24),3,29),27,28),(((21,26),23),30)),31),((4,(15,16),17),9)),11),18),12),10),((5,13),8)),6),14),7);
	TREE PAUP_72 = (((((((((((((((((((((1,33),19,20),32),34),26),22),25),2),24),3,29),27,28),((21,23),30)),31),((4,(15,16),17),9)),11),18),12),(5,8,(10,13))),6),14),7);
	TREE PAUP_73 = ((((((((((((((((1,20),19,33),32),21),23),30),((((2,((22,(26,34)),25)),24),3,29),27,28)),31),((4,(15,16),17),9)),11),18),12),(5,8,(10,13))),6),14),7);
	TREE PAUP_74 = ((((((((((((((((((((1,20),19,33),32),34),22),25),2),24),3,29),27,28),(((21,26),23),30)),31),((4,(15,16),17),9)),11),18),12),(5,8,(10,13))),6),14),7);
	TREE PAUP_75 = (((((((((((((((((((((1,33),19,20),34),32),26),22),25),2),24),3,29),27,28),((21,23),30)),31),((4,(15,16),17),9)),11),18),12),(5,8,(10,13))),6),14),7);
	TREE PAUP_76 = (((((((((((((((((((((((1,20),19,33),34),32),26),22),25),2),24),3,29),27,28),((21,23),30)),31),((4,(15,16),17),9)),11),18),12),13),10),(5,8)),6),14),7);
	TREE PAUP_77 = ((((((((((((((((((((1,33),19,20),32),(26,34)),22),25),2),24),3,29),27,28),((21,23),30)),31),((4,(15,16),17),9)),11),18),12),(5,8,(10,13))),6),14),7);
	TREE PAUP_78 = ((((((((((((((((((((((1,20),19,33),32),(26,34)),22),25),2),24),3,29),27,28),((21,23),30)),31),((4,(15,16),17),9)),11),18),12),13),10),(5,8)),6),14),7);
	TREE PAUP_79 = ((((((((((((((((((((1,33),19,20),34),32),22),25),2),24),3,29),27,28),(((21,26),23),30)),31),((4,(15,16),17),9)),11),18),12),(5,8,(10,13))),6),14),7);
	TREE PAUP_80 = ((((((((((((((((((((1,33),19,20),34),26),22),25),2),24),3,29),27,28),(((21,32),23),30)),31),((4,(15,16),17),9)),11),18),12),(5,8,(10,13))),6),14),7);
	TREE PAUP_81 = (((((((((((((((((((((((1,20),19,33),34),26),32),22),25),2),24),3,29),27,28),31),((21,23),30)),((4,(15,16),17),9)),11),18),12),13),10),(5,8)),6),14),7);
	TREE PAUP_82 = (((((((((((((((((((((((1,20),19,33),34),26),32),22),25),2),24),3,29),27,28),16),(((21,23),30),31)),((4,15,17),9)),11),18),12),13),10),(5,8)),6),14),7);
	TREE PAUP_83 = ((((((((((((((((((((((1,20),19,33),32),34),26),22),25),2),24),3,29),27,28),(((21,23),30),31)),((4,(15,16),17),9)),11),18),12),13),10),(5,8)),6),14),7);
	TREE PAUP_84 = ((((((((((((((((((((((1,20),19,33),34),32),26),22),25),2),24),3,29),27,28),(((21,23),30),31)),((4,(15,16),17),9)),11),18),12),13),10),(5,8)),6),14),7);
	TREE PAUP_85 = (((((((((((((((((((((1,20),19,33),32),(26,34)),22),25),2),24),3,29),27,28),(((21,23),30),31)),((4,(15,16),17),9)),11),18),12),13),10),(5,8)),6),14),7);
	TREE PAUP_86 = ((((((((((((((((((((((1,33),19,20),34),26),32),22),25),2),24),3,29),27,28),(((21,23),30),31)),((4,(15,16),17),9)),11),18),12),13),10),(5,8)),6),14),7);
	TREE PAUP_87 = (((((((((((((((((((((1,20),19,33),34),26),22),25),2),24),3,29),27,28),((((21,32),23),30),31)),((4,(15,16),17),9)),11),18),12),13),10),(5,8)),6),14),7);
	TREE PAUP_88 = (((((((((((((((((((((1,20),19,33),34),32),22),25),2),24),3,29),27,28),((((21,26),23),30),31)),((4,(15,16),17),9)),11),18),12),13),10),(5,8)),6),14),7);
	TREE PAUP_89 = ((((((((((((((((((((((1,20),19,33),34),26),32),22),25),2),24),3,29),27,28),16),(((21,23),30),31)),((4,15,17),9)),11),18),12),(10,13)),(5,8)),6),14),7);
	TREE PAUP_90 = ((((((((((((((((((((((1,20),19,33),34),26),32),22),25),2),24),3,29),27,28),16),(((21,23),30),31)),((4,15,17),9)),11),18),12),13),(5,8,10)),6),14),7);
	TREE PAUP_91 = (((((((((((((((((((((1,20),19,33),34),26),32),22),25),2),24),3,29),27,28),16),(((21,23),30),31)),((4,15,17),9)),11),18),12),((5,13),8,10)),6),14),7);
	TREE PAUP_92 = ((((((((((((((((((((((1,20),19,33),34),26),32),22),25),2),24),3,29),27,28),16),(((21,23),30),31)),((4,15,17),9)),11),18),12),5),(8,(10,13))),6),14),7);
	TREE PAUP_93 = (((((((((((((((((((((1,20),19,33),32),34),26),22),25),2),24),3,29),27,28),16),(((21,23),30),31)),((4,15,17),9)),11),18),12),(5,8,(10,13))),6),14),7);
	TREE PAUP_94 = (((((((((((((((((((((1,20),19,33),34),32),26),22),25),2),24),3,29),27,28),16),(((21,23),30),31)),((4,15,17),9)),11),18),12),(5,8,(10,13))),6),14),7);
	TREE PAUP_95 = ((((((((((((((((((((1,20),19,33),32),(26,34)),22),25),2),24),3,29),27,28),16),(((21,23),30),31)),((4,15,17),9)),11),18),12),(5,8,(10,13))),6),14),7);
	TREE PAUP_96 = (((((((((((((((((((((1,33),19,20),34),26),32),22),25),2),24),3,29),27,28),16),(((21,23),30),31)),((4,15,17),9)),11),18),12),(5,8,(10,13))),6),14),7);
	TREE PAUP_97 = ((((((((((((((((((((1,20),19,33),34),26),22),25),2),24),3,29),27,28),16),((((21,32),23),30),31)),((4,15,17),9)),11),18),12),(5,8,(10,13))),6),14),7);
	TREE PAUP_98 = ((((((((((((((((((((1,20),19,33),34),32),22),25),2),24),3,29),27,28),16),((((21,26),23),30),31)),((4,15,17),9)),11),18),12),(5,8,(10,13))),6),14),7);
	TREE PAUP_99 = (((((((((((((((((((((1,20),19,33),32),34),26),22),25),2),24),3,29),27,28),(((21,23),30),31)),((4,(15,16),17),9)),11),18),12),(10,13)),(5,8)),6),14),7);
	TREE PAUP_100 = (((((((((((((((((((((1,20),19,33),34),32),26),22),25),2),24),3,29),27,28),(((21,23),30),31)),((4,(15,16),17),9)),11),18),12),(10,13)),(5,8)),6),14),7);
	TREE PAUP_101 = ((((((((((((((((((((1,20),19,33),32),(26,34)),22),25),2),24),3,29),27,28),(((21,23),30),31)),((4,(15,16),17),9)),11),18),12),(10,13)),(5,8)),6),14),7);
	TREE PAUP_102 = (((((((((((((((((((((1,33),19,20),34),26),32),22),25),2),24),3,29),27,28),(((21,23),30),31)),((4,(15,16),17),9)),11),18),12),(10,13)),(5,8)),6),14),7);
	TREE PAUP_103 = ((((((((((((((((((((1,20),19,33),34),26),22),25),2),24),3,29),27,28),((((21,32),23),30),31)),((4,(15,16),17),9)),11),18),12),(10,13)),(5,8)),6),14),7);
	TREE PAUP_104 = ((((((((((((((((((((1,20),19,33),34),32),22),25),2),24),3,29),27,28),((((21,26),23),30),31)),((4,(15,16),17),9)),11),18),12),(10,13)),(5,8)),6),14),7);
	TREE PAUP_105 = ((((((((((((((((((((((1,20),19,33),34),26),32),22),25),2),24),3,29),27,28),(((21,23),30),31)),((4,(15,16),17),9)),11),18),12),13),5),(8,10)),6),14),7);
	TREE PAUP_106 = (((((((((((((((((((((1,20),19,33),34),26),32),22),25),2),24),3,29),27,28),(((21,23),30),31)),((4,(15,16),17),9)),11),18),12),(5,13)),(8,10)),6),14),7);
	TREE PAUP_107 = (((((((((((((((((((((1,20),19,33),32),34),26),22),25),2),24),3,29),27,28),(((21,23),30),31)),((4,(15,16),17),9)),11),18),12),13),(5,8,10)),6),14),7);
	TREE PAUP_108 = (((((((((((((((((((((1,20),19,33),34),32),26),22),25),2),24),3,29),27,28),(((21,23),30),31)),((4,(15,16),17),9)),11),18),12),13),(5,8,10)),6),14),7);
	TREE PAUP_109 = ((((((((((((((((((((1,20),19,33),32),(26,34)),22),25),2),24),3,29),27,28),(((21,23),30),31)),((4,(15,16),17),9)),11),18),12),13),(5,8,10)),6),14),7);
	TREE PAUP_110 = (((((((((((((((((((((1,33),19,20),34),26),32),22),25),2),24),3,29),27,28),(((21,23),30),31)),((4,(15,16),17),9)),11),18),12),13),(5,8,10)),6),14),7);
	TREE PAUP_111 = ((((((((((((((((((((1,20),19,33),34),26),22),25),2),24),3,29),27,28),((((21,32),23),30),31)),((4,(15,16),17),9)),11),18),12),13),(5,8,10)),6),14),7);
	TREE PAUP_112 = ((((((((((((((((((((1,20),19,33),34),32),22),25),2),24),3,29),27,28),((((21,26),23),30),31)),((4,(15,16),17),9)),11),18),12),13),(5,8,10)),6),14),7);
	TREE PAUP_113 = ((((((((((((((((((((1,20),19,33),32),34),26),22),25),2),24),3,29),27,28),(((21,23),30),31)),((4,(15,16),17),9)),11),18),12),((5,13),8,10)),6),14),7);
	TREE PAUP_114 = ((((((((((((((((((((1,20),19,33),34),32),26),22),25),2),24),3,29),27,28),(((21,23),30),31)),((4,(15,16),17),9)),11),18),12),((5,13),8,10)),6),14),7);
	TREE PAUP_115 = (((((((((((((((((((1,20),19,33),32),(26,34)),22),25),2),24),3,29),27,28),(((21,23),30),31)),((4,(15,16),17),9)),11),18),12),((5,13),8,10)),6),14),7);
	TREE PAUP_116 = ((((((((((((((((((((1,33),19,20),34),26),32),22),25),2),24),3,29),27,28),(((21,23),30),31)),((4,(15,16),17),9)),11),18),12),((5,13),8,10)),6),14),7);
	TREE PAUP_117 = (((((((((((((((((((1,20),19,33),34),26),22),25),2),24),3,29),27,28),((((21,32),23),30),31)),((4,(15,16),17),9)),11),18),12),((5,13),8,10)),6),14),7);
	TREE PAUP_118 = (((((((((((((((((((1,20),19,33),34),32),22),25),2),24),3,29),27,28),((((21,26),23),30),31)),((4,(15,16),17),9)),11),18),12),((5,13),8,10)),6),14),7);
	TREE PAUP_119 = (((((((((((((((((((((1,20),19,33),32),34),26),22),25),2),24),3,29),27,28),(((21,23),30),31)),((4,(15,16),17),9)),11),18),12),5),(8,(10,13))),6),14),7);
	TREE PAUP_120 = (((((((((((((((((((((1,20),19,33),34),32),26),22),25),2),24),3,29),27,28),(((21,23),30),31)),((4,(15,16),17),9)),11),18),12),5),(8,(10,13))),6),14),7);
	TREE PAUP_121 = ((((((((((((((((((((1,20),19,33),32),(26,34)),22),25),2),24),3,29),27,28),(((21,23),30),31)),((4,(15,16),17),9)),11),18),12),5),(8,(10,13))),6),14),7);
	TREE PAUP_122 = (((((((((((((((((((((1,33),19,20),34),26),32),22),25),2),24),3,29),27,28),(((21,23),30),31)),((4,(15,16),17),9)),11),18),12),5),(8,(10,13))),6),14),7);
	TREE PAUP_123 = ((((((((((((((((((((1,20),19,33),34),26),22),25),2),24),3,29),27,28),((((21,32),23),30),31)),((4,(15,16),17),9)),11),18),12),5),(8,(10,13))),6),14),7);
	TREE PAUP_124 = ((((((((((((((((((((1,20),19,33),34),32),22),25),2),24),3,29),27,28),((((21,26),23),30),31)),((4,(15,16),17),9)),11),18),12),5),(8,(10,13))),6),14),7);
	TREE PAUP_125 = ((((((((((((((((((((1,33),19,20),32),34),26),22),25),2),24),3,29),27,28),(((21,23),30),31)),((4,(15,16),17),9)),11),18),12),(5,8,(10,13))),6),14),7);
	TREE PAUP_126 = (((((((((((((((((((((1,20),19,33),32),34),26),22),25),2),24),3,29),27,28),(((21,23),30),31)),((4,(15,16),17),9)),11),18),12),10),((5,13),8)),6),14),7);
	TREE PAUP_127 = ((((((((((((((((1,20),19,33),32),21),23),30),31),((((2,((22,(26,34)),25)),24),3,29),27,28)),((4,(15,16),17),9)),11),18),12),(5,8,(10,13))),6),14),7);
	TREE PAUP_128 = (((((((((((((((((((1,20),19,33),32),34),22),25),2),24),3,29),27,28),((((21,26),23),30),31)),((4,(15,16),17),9)),11),18),12),(5,8,(10,13))),6),14),7);
	TREE PAUP_129 = ((((((((((((((((((((1,33),19,20),34),32),26),22),25),2),24),3,29),27,28),(((21,23),30),31)),((4,(15,16),17),9)),11),18),12),(5,8,(10,13))),6),14),7);
	TREE PAUP_130 = (((((((((((((((((((((1,20),19,33),34),32),26),22),25),2),24),3,29),27,28),(((21,23),30),31)),((4,(15,16),17),9)),11),18),12),10),((5,13),8)),6),14),7);
	TREE PAUP_131 = (((((((((((((((((((1,33),19,20),32),(26,34)),22),25),2),24),3,29),27,28),(((21,23),30),31)),((4,(15,16),17),9)),11),18),12),(5,8,(10,13))),6),14),7);
	TREE PAUP_132 = (((((((((((((((((((1,33),19,20),34),32),22),25),2),24),3,29),27,28),((((21,26),23),30),31)),((4,(15,16),17),9)),11),18),12),(5,8,(10,13))),6),14),7);
	TREE PAUP_133 = (((((((((((((((((((1,33),19,20),34),26),22),25),2),24),3,29),27,28),((((21,32),23),30),31)),((4,(15,16),17),9)),11),18),12),(5,8,(10,13))),6),14),7);
	TREE PAUP_134 = ((((((((((((((((((((1,20),19,33),34),26),22),25),2),24),3,29),27,28),((((21,32),23),30),31)),((4,(15,16),17),9)),11),18),12),10),((5,13),8)),6),14),7);
	TREE PAUP_135 = ((((((((((((((((((((((1,20),19,33),34),26),32),22),25),2),24),3,29),27,28),31),((21,23),30)),((4,(15,16),17),9)),11),18),12),(5,13)),(8,10)),6),14),7);
	TREE PAUP_136 = (((((((((((((((((((((((1,20),19,33),34),26),32),22),25),2),24),3,29),27,28),31),((21,23),30)),((4,(15,16),17),9)),11),18),12),13),5),(8,10)),6),14),7);
	TREE PAUP_137 = ((((((((((((((((((((((1,20),19,33),32),34),26),22),25),2),24),3,29),27,28),31),((21,23),30)),((4,(15,16),17),9)),11),18),12),5),(8,(10,13))),6),14),7);
	TREE PAUP_138 = ((((((((((((((((((((((1,20),19,33),34),32),26),22),25),2),24),3,29),27,28),31),((21,23),30)),((4,(15,16),17),9)),11),18),12),5),(8,(10,13))),6),14),7);
	TREE PAUP_139 = (((((((((((((((((((((1,20),19,33),32),(26,34)),22),25),2),24),3,29),27,28),31),((21,23),30)),((4,(15,16),17),9)),11),18),12),5),(8,(10,13))),6),14),7);
	TREE PAUP_140 = ((((((((((((((((((((((1,33),19,20),34),26),32),22),25),2),24),3,29),27,28),31),((21,23),30)),((4,(15,16),17),9)),11),18),12),5),(8,(10,13))),6),14),7);
	TREE PAUP_141 = (((((((((((((((((((((1,20),19,33),34),26),22),25),2),24),3,29),27,28),31),(((21,32),23),30)),((4,(15,16),17),9)),11),18),12),5),(8,(10,13))),6),14),7);
	TREE PAUP_142 = (((((((((((((((((((((1,20),19,33),34),32),22),25),2),24),3,29),27,28),31),(((21,26),23),30)),((4,(15,16),17),9)),11),18),12),5),(8,(10,13))),6),14),7);
	TREE PAUP_143 = (((((((((((((((((((((1,20),19,33),32),34),26),22),25),2),24),3,29),27,28),31),((21,23),30)),((4,(15,16),17),9)),11),18),12),((5,13),8,10)),6),14),7);
	TREE PAUP_144 = (((((((((((((((((((((1,20),19,33),34),32),26),22),25),2),24),3,29),27,28),31),((21,23),30)),((4,(15,16),17),9)),11),18),12),((5,13),8,10)),6),14),7);
	TREE PAUP_145 = ((((((((((((((((((((1,20),19,33),32),(26,34)),22),25),2),24),3,29),27,28),31),((21,23),30)),((4,(15,16),17),9)),11),18),12),((5,13),8,10)),6),14),7);
	TREE PAUP_146 = (((((((((((((((((((((1,33),19,20),34),26),32),22),25),2),24),3,29),27,28),31),((21,23),30)),((4,(15,16),17),9)),11),18),12),((5,13),8,10)),6),14),7);
	TREE PAUP_147 = ((((((((((((((((((((1,20),19,33),34),26),22),25),2),24),3,29),27,28),31),(((21,32),23),30)),((4,(15,16),17),9)),11),18),12),((5,13),8,10)),6),14),7);
	TREE PAUP_148 = ((((((((((((((((((((1,20),19,33),34),32),22),25),2),24),3,29),27,28),31),(((21,26),23),30)),((4,(15,16),17),9)),11),18),12),((5,13),8,10)),6),14),7);
	TREE PAUP_149 = (((((((((((((((((((((1,33),19,20),32),34),26),22),25),2),24),3,29),27,28),31),((21,23),30)),((4,(15,16),17),9)),11),18),12),(5,8,(10,13))),6),14),7);
	TREE PAUP_150 = (((((((((((((((((((((((1,20),19,33),32),34),26),22),25),2),24),3,29),27,28),31),((21,23),30)),((4,(15,16),17),9)),11),18),12),13),10),(5,8)),6),14),7);
	TREE PAUP_151 = ((((((((((((((((((((((1,20),19,33),32),34),26),22),25),2),24),3,29),27,28),31),((21,23),30)),((4,(15,16),17),9)),11),18),12),(10,13)),(5,8)),6),14),7);
	TREE PAUP_152 = ((((((((((((((((((((((1,20),19,33),32),34),26),22),25),2),24),3,29),27,28),31),((21,23),30)),((4,(15,16),17),9)),11),18),12),13),(5,8,10)),6),14),7);
	TREE PAUP_153 = (((((((((((((((1,20),19,33),32),21),23),30),(((((2,((22,(26,34)),25)),24),3,29),27,28),31)),((4,(15,16),17),9)),11),18),12),(5,8,(10,13))),6),14),7);
	TREE PAUP_154 = ((((((((((((((((((((1,20),19,33),32),34),22),25),2),24),3,29),27,28),31),(((21,26),23),30)),((4,(15,16),17),9)),11),18),12),(5,8,(10,13))),6),14),7);
	TREE PAUP_155 = ((((((((((((((((((((((1,20),19,33),34),32),26),22),25),2),24),3,29),27,28),31),((21,23),30)),((4,(15,16),17),9)),11),18),12),(10,13)),(5,8)),6),14),7);
	TREE PAUP_156 = (((((((((((((((((((((1,20),19,33),32),(26,34)),22),25),2),24),3,29),27,28),31),((21,23),30)),((4,(15,16),17),9)),11),18),12),(10,13)),(5,8)),6),14),7);
	TREE PAUP_157 = ((((((((((((((((((((((1,33),19,20),34),26),32),22),25),2),24),3,29),27,28),31),((21,23),30)),((4,(15,16),17),9)),11),18),12),(10,13)),(5,8)),6),14),7);
	TREE PAUP_158 = (((((((((((((((((((((1,20),19,33),34),26),22),25),2),24),3,29),27,28),31),(((21,32),23),30)),((4,(15,16),17),9)),11),18),12),(10,13)),(5,8)),6),14),7);
	TREE PAUP_159 = (((((((((((((((((((((1,20),19,33),34),32),22),25),2),24),3,29),27,28),31),(((21,26),23),30)),((4,(15,16),17),9)),11),18),12),(10,13)),(5,8)),6),14),7);
	TREE PAUP_160 = (((((((((((((((((((((1,33),19,20),34),32),26),22),25),2),24),3,29),27,28),31),((21,23),30)),((4,(15,16),17),9)),11),18),12),(5,8,(10,13))),6),14),7);
	TREE PAUP_161 = ((((((((((((((((((((((1,20),19,33),34),32),26),22),25),2),24),3,29),27,28),31),((21,23),30)),((4,(15,16),17),9)),11),18),12),13),(5,8,10)),6),14),7);
	TREE PAUP_162 = (((((((((((((((((((((1,20),19,33),32),(26,34)),22),25),2),24),3,29),27,28),31),((21,23),30)),((4,(15,16),17),9)),11),18),12),13),(5,8,10)),6),14),7);
	TREE PAUP_163 = ((((((((((((((((((((((1,33),19,20),34),26),32),22),25),2),24),3,29),27,28),31),((21,23),30)),((4,(15,16),17),9)),11),18),12),13),(5,8,10)),6),14),7);
	TREE PAUP_164 = (((((((((((((((((((((1,20),19,33),34),26),22),25),2),24),3,29),27,28),31),(((21,32),23),30)),((4,(15,16),17),9)),11),18),12),13),(5,8,10)),6),14),7);
	TREE PAUP_165 = (((((((((((((((((((((1,20),19,33),34),32),22),25),2),24),3,29),27,28),31),(((21,26),23),30)),((4,(15,16),17),9)),11),18),12),13),(5,8,10)),6),14),7);
	TREE PAUP_166 = ((((((((((((((((((((1,33),19,20),32),(26,34)),22),25),2),24),3,29),27,28),31),((21,23),30)),((4,(15,16),17),9)),11),18),12),(5,8,(10,13))),6),14),7);
	TREE PAUP_167 = (((((((((((((((((((((1,20),19,33),32),(26,34)),22),25),2),24),3,29),27,28),31),((21,23),30)),((4,(15,16),17),9)),11),18),12),10),((5,13),8)),6),14),7);
	TREE PAUP_168 = ((((((((((((((((((((1,33),19,20),34),32),22),25),2),24),3,29),27,28),31),(((21,26),23),30)),((4,(15,16),17),9)),11),18),12),(5,8,(10,13))),6),14),7);
	TREE PAUP_169 = ((((((((((((((((((((1,33),19,20),34),26),22),25),2),24),3,29),27,28),31),(((21,32),23),30)),((4,(15,16),17),9)),11),18),12),(5,8,(10,13))),6),14),7);
	TREE PAUP_170 = ((((((((((((((((((((((1,20),19,33),34),26),22),25),2),24),3,29),27,28),31),(((21,32),23),30)),((4,(15,16),17),9)),11),18),12),13),10),(5,8)),6),14),7);
	TREE PAUP_171 = ((((((((((((((((((((((1,20),19,33),32),34),26),22),25),2),24),3,29),27,28),((21,23),30)),31),((4,(15,16),17),9)),11),18),12),(5,13)),(8,10)),6),14),7);
	TREE PAUP_172 = ((((((((((((((((((((((1,20),19,33),34),32),26),22),25),2),24),3,29),27,28),((21,23),30)),31),((4,(15,16),17),9)),11),18),12),(5,13)),(8,10)),6),14),7);
	TREE PAUP_173 = (((((((((((((((((((((1,20),19,33),32),(26,34)),22),25),2),24),3,29),27,28),((21,23),30)),31),((4,(15,16),17),9)),11),18),12),(5,13)),(8,10)),6),14),7);
	TREE PAUP_174 = ((((((((((((((((((((((1,33),19,20),34),26),32),22),25),2),24),3,29),27,28),((21,23),30)),31),((4,(15,16),17),9)),11),18),12),(5,13)),(8,10)),6),14),7);
	TREE PAUP_175 = (((((((((((((((((((((1,20),19,33),34),26),22),25),2),24),3,29),27,28),(((21,32),23),30)),31),((4,(15,16),17),9)),11),18),12),(5,13)),(8,10)),6),14),7);
	TREE PAUP_176 = (((((((((((((((((((((1,20),19,33),34),32),22),25),2),24),3,29),27,28),(((21,26),23),30)),31),((4,(15,16),17),9)),11),18),12),(5,13)),(8,10)),6),14),7);
	TREE PAUP_177 = (((((((((((((((((((((((1,20),19,33),32),34),26),22),25),2),24),3,29),27,28),((21,23),30)),31),((4,(15,16),17),9)),11),18),12),13),5),(8,10)),6),14),7);
	TREE PAUP_178 = (((((((((((((((((((((((1,20),19,33),34),32),26),22),25),2),24),3,29),27,28),((21,23),30)),31),((4,(15,16),17),9)),11),18),12),13),5),(8,10)),6),14),7);
	TREE PAUP_179 = ((((((((((((((((((((((1,20),19,33),32),(26,34)),22),25),2),24),3,29),27,28),((21,23),30)),31),((4,(15,16),17),9)),11),18),12),13),5),(8,10)),6),14),7);
	TREE PAUP_180 = (((((((((((((((((((((((1,33),19,20),34),26),32),22),25),2),24),3,29),27,28),((21,23),30)),31),((4,(15,16),17),9)),11),18),12),13),5),(8,10)),6),14),7);
	TREE PAUP_181 = ((((((((((((((((((((((1,20),19,33),34),26),22),25),2),24),3,29),27,28),(((21,32),23),30)),31),((4,(15,16),17),9)),11),18),12),13),5),(8,10)),6),14),7);
	TREE PAUP_182 = ((((((((((((((((((((((1,20),19,33),34),32),22),25),2),24),3,29),27,28),(((21,26),23),30)),31),((4,(15,16),17),9)),11),18),12),13),5),(8,10)),6),14),7);
	TREE PAUP_183 = ((((((((((((((((((((((1,33),19,20),32),34),26),22),25),2),24),3,29),27,28),((21,23),30)),31),((4,(15,16),17),9)),11),18),12),5),(8,(10,13))),6),14),7);
	TREE PAUP_184 = (((((((((((((((((1,20),19,33),32),21),23),30),((((2,((22,(26,34)),25)),24),3,29),27,28)),31),((4,(15,16),17),9)),11),18),12),5),(8,(10,13))),6),14),7);
	TREE PAUP_185 = (((((((((((((((((((((1,20),19,33),32),34),22),25),2),24),3,29),27,28),(((21,26),23),30)),31),((4,(15,16),17),9)),11),18),12),5),(8,(10,13))),6),14),7);
	TREE PAUP_186 = ((((((((((((((((((((((1,33),19,20),34),32),26),22),25),2),24),3,29),27,28),((21,23),30)),31),((4,(15,16),17),9)),11),18),12),5),(8,(10,13))),6),14),7);
	TREE PAUP_187 = (((((((((((((((((((((1,33),19,20),32),(26,34)),22),25),2),24),3,29),27,28),((21,23),30)),31),((4,(15,16),17),9)),11),18),12),5),(8,(10,13))),6),14),7);
	TREE PAUP_188 = (((((((((((((((((((((1,33),19,20),34),32),22),25),2),24),3,29),27,28),(((21,26),23),30)),31),((4,(15,16),17),9)),11),18),12),5),(8,(10,13))),6),14),7);
	TREE PAUP_189 = (((((((((((((((((((((1,33),19,20),34),26),22),25),2),24),3,29),27,28),(((21,32),23),30)),31),((4,(15,16),17),9)),11),18),12),5),(8,(10,13))),6),14),7);
	TREE PAUP_190 = (((((((((((((((((((((((1,20),19,33),32),34),26),22),25),2),24),3,29),27,28),((21,23),30)),31),((4,(15,16),17),9)),11),18),12),13),10),(5,8)),6),14),7);
	TREE PAUP_191 = (((((((((((((((((((((((1,33),19,20),34),26),32),22),25),2),24),3,29),27,28),((21,23),30)),31),((4,(15,16),17),9)),11),18),12),13),10),(5,8)),6),14),7);
	TREE PAUP_192 = ((((((((((((((((((((((1,20),19,33),34),26),22),25),2),24),3,29),27,28),(((21,32),23),30)),31),((4,(15,16),17),9)),11),18),12),13),10),(5,8)),6),14),7);
	TREE PAUP_193 = ((((((((((((((((((((((1,20),19,33),34),32),22),25),2),24),3,29),27,28),(((21,26),23),30)),31),((4,(15,16),17),9)),11),18),12),13),10),(5,8)),6),14),7);
	TREE PAUP_194 = ((((((((((((((((((((((1,33),19,20),32),34),26),22),25),2),24),3,29),27,28),((21,23),30)),31),((4,(15,16),17),9)),11),18),12),(10,13)),(5,8)),6),14),7);
	TREE PAUP_195 = (((((((((((((((((1,20),19,33),32),21),23),30),((((2,((22,(26,34)),25)),24),3,29),27,28)),31),((4,(15,16),17),9)),11),18),12),(10,13)),(5,8)),6),14),7);
	TREE PAUP_196 = (((((((((((((((((((((1,20),19,33),32),34),22),25),2),24),3,29),27,28),(((21,26),23),30)),31),((4,(15,16),17),9)),11),18),12),(10,13)),(5,8)),6),14),7);
	TREE PAUP_197 = ((((((((((((((((((((((1,33),19,20),34),32),26),22),25),2),24),3,29),27,28),((21,23),30)),31),((4,(15,16),17),9)),11),18),12),(10,13)),(5,8)),6),14),7);
	TREE PAUP_198 = (((((((((((((((((((((1,33),19,20),32),(26,34)),22),25),2),24),3,29),27,28),((21,23),30)),31),((4,(15,16),17),9)),11),18),12),(10,13)),(5,8)),6),14),7);
	TREE PAUP_199 = (((((((((((((((((((((1,33),19,20),34),32),22),25),2),24),3,29),27,28),(((21,26),23),30)),31),((4,(15,16),17),9)),11),18),12),(10,13)),(5,8)),6),14),7);
	TREE PAUP_200 = (((((((((((((((((((((1,33),19,20),34),26),22),25),2),24),3,29),27,28),(((21,32),23),30)),31),((4,(15,16),17),9)),11),18),12),(10,13)),(5,8)),6),14),7);
	TREE PAUP_201 = (((((((((((((((((((((1,33),19,20),32),34),26),22),25),2),24),3,29),27,28),((21,23),30)),31),((4,(15,16),17),9)),11),18),12),((5,13),8,10)),6),14),7);
	TREE PAUP_202 = ((((((((((((((((1,20),19,33),32),21),23),30),((((2,((22,(26,34)),25)),24),3,29),27,28)),31),((4,(15,16),17),9)),11),18),12),((5,13),8,10)),6),14),7);
	TREE PAUP_203 = ((((((((((((((((((((1,20),19,33),32),34),22),25),2),24),3,29),27,28),(((21,26),23),30)),31),((4,(15,16),17),9)),11),18),12),((5,13),8,10)),6),14),7);
	TREE PAUP_204 = (((((((((((((((((((((1,33),19,20),34),32),26),22),25),2),24),3,29),27,28),((21,23),30)),31),((4,(15,16),17),9)),11),18),12),((5,13),8,10)),6),14),7);
	TREE PAUP_205 = ((((((((((((((((((((1,33),19,20),32),(26,34)),22),25),2),24),3,29),27,28),((21,23),30)),31),((4,(15,16),17),9)),11),18),12),((5,13),8,10)),6),14),7);
	TREE PAUP_206 = ((((((((((((((((((((1,33),19,20),34),32),22),25),2),24),3,29),27,28),(((21,26),23),30)),31),((4,(15,16),17),9)),11),18),12),((5,13),8,10)),6),14),7);
	TREE PAUP_207 = ((((((((((((((((((((1,33),19,20),34),26),22),25),2),24),3,29),27,28),(((21,32),23),30)),31),((4,(15,16),17),9)),11),18),12),((5,13),8,10)),6),14),7);
	TREE PAUP_208 = ((((((((((((((((((((((1,33),19,20),32),34),26),22),25),2),24),3,29),27,28),((21,23),30)),31),((4,(15,16),17),9)),11),18),12),13),(5,8,10)),6),14),7);
	TREE PAUP_209 = (((((((((((((((((1,20),19,33),32),21),23),30),((((2,((22,(26,34)),25)),24),3,29),27,28)),31),((4,(15,16),17),9)),11),18),12),13),(5,8,10)),6),14),7);
	TREE PAUP_210 = (((((((((((((((((((((1,20),19,33),32),34),22),25),2),24),3,29),27,28),(((21,26),23),30)),31),((4,(15,16),17),9)),11),18),12),13),(5,8,10)),6),14),7);
	TREE PAUP_211 = ((((((((((((((((((((((1,33),19,20),34),32),26),22),25),2),24),3,29),27,28),((21,23),30)),31),((4,(15,16),17),9)),11),18),12),13),(5,8,10)),6),14),7);
	TREE PAUP_212 = (((((((((((((((((((((1,33),19,20),32),(26,34)),22),25),2),24),3,29),27,28),((21,23),30)),31),((4,(15,16),17),9)),11),18),12),13),(5,8,10)),6),14),7);
	TREE PAUP_213 = (((((((((((((((((((((1,33),19,20),34),32),22),25),2),24),3,29),27,28),(((21,26),23),30)),31),((4,(15,16),17),9)),11),18),12),13),(5,8,10)),6),14),7);
	TREE PAUP_214 = (((((((((((((((((((((1,33),19,20),34),26),22),25),2),24),3,29),27,28),(((21,32),23),30)),31),((4,(15,16),17),9)),11),18),12),13),(5,8,10)),6),14),7);
	TREE PAUP_215 = ((((((((((((((((((((1,20),19,33),32),(26,34)),22),25),2),24),3,29),27,28),(((21,23),30),31)),((4,(15,16),17),9)),11),18),12),10),((5,13),8)),6),14),7);
	TREE PAUP_216 = (((((((((((((((((((((1,33),19,20),34),26),32),22),25),2),24),3,29),27,28),(((21,23),30),31)),((4,(15,16),17),9)),11),18),12),10),((5,13),8)),6),14),7);
	TREE PAUP_217 = ((((((((((((((((((((((1,20),19,33),34),26),32),22),25),2),24),3,29),27,28),16),(((21,23),30),31)),((4,15,17),9)),11),18),12),10),((5,13),8)),6),14),7);
	TREE PAUP_218 = ((((((((((((((((((((1,20),19,33),34),32),22),25),2),24),3,29),27,28),((((21,26),23),30),31)),((4,(15,16),17),9)),11),18),12),10),((5,13),8)),6),14),7);
	TREE PAUP_219 = ((((((((((((((((((((((1,20),19,33),32),34),26),22),25),2),24),3,29),27,28),31),((21,23),30)),((4,(15,16),17),9)),11),18),12),10),((5,13),8)),6),14),7);
	TREE PAUP_220 = ((((((((((((((((((((((1,20),19,33),34),32),26),22),25),2),24),3,29),27,28),31),((21,23),30)),((4,(15,16),17),9)),11),18),12),10),((5,13),8)),6),14),7);
	TREE PAUP_221 = ((((((((((((((((((((((1,33),19,20),34),26),32),22),25),2),24),3,29),27,28),31),((21,23),30)),((4,(15,16),17),9)),11),18),12),10),((5,13),8)),6),14),7);
	TREE PAUP_222 = (((((((((((((((((((((1,20),19,33),34),26),22),25),2),24),3,29),27,28),31),(((21,32),23),30)),((4,(15,16),17),9)),11),18),12),10),((5,13),8)),6),14),7);
	TREE PAUP_223 = (((((((((((((((((((((1,20),19,33),34),32),22),25),2),24),3,29),27,28),31),(((21,26),23),30)),((4,(15,16),17),9)),11),18),12),10),((5,13),8)),6),14),7);
	TREE PAUP_224 = ((((((((((((((((((((((1,33),19,20),32),34),26),22),25),2),24),3,29),27,28),((21,23),30)),31),((4,(15,16),17),9)),11),18),12),10),((5,13),8)),6),14),7);
	TREE PAUP_225 = (((((((((((((((((1,20),19,33),32),21),23),30),((((2,((22,(26,34)),25)),24),3,29),27,28)),31),((4,(15,16),17),9)),11),18),12),10),((5,13),8)),6),14),7);
	TREE PAUP_226 = (((((((((((((((((((((1,20),19,33),32),34),22),25),2),24),3,29),27,28),(((21,26),23),30)),31),((4,(15,16),17),9)),11),18),12),10),((5,13),8)),6),14),7);
	TREE PAUP_227 = ((((((((((((((((((((((1,33),19,20),34),32),26),22),25),2),24),3,29),27,28),((21,23),30)),31),((4,(15,16),17),9)),11),18),12),10),((5,13),8)),6),14),7);
	TREE PAUP_228 = (((((((((((((((((((((1,33),19,20),32),(26,34)),22),25),2),24),3,29),27,28),((21,23),30)),31),((4,(15,16),17),9)),11),18),12),10),((5,13),8)),6),14),7);
	TREE PAUP_229 = (((((((((((((((((((((1,33),19,20),34),32),22),25),2),24),3,29),27,28),(((21,26),23),30)),31),((4,(15,16),17),9)),11),18),12),10),((5,13),8)),6),14),7);
	TREE PAUP_230 = (((((((((((((((((((((1,33),19,20),34),26),22),25),2),24),3,29),27,28),(((21,32),23),30)),31),((4,(15,16),17),9)),11),18),12),10),((5,13),8)),6),14),7);
	TREE PAUP_231 = (((((((((((((((((((((((1,33),19,20),32),34),26),22),25),2),24),3,29),27,28),((21,23),30)),31),((4,(15,16),17),9)),11),18),12),13),10),(5,8)),6),14),7);
	TREE PAUP_232 = ((((((((((((((((1,33),19,20),32),21),23),30),((((2,((22,(26,34)),25)),24),3,29),27,28)),31),((4,(15,16),17),9)),11),18),12),(5,8,(10,13))),6),14),7);
	TREE PAUP_233 = ((((((((((((((((((((1,33),19,20),32),34),22),25),2),24),3,29),27,28),(((21,26),23),30)),31),((4,(15,16),17),9)),11),18),12),(5,8,(10,13))),6),14),7);
	TREE PAUP_234 = ((((((((((((((((((((((1,20),19,33),32),34),22),25),2),24),3,29),27,28),(((21,26),23),30)),31),((4,(15,16),17),9)),11),18),12),13),10),(5,8)),6),14),7);
	TREE PAUP_235 = (((((((((((((((((((((((1,20),19,33),34),32),26),22),25),2),24),3,29),27,28),31),((21,23),30)),((4,(15,16),17),9)),11),18),12),13),10),(5,8)),6),14),7);
	TREE PAUP_236 = (((((((((((((((((((((((1,33),19,20),34),32),26),22),25),2),24),3,29),27,28),((21,23),30)),31),((4,(15,16),17),9)),11),18),12),13),10),(5,8)),6),14),7);
	TREE PAUP_237 = ((((((((((((((((((((((1,20),19,33),32),(26,34)),22),25),2),24),3,29),27,28),31),((21,23),30)),((4,(15,16),17),9)),11),18),12),13),10),(5,8)),6),14),7);
	TREE PAUP_238 = ((((((((((((((((((((((1,33),19,20),32),(26,34)),22),25),2),24),3,29),27,28),((21,23),30)),31),((4,(15,16),17),9)),11),18),12),13),10),(5,8)),6),14),7);
	TREE PAUP_239 = ((((((((((((((((((1,20),19,33),32),21),23),30),((((2,((22,(26,34)),25)),24),3,29),27,28)),31),((4,(15,16),17),9)),11),18),12),13),10),(5,8)),6),14),7);
	TREE PAUP_240 = (((((((((((((((((((((((1,33),19,20),34),26),32),22),25),2),24),3,29),27,28),31),((21,23),30)),((4,(15,16),17),9)),11),18),12),13),10),(5,8)),6),14),7);
	TREE PAUP_241 = ((((((((((((((((((((((1,20),19,33),34),32),22),25),2),24),3,29),27,28),31),(((21,26),23),30)),((4,(15,16),17),9)),11),18),12),13),10),(5,8)),6),14),7);
	TREE PAUP_242 = (((((((((((((((((((((((1,20),19,33),32),34),26),22),25),2),24),3,29),27,28),16),(((21,23),30),31)),((4,15,17),9)),11),18),12),13),10),(5,8)),6),14),7);
	TREE PAUP_243 = (((((((((((((((((((((((1,20),19,33),34),32),26),22),25),2),24),3,29),27,28),16),(((21,23),30),31)),((4,15,17),9)),11),18),12),13),10),(5,8)),6),14),7);
	TREE PAUP_244 = ((((((((((((((((((((((1,20),19,33),32),(26,34)),22),25),2),24),3,29),27,28),16),(((21,23),30),31)),((4,15,17),9)),11),18),12),13),10),(5,8)),6),14),7);
	TREE PAUP_245 = (((((((((((((((((((((((1,33),19,20),34),26),32),22),25),2),24),3,29),27,28),16),(((21,23),30),31)),((4,15,17),9)),11),18),12),13),10),(5,8)),6),14),7);
	TREE PAUP_246 = ((((((((((((((((((((((1,20),19,33),34),26),22),25),2),24),3,29),27,28),16),((((21,32),23),30),31)),((4,15,17),9)),11),18),12),13),10),(5,8)),6),14),7);
	TREE PAUP_247 = ((((((((((((((((((((((1,20),19,33),34),32),22),25),2),24),3,29),27,28),16),((((21,26),23),30),31)),((4,15,17),9)),11),18),12),13),10),(5,8)),6),14),7);
	TREE PAUP_248 = ((((((((((((((((((((((1,33),19,20),32),34),26),22),25),2),24),3,29),27,28),(((21,23),30),31)),((4,(15,16),17),9)),11),18),12),13),10),(5,8)),6),14),7);
	TREE PAUP_249 = ((((((((((((((((((1,20),19,33),32),21),23),30),31),((((2,((22,(26,34)),25)),24),3,29),27,28)),((4,(15,16),17),9)),11),18),12),13),10),(5,8)),6),14),7);
	TREE PAUP_250 = (((((((((((((((((((((1,20),19,33),32),34),22),25),2),24),3,29),27,28),((((21,26),23),30),31)),((4,(15,16),17),9)),11),18),12),13),10),(5,8)),6),14),7);
	TREE PAUP_251 = ((((((((((((((((((((((1,33),19,20),34),32),26),22),25),2),24),3,29),27,28),(((21,23),30),31)),((4,(15,16),17),9)),11),18),12),13),10),(5,8)),6),14),7);
	TREE PAUP_252 = (((((((((((((((((((((1,33),19,20),32),(26,34)),22),25),2),24),3,29),27,28),(((21,23),30),31)),((4,(15,16),17),9)),11),18),12),13),10),(5,8)),6),14),7);
	TREE PAUP_253 = (((((((((((((((((((((1,33),19,20),34),32),22),25),2),24),3,29),27,28),((((21,26),23),30),31)),((4,(15,16),17),9)),11),18),12),13),10),(5,8)),6),14),7);
	TREE PAUP_254 = (((((((((((((((((((((1,33),19,20),34),26),22),25),2),24),3,29),27,28),((((21,32),23),30),31)),((4,(15,16),17),9)),11),18),12),13),10),(5,8)),6),14),7);
	TREE PAUP_255 = ((((((((((((((((((((((1,20),19,33),32),34),26),22),25),2),24),3,29),27,28),16),(((21,23),30),31)),((4,15,17),9)),11),18),12),(10,13)),(5,8)),6),14),7);
	TREE PAUP_256 = ((((((((((((((((((((((1,20),19,33),34),32),26),22),25),2),24),3,29),27,28),16),(((21,23),30),31)),((4,15,17),9)),11),18),12),(10,13)),(5,8)),6),14),7);
	TREE PAUP_257 = (((((((((((((((((((((1,20),19,33),32),(26,34)),22),25),2),24),3,29),27,28),16),(((21,23),30),31)),((4,15,17),9)),11),18),12),(10,13)),(5,8)),6),14),7);
	TREE PAUP_258 = ((((((((((((((((((((((1,33),19,20),34),26),32),22),25),2),24),3,29),27,28),16),(((21,23),30),31)),((4,15,17),9)),11),18),12),(10,13)),(5,8)),6),14),7);
	TREE PAUP_259 = (((((((((((((((((((((1,20),19,33),34),26),22),25),2),24),3,29),27,28),16),((((21,32),23),30),31)),((4,15,17),9)),11),18),12),(10,13)),(5,8)),6),14),7);
	TREE PAUP_260 = (((((((((((((((((((((1,20),19,33),34),32),22),25),2),24),3,29),27,28),16),((((21,26),23),30),31)),((4,15,17),9)),11),18),12),(10,13)),(5,8)),6),14),7);
	TREE PAUP_261 = (((((((((((((((((((((((1,20),19,33),34),26),32),22),25),2),24),3,29),27,28),16),(((21,23),30),31)),((4,15,17),9)),11),18),12),13),5),(8,10)),6),14),7);
	TREE PAUP_262 = ((((((((((((((((((((((1,20),19,33),34),26),32),22),25),2),24),3,29),27,28),16),(((21,23),30),31)),((4,15,17),9)),11),18),12),(5,13)),(8,10)),6),14),7);
	TREE PAUP_263 = ((((((((((((((((((((((1,20),19,33),32),34),26),22),25),2),24),3,29),27,28),16),(((21,23),30),31)),((4,15,17),9)),11),18),12),13),(5,8,10)),6),14),7);
	TREE PAUP_264 = ((((((((((((((((((((((1,20),19,33),34),32),26),22),25),2),24),3,29),27,28),16),(((21,23),30),31)),((4,15,17),9)),11),18),12),13),(5,8,10)),6),14),7);
	TREE PAUP_265 = (((((((((((((((((((((1,20),19,33),32),(26,34)),22),25),2),24),3,29),27,28),16),(((21,23),30),31)),((4,15,17),9)),11),18),12),13),(5,8,10)),6),14),7);
	TREE PAUP_266 = ((((((((((((((((((((((1,33),19,20),34),26),32),22),25),2),24),3,29),27,28),16),(((21,23),30),31)),((4,15,17),9)),11),18),12),13),(5,8,10)),6),14),7);
	TREE PAUP_267 = (((((((((((((((((((((1,20),19,33),34),26),22),25),2),24),3,29),27,28),16),((((21,32),23),30),31)),((4,15,17),9)),11),18),12),13),(5,8,10)),6),14),7);
	TREE PAUP_268 = (((((((((((((((((((((1,20),19,33),34),32),22),25),2),24),3,29),27,28),16),((((21,26),23),30),31)),((4,15,17),9)),11),18),12),13),(5,8,10)),6),14),7);
	TREE PAUP_269 = (((((((((((((((((((((1,20),19,33),32),34),26),22),25),2),24),3,29),27,28),16),(((21,23),30),31)),((4,15,17),9)),11),18),12),((5,13),8,10)),6),14),7);
	TREE PAUP_270 = (((((((((((((((((((((1,20),19,33),34),32),26),22),25),2),24),3,29),27,28),16),(((21,23),30),31)),((4,15,17),9)),11),18),12),((5,13),8,10)),6),14),7);
	TREE PAUP_271 = ((((((((((((((((((((1,20),19,33),32),(26,34)),22),25),2),24),3,29),27,28),16),(((21,23),30),31)),((4,15,17),9)),11),18),12),((5,13),8,10)),6),14),7);
	TREE PAUP_272 = (((((((((((((((((((((1,33),19,20),34),26),32),22),25),2),24),3,29),27,28),16),(((21,23),30),31)),((4,15,17),9)),11),18),12),((5,13),8,10)),6),14),7);
	TREE PAUP_273 = ((((((((((((((((((((1,20),19,33),34),26),22),25),2),24),3,29),27,28),16),((((21,32),23),30),31)),((4,15,17),9)),11),18),12),((5,13),8,10)),6),14),7);
	TREE PAUP_274 = ((((((((((((((((((((1,20),19,33),34),32),22),25),2),24),3,29),27,28),16),((((21,26),23),30),31)),((4,15,17),9)),11),18),12),((5,13),8,10)),6),14),7);
	TREE PAUP_275 = ((((((((((((((((((((((1,20),19,33),32),34),26),22),25),2),24),3,29),27,28),16),(((21,23),30),31)),((4,15,17),9)),11),18),12),5),(8,(10,13))),6),14),7);
	TREE PAUP_276 = ((((((((((((((((((((((1,20),19,33),34),32),26),22),25),2),24),3,29),27,28),16),(((21,23),30),31)),((4,15,17),9)),11),18),12),5),(8,(10,13))),6),14),7);
	TREE PAUP_277 = (((((((((((((((((((((1,20),19,33),32),(26,34)),22),25),2),24),3,29),27,28),16),(((21,23),30),31)),((4,15,17),9)),11),18),12),5),(8,(10,13))),6),14),7);
	TREE PAUP_278 = ((((((((((((((((((((((1,33),19,20),34),26),32),22),25),2),24),3,29),27,28),16),(((21,23),30),31)),((4,15,17),9)),11),18),12),5),(8,(10,13))),6),14),7);
	TREE PAUP_279 = (((((((((((((((((((((1,20),19,33),34),26),22),25),2),24),3,29),27,28),16),((((21,32),23),30),31)),((4,15,17),9)),11),18),12),5),(8,(10,13))),6),14),7);
	TREE PAUP_280 = (((((((((((((((((((((1,20),19,33),34),32),22),25),2),24),3,29),27,28),16),((((21,26),23),30),31)),((4,15,17),9)),11),18),12),5),(8,(10,13))),6),14),7);
	TREE PAUP_281 = (((((((((((((((((((((1,33),19,20),32),34),26),22),25),2),24),3,29),27,28),16),(((21,23),30),31)),((4,15,17),9)),11),18),12),(5,8,(10,13))),6),14),7);
	TREE PAUP_282 = ((((((((((((((((1,20),19,33),32),21),23),30),31),(((((2,((22,(26,34)),25)),24),3,29),27,28),16)),((4,15,17),9)),11),18),12),(5,8,(10,13))),6),14),7);
	TREE PAUP_283 = ((((((((((((((((((((1,20),19,33),32),34),22),25),2),24),3,29),27,28),16),((((21,26),23),30),31)),((4,15,17),9)),11),18),12),(5,8,(10,13))),6),14),7);
	TREE PAUP_284 = (((((((((((((((((((((1,33),19,20),34),32),26),22),25),2),24),3,29),27,28),16),(((21,23),30),31)),((4,15,17),9)),11),18),12),(5,8,(10,13))),6),14),7);
	TREE PAUP_285 = ((((((((((((((((((((1,33),19,20),32),(26,34)),22),25),2),24),3,29),27,28),16),(((21,23),30),31)),((4,15,17),9)),11),18),12),(5,8,(10,13))),6),14),7);
	TREE PAUP_286 = ((((((((((((((((((((1,33),19,20),34),32),22),25),2),24),3,29),27,28),16),((((21,26),23),30),31)),((4,15,17),9)),11),18),12),(5,8,(10,13))),6),14),7);
	TREE PAUP_287 = ((((((((((((((((((((1,33),19,20),34),26),22),25),2),24),3,29),27,28),16),((((21,32),23),30),31)),((4,15,17),9)),11),18),12),(5,8,(10,13))),6),14),7);
	TREE PAUP_288 = (((((((((((((((((((((1,33),19,20),32),34),26),22),25),2),24),3,29),27,28),(((21,23),30),31)),((4,(15,16),17),9)),11),18),12),(10,13)),(5,8)),6),14),7);
	TREE PAUP_289 = (((((((((((((((((1,20),19,33),32),21),23),30),31),((((2,((22,(26,34)),25)),24),3,29),27,28)),((4,(15,16),17),9)),11),18),12),(10,13)),(5,8)),6),14),7);
	TREE PAUP_290 = ((((((((((((((((((((1,20),19,33),32),34),22),25),2),24),3,29),27,28),((((21,26),23),30),31)),((4,(15,16),17),9)),11),18),12),(10,13)),(5,8)),6),14),7);
	TREE PAUP_291 = (((((((((((((((((((((1,33),19,20),34),32),26),22),25),2),24),3,29),27,28),(((21,23),30),31)),((4,(15,16),17),9)),11),18),12),(10,13)),(5,8)),6),14),7);
	TREE PAUP_292 = ((((((((((((((((((((1,33),19,20),32),(26,34)),22),25),2),24),3,29),27,28),(((21,23),30),31)),((4,(15,16),17),9)),11),18),12),(10,13)),(5,8)),6),14),7);
	TREE PAUP_293 = ((((((((((((((((((((1,33),19,20),34),32),22),25),2),24),3,29),27,28),((((21,26),23),30),31)),((4,(15,16),17),9)),11),18),12),(10,13)),(5,8)),6),14),7);
	TREE PAUP_294 = ((((((((((((((((((((1,33),19,20),34),26),22),25),2),24),3,29),27,28),((((21,32),23),30),31)),((4,(15,16),17),9)),11),18),12),(10,13)),(5,8)),6),14),7);
	TREE PAUP_295 = ((((((((((((((((((((((1,20),19,33),32),34),26),22),25),2),24),3,29),27,28),(((21,23),30),31)),((4,(15,16),17),9)),11),18),12),13),5),(8,10)),6),14),7);
	TREE PAUP_296 = ((((((((((((((((((((((1,20),19,33),34),32),26),22),25),2),24),3,29),27,28),(((21,23),30),31)),((4,(15,16),17),9)),11),18),12),13),5),(8,10)),6),14),7);
	TREE PAUP_297 = (((((((((((((((((((((1,20),19,33),32),(26,34)),22),25),2),24),3,29),27,28),(((21,23),30),31)),((4,(15,16),17),9)),11),18),12),13),5),(8,10)),6),14),7);
	TREE PAUP_298 = ((((((((((((((((((((((1,33),19,20),34),26),32),22),25),2),24),3,29),27,28),(((21,23),30),31)),((4,(15,16),17),9)),11),18),12),13),5),(8,10)),6),14),7);
	TREE PAUP_299 = (((((((((((((((((((((1,20),19,33),34),26),22),25),2),24),3,29),27,28),((((21,32),23),30),31)),((4,(15,16),17),9)),11),18),12),13),5),(8,10)),6),14),7);
	TREE PAUP_300 = (((((((((((((((((((((1,20),19,33),34),32),22),25),2),24),3,29),27,28),((((21,26),23),30),31)),((4,(15,16),17),9)),11),18),12),13),5),(8,10)),6),14),7);
	TREE PAUP_301 = (((((((((((((((((((((1,20),19,33),32),34),26),22),25),2),24),3,29),27,28),(((21,23),30),31)),((4,(15,16),17),9)),11),18),12),(5,13)),(8,10)),6),14),7);
	TREE PAUP_302 = (((((((((((((((((((((1,20),19,33),34),32),26),22),25),2),24),3,29),27,28),(((21,23),30),31)),((4,(15,16),17),9)),11),18),12),(5,13)),(8,10)),6),14),7);
	TREE PAUP_303 = ((((((((((((((((((((1,20),19,33),32),(26,34)),22),25),2),24),3,29),27,28),(((21,23),30),31)),((4,(15,16),17),9)),11),18),12),(5,13)),(8,10)),6),14),7);
	TREE PAUP_304 = (((((((((((((((((((((1,33),19,20),34),26),32),22),25),2),24),3,29),27,28),(((21,23),30),31)),((4,(15,16),17),9)),11),18),12),(5,13)),(8,10)),6),14),7);
	TREE PAUP_305 = ((((((((((((((((((((1,20),19,33),34),26),22),25),2),24),3,29),27,28),((((21,32),23),30),31)),((4,(15,16),17),9)),11),18),12),(5,13)),(8,10)),6),14),7);
	TREE PAUP_306 = ((((((((((((((((((((1,20),19,33),34),32),22),25),2),24),3,29),27,28),((((21,26),23),30),31)),((4,(15,16),17),9)),11),18),12),(5,13)),(8,10)),6),14),7);
	TREE PAUP_307 = (((((((((((((((((((((1,33),19,20),32),34),26),22),25),2),24),3,29),27,28),(((21,23),30),31)),((4,(15,16),17),9)),11),18),12),13),(5,8,10)),6),14),7);
	TREE PAUP_308 = (((((((((((((((((1,20),19,33),32),21),23),30),31),((((2,((22,(26,34)),25)),24),3,29),27,28)),((4,(15,16),17),9)),11),18),12),13),(5,8,10)),6),14),7);
	TREE PAUP_309 = ((((((((((((((((((((1,20),19,33),32),34),22),25),2),24),3,29),27,28),((((21,26),23),30),31)),((4,(15,16),17),9)),11),18),12),13),(5,8,10)),6),14),7);
	TREE PAUP_310 = (((((((((((((((((((((1,33),19,20),34),32),26),22),25),2),24),3,29),27,28),(((21,23),30),31)),((4,(15,16),17),9)),11),18),12),13),(5,8,10)),6),14),7);
	TREE PAUP_311 = ((((((((((((((((((((1,33),19,20),32),(26,34)),22),25),2),24),3,29),27,28),(((21,23),30),31)),((4,(15,16),17),9)),11),18),12),13),(5,8,10)),6),14),7);
	TREE PAUP_312 = ((((((((((((((((((((1,33),19,20),34),32),22),25),2),24),3,29),27,28),((((21,26),23),30),31)),((4,(15,16),17),9)),11),18),12),13),(5,8,10)),6),14),7);
	TREE PAUP_313 = ((((((((((((((((((((1,33),19,20),34),26),22),25),2),24),3,29),27,28),((((21,32),23),30),31)),((4,(15,16),17),9)),11),18),12),13),(5,8,10)),6),14),7);
	TREE PAUP_314 = ((((((((((((((((((((1,33),19,20),32),34),26),22),25),2),24),3,29),27,28),(((21,23),30),31)),((4,(15,16),17),9)),11),18),12),((5,13),8,10)),6),14),7);
	TREE PAUP_315 = ((((((((((((((((1,20),19,33),32),21),23),30),31),((((2,((22,(26,34)),25)),24),3,29),27,28)),((4,(15,16),17),9)),11),18),12),((5,13),8,10)),6),14),7);
	TREE PAUP_316 = (((((((((((((((((((1,20),19,33),32),34),22),25),2),24),3,29),27,28),((((21,26),23),30),31)),((4,(15,16),17),9)),11),18),12),((5,13),8,10)),6),14),7);
	TREE PAUP_317 = ((((((((((((((((((((1,33),19,20),34),32),26),22),25),2),24),3,29),27,28),(((21,23),30),31)),((4,(15,16),17),9)),11),18),12),((5,13),8,10)),6),14),7);
	TREE PAUP_318 = (((((((((((((((((((1,33),19,20),32),(26,34)),22),25),2),24),3,29),27,28),(((21,23),30),31)),((4,(15,16),17),9)),11),18),12),((5,13),8,10)),6),14),7);
	TREE PAUP_319 = (((((((((((((((((((1,33),19,20),34),32),22),25),2),24),3,29),27,28),((((21,26),23),30),31)),((4,(15,16),17),9)),11),18),12),((5,13),8,10)),6),14),7);
	TREE PAUP_320 = (((((((((((((((((((1,33),19,20),34),26),22),25),2),24),3,29),27,28),((((21,32),23),30),31)),((4,(15,16),17),9)),11),18),12),((5,13),8,10)),6),14),7);
	TREE PAUP_321 = (((((((((((((((((((((1,33),19,20),32),34),26),22),25),2),24),3,29),27,28),(((21,23),30),31)),((4,(15,16),17),9)),11),18),12),5),(8,(10,13))),6),14),7);
	TREE PAUP_322 = (((((((((((((((((1,20),19,33),32),21),23),30),31),((((2,((22,(26,34)),25)),24),3,29),27,28)),((4,(15,16),17),9)),11),18),12),5),(8,(10,13))),6),14),7);
	TREE PAUP_323 = ((((((((((((((((((((1,20),19,33),32),34),22),25),2),24),3,29),27,28),((((21,26),23),30),31)),((4,(15,16),17),9)),11),18),12),5),(8,(10,13))),6),14),7);
	TREE PAUP_324 = (((((((((((((((((((((1,33),19,20),34),32),26),22),25),2),24),3,29),27,28),(((21,23),30),31)),((4,(15,16),17),9)),11),18),12),5),(8,(10,13))),6),14),7);
	TREE PAUP_325 = ((((((((((((((((((((1,33),19,20),32),(26,34)),22),25),2),24),3,29),27,28),(((21,23),30),31)),((4,(15,16),17),9)),11),18),12),5),(8,(10,13))),6),14),7);
	TREE PAUP_326 = ((((((((((((((((((((1,33),19,20),34),32),22),25),2),24),3,29),27,28),((((21,26),23),30),31)),((4,(15,16),17),9)),11),18),12),5),(8,(10,13))),6),14),7);
	TREE PAUP_327 = ((((((((((((((((((((1,33),19,20),34),26),22),25),2),24),3,29),27,28),((((21,32),23),30),31)),((4,(15,16),17),9)),11),18),12),5),(8,(10,13))),6),14),7);
	TREE PAUP_328 = (((((((((((((((((((((1,33),19,20),32),34),26),22),25),2),24),3,29),27,28),(((21,23),30),31)),((4,(15,16),17),9)),11),18),12),10),((5,13),8)),6),14),7);
	TREE PAUP_329 = ((((((((((((((((1,33),19,20),32),21),23),30),31),((((2,((22,(26,34)),25)),24),3,29),27,28)),((4,(15,16),17),9)),11),18),12),(5,8,(10,13))),6),14),7);
	TREE PAUP_330 = (((((((((((((((((((1,33),19,20),32),34),22),25),2),24),3,29),27,28),((((21,26),23),30),31)),((4,(15,16),17),9)),11),18),12),(5,8,(10,13))),6),14),7);
	TREE PAUP_331 = ((((((((((((((((((((((1,20),19,33),32),34),26),22),25),2),24),3,29),27,28),16),(((21,23),30),31)),((4,15,17),9)),11),18),12),10),((5,13),8)),6),14),7);
	TREE PAUP_332 = ((((((((((((((((((((1,20),19,33),32),34),22),25),2),24),3,29),27,28),((((21,26),23),30),31)),((4,(15,16),17),9)),11),18),12),10),((5,13),8)),6),14),7);
	TREE PAUP_333 = (((((((((((((((((1,20),19,33),32),21),23),30),31),((((2,((22,(26,34)),25)),24),3,29),27,28)),((4,(15,16),17),9)),11),18),12),10),((5,13),8)),6),14),7);
	TREE PAUP_334 = (((((((((((((((((((((1,33),19,20),34),32),26),22),25),2),24),3,29),27,28),(((21,23),30),31)),((4,(15,16),17),9)),11),18),12),10),((5,13),8)),6),14),7);
	TREE PAUP_335 = ((((((((((((((((((((((1,20),19,33),34),32),26),22),25),2),24),3,29),27,28),16),(((21,23),30),31)),((4,15,17),9)),11),18),12),10),((5,13),8)),6),14),7);
	TREE PAUP_336 = ((((((((((((((((((((1,33),19,20),34),26),22),25),2),24),3,29),27,28),((((21,32),23),30),31)),((4,(15,16),17),9)),11),18),12),10),((5,13),8)),6),14),7);
	TREE PAUP_337 = (((((((((((((((((((((1,20),19,33),34),26),22),25),2),24),3,29),27,28),16),((((21,32),23),30),31)),((4,15,17),9)),11),18),12),10),((5,13),8)),6),14),7);
	TREE PAUP_338 = ((((((((((((((((((((((1,20),19,33),32),34),26),22),25),2),24),3,29),27,28),31),((21,23),30)),((4,(15,16),17),9)),11),18),12),(5,13)),(8,10)),6),14),7);
	TREE PAUP_339 = ((((((((((((((((((((((1,20),19,33),34),32),26),22),25),2),24),3,29),27,28),31),((21,23),30)),((4,(15,16),17),9)),11),18),12),(5,13)),(8,10)),6),14),7);
	TREE PAUP_340 = (((((((((((((((((((((1,20),19,33),32),(26,34)),22),25),2),24),3,29),27,28),31),((21,23),30)),((4,(15,16),17),9)),11),18),12),(5,13)),(8,10)),6),14),7);
	TREE PAUP_341 = ((((((((((((((((((((((1,33),19,20),34),26),32),22),25),2),24),3,29),27,28),31),((21,23),30)),((4,(15,16),17),9)),11),18),12),(5,13)),(8,10)),6),14),7);
	TREE PAUP_342 = (((((((((((((((((((((1,20),19,33),34),26),22),25),2),24),3,29),27,28),31),(((21,32),23),30)),((4,(15,16),17),9)),11),18),12),(5,13)),(8,10)),6),14),7);
	TREE PAUP_343 = (((((((((((((((((((((1,20),19,33),34),32),22),25),2),24),3,29),27,28),31),(((21,26),23),30)),((4,(15,16),17),9)),11),18),12),(5,13)),(8,10)),6),14),7);
	TREE PAUP_344 = (((((((((((((((((((((((1,20),19,33),32),34),26),22),25),2),24),3,29),27,28),31),((21,23),30)),((4,(15,16),17),9)),11),18),12),13),5),(8,10)),6),14),7);
	TREE PAUP_345 = (((((((((((((((((((((((1,20),19,33),34),32),26),22),25),2),24),3,29),27,28),31),((21,23),30)),((4,(15,16),17),9)),11),18),12),13),5),(8,10)),6),14),7);
	TREE PAUP_346 = ((((((((((((((((((((((1,20),19,33),32),(26,34)),22),25),2),24),3,29),27,28),31),((21,23),30)),((4,(15,16),17),9)),11),18),12),13),5),(8,10)),6),14),7);
	TREE PAUP_347 = (((((((((((((((((((((((1,33),19,20),34),26),32),22),25),2),24),3,29),27,28),31),((21,23),30)),((4,(15,16),17),9)),11),18),12),13),5),(8,10)),6),14),7);
	TREE PAUP_348 = ((((((((((((((((((((((1,20),19,33),34),26),22),25),2),24),3,29),27,28),31),(((21,32),23),30)),((4,(15,16),17),9)),11),18),12),13),5),(8,10)),6),14),7);
	TREE PAUP_349 = ((((((((((((((((((((((1,20),19,33),34),32),22),25),2),24),3,29),27,28),31),(((21,26),23),30)),((4,(15,16),17),9)),11),18),12),13),5),(8,10)),6),14),7);
	TREE PAUP_350 = ((((((((((((((((((((((1,33),19,20),32),34),26),22),25),2),24),3,29),27,28),31),((21,23),30)),((4,(15,16),17),9)),11),18),12),5),(8,(10,13))),6),14),7);
	TREE PAUP_351 = ((((((((((((((((1,20),19,33),32),21),23),30),(((((2,((22,(26,34)),25)),24),3,29),27,28),31)),((4,(15,16),17),9)),11),18),12),5),(8,(10,13))),6),14),7);
	TREE PAUP_352 = (((((((((((((((((((((1,20),19,33),32),34),22),25),2),24),3,29),27,28),31),(((21,26),23),30)),((4,(15,16),17),9)),11),18),12),5),(8,(10,13))),6),14),7);
	TREE PAUP_353 = ((((((((((((((((((((((1,33),19,20),34),32),26),22),25),2),24),3,29),27,28),31),((21,23),30)),((4,(15,16),17),9)),11),18),12),5),(8,(10,13))),6),14),7);
	TREE PAUP_354 = (((((((((((((((((((((1,33),19,20),32),(26,34)),22),25),2),24),3,29),27,28),31),((21,23),30)),((4,(15,16),17),9)),11),18),12),5),(8,(10,13))),6),14),7);
	TREE PAUP_355 = (((((((((((((((((((((1,33),19,20),34),32),22),25),2),24),3,29),27,28),31),(((21,26),23),30)),((4,(15,16),17),9)),11),18),12),5),(8,(10,13))),6),14),7);
	TREE PAUP_356 = (((((((((((((((((((((1,33),19,20),34),26),22),25),2),24),3,29),27,28),31),(((21,32),23),30)),((4,(15,16),17),9)),11),18),12),5),(8,(10,13))),6),14),7);
	TREE PAUP_357 = (((((((((((((((((((((1,33),19,20),32),34),26),22),25),2),24),3,29),27,28),31),((21,23),30)),((4,(15,16),17),9)),11),18),12),((5,13),8,10)),6),14),7);
	TREE PAUP_358 = (((((((((((((((1,20),19,33),32),21),23),30),(((((2,((22,(26,34)),25)),24),3,29),27,28),31)),((4,(15,16),17),9)),11),18),12),((5,13),8,10)),6),14),7);
	TREE PAUP_359 = ((((((((((((((((((((1,20),19,33),32),34),22),25),2),24),3,29),27,28),31),(((21,26),23),30)),((4,(15,16),17),9)),11),18),12),((5,13),8,10)),6),14),7);
	TREE PAUP_360 = (((((((((((((((((((((1,33),19,20),34),32),26),22),25),2),24),3,29),27,28),31),((21,23),30)),((4,(15,16),17),9)),11),18),12),((5,13),8,10)),6),14),7);
	TREE PAUP_361 = ((((((((((((((((((((1,33),19,20),32),(26,34)),22),25),2),24),3,29),27,28),31),((21,23),30)),((4,(15,16),17),9)),11),18),12),((5,13),8,10)),6),14),7);
	TREE PAUP_362 = ((((((((((((((((((((1,33),19,20),34),32),22),25),2),24),3,29),27,28),31),(((21,26),23),30)),((4,(15,16),17),9)),11),18),12),((5,13),8,10)),6),14),7);
	TREE PAUP_363 = ((((((((((((((((((((1,33),19,20),34),26),22),25),2),24),3,29),27,28),31),(((21,32),23),30)),((4,(15,16),17),9)),11),18),12),((5,13),8,10)),6),14),7);
	TREE PAUP_364 = (((((((((((((((((((((((1,33),19,20),32),34),26),22),25),2),24),3,29),27,28),31),((21,23),30)),((4,(15,16),17),9)),11),18),12),13),10),(5,8)),6),14),7);
	TREE PAUP_365 = ((((((((((((((((((((((1,33),19,20),32),34),26),22),25),2),24),3,29),27,28),31),((21,23),30)),((4,(15,16),17),9)),11),18),12),(10,13)),(5,8)),6),14),7);
	TREE PAUP_366 = ((((((((((((((((((((((1,33),19,20),32),34),26),22),25),2),24),3,29),27,28),31),((21,23),30)),((4,(15,16),17),9)),11),18),12),13),(5,8,10)),6),14),7);
	TREE PAUP_367 = (((((((((((((((1,33),19,20),32),21),23),30),(((((2,((22,(26,34)),25)),24),3,29),27,28),31)),((4,(15,16),17),9)),11),18),12),(5,8,(10,13))),6),14),7);
	TREE PAUP_368 = ((((((((((((((((((((1,33),19,20),32),34),22),25),2),24),3,29),27,28),31),(((21,26),23),30)),((4,(15,16),17),9)),11),18),12),(5,8,(10,13))),6),14),7);
	TREE PAUP_369 = ((((((((((((((((((((((1,20),19,33),32),34),22),25),2),24),3,29),27,28),31),(((21,26),23),30)),((4,(15,16),17),9)),11),18),12),13),10),(5,8)),6),14),7);
	TREE PAUP_370 = (((((((((((((((((1,20),19,33),32),21),23),30),(((((2,((22,(26,34)),25)),24),3,29),27,28),31)),((4,(15,16),17),9)),11),18),12),13),10),(5,8)),6),14),7);
	TREE PAUP_371 = (((((((((((((((((((((1,20),19,33),32),34),22),25),2),24),3,29),27,28),31),(((21,26),23),30)),((4,(15,16),17),9)),11),18),12),(10,13)),(5,8)),6),14),7);
	TREE PAUP_372 = ((((((((((((((((1,20),19,33),32),21),23),30),(((((2,((22,(26,34)),25)),24),3,29),27,28),31)),((4,(15,16),17),9)),11),18),12),(10,13)),(5,8)),6),14),7);
	TREE PAUP_373 = (((((((((((((((((((((1,20),19,33),32),34),22),25),2),24),3,29),27,28),31),(((21,26),23),30)),((4,(15,16),17),9)),11),18),12),13),(5,8,10)),6),14),7);
	TREE PAUP_374 = ((((((((((((((((1,20),19,33),32),21),23),30),(((((2,((22,(26,34)),25)),24),3,29),27,28),31)),((4,(15,16),17),9)),11),18),12),13),(5,8,10)),6),14),7);
	TREE PAUP_375 = ((((((((((((((((1,20),19,33),32),21),23),30),(((((2,((22,(26,34)),25)),24),3,29),27,28),31)),((4,(15,16),17),9)),11),18),12),10),((5,13),8)),6),14),7);
	TREE PAUP_376 = ((((((((((((((((((((((1,33),19,20),34),32),26),22),25),2),24),3,29),27,28),31),((21,23),30)),((4,(15,16),17),9)),11),18),12),(10,13)),(5,8)),6),14),7);
	TREE PAUP_377 = (((((((((((((((((((((1,33),19,20),32),(26,34)),22),25),2),24),3,29),27,28),31),((21,23),30)),((4,(15,16),17),9)),11),18),12),(10,13)),(5,8)),6),14),7);
	TREE PAUP_378 = (((((((((((((((((((((1,33),19,20),34),32),22),25),2),24),3,29),27,28),31),(((21,26),23),30)),((4,(15,16),17),9)),11),18),12),(10,13)),(5,8)),6),14),7);
	TREE PAUP_379 = (((((((((((((((((((((1,33),19,20),34),26),22),25),2),24),3,29),27,28),31),(((21,32),23),30)),((4,(15,16),17),9)),11),18),12),(10,13)),(5,8)),6),14),7);
	TREE PAUP_380 = ((((((((((((((((((((((1,33),19,20),34),32),26),22),25),2),24),3,29),27,28),31),((21,23),30)),((4,(15,16),17),9)),11),18),12),13),(5,8,10)),6),14),7);
	TREE PAUP_381 = (((((((((((((((((((((1,33),19,20),32),(26,34)),22),25),2),24),3,29),27,28),31),((21,23),30)),((4,(15,16),17),9)),11),18),12),13),(5,8,10)),6),14),7);
	TREE PAUP_382 = (((((((((((((((((((((1,33),19,20),34),32),22),25),2),24),3,29),27,28),31),(((21,26),23),30)),((4,(15,16),17),9)),11),18),12),13),(5,8,10)),6),14),7);
	TREE PAUP_383 = (((((((((((((((((((((1,33),19,20),34),26),22),25),2),24),3,29),27,28),31),(((21,32),23),30)),((4,(15,16),17),9)),11),18),12),13),(5,8,10)),6),14),7);
	TREE PAUP_384 = (((((((((((((((((((((1,33),19,20),32),(26,34)),22),25),2),24),3,29),27,28),31),((21,23),30)),((4,(15,16),17),9)),11),18),12),10),((5,13),8)),6),14),7);
	TREE PAUP_385 = (((((((((((((((((((((1,20),19,33),32),34),22),25),2),24),3,29),27,28),31),(((21,26),23),30)),((4,(15,16),17),9)),11),18),12),10),((5,13),8)),6),14),7);
	TREE PAUP_386 = ((((((((((((((((((((((1,33),19,20),34),26),22),25),2),24),3,29),27,28),31),(((21,32),23),30)),((4,(15,16),17),9)),11),18),12),13),10),(5,8)),6),14),7);
	TREE PAUP_387 = ((((((((((((((((((((((1,33),19,20),32),34),26),22),25),2),24),3,29),27,28),((21,23),30)),31),((4,(15,16),17),9)),11),18),12),(5,13)),(8,10)),6),14),7);
	TREE PAUP_388 = (((((((((((((((((1,20),19,33),32),21),23),30),((((2,((22,(26,34)),25)),24),3,29),27,28)),31),((4,(15,16),17),9)),11),18),12),(5,13)),(8,10)),6),14),7);
	TREE PAUP_389 = (((((((((((((((((((((1,20),19,33),32),34),22),25),2),24),3,29),27,28),(((21,26),23),30)),31),((4,(15,16),17),9)),11),18),12),(5,13)),(8,10)),6),14),7);
	TREE PAUP_390 = ((((((((((((((((((((((1,33),19,20),34),32),26),22),25),2),24),3,29),27,28),((21,23),30)),31),((4,(15,16),17),9)),11),18),12),(5,13)),(8,10)),6),14),7);
	TREE PAUP_391 = (((((((((((((((((((((1,33),19,20),32),(26,34)),22),25),2),24),3,29),27,28),((21,23),30)),31),((4,(15,16),17),9)),11),18),12),(5,13)),(8,10)),6),14),7);
	TREE PAUP_392 = (((((((((((((((((((((1,33),19,20),34),32),22),25),2),24),3,29),27,28),(((21,26),23),30)),31),((4,(15,16),17),9)),11),18),12),(5,13)),(8,10)),6),14),7);
	TREE PAUP_393 = (((((((((((((((((((((1,33),19,20),34),26),22),25),2),24),3,29),27,28),(((21,32),23),30)),31),((4,(15,16),17),9)),11),18),12),(5,13)),(8,10)),6),14),7);
	TREE PAUP_394 = (((((((((((((((((((((((1,33),19,20),32),34),26),22),25),2),24),3,29),27,28),((21,23),30)),31),((4,(15,16),17),9)),11),18),12),13),5),(8,10)),6),14),7);
	TREE PAUP_395 = ((((((((((((((((((1,20),19,33),32),21),23),30),((((2,((22,(26,34)),25)),24),3,29),27,28)),31),((4,(15,16),17),9)),11),18),12),13),5),(8,10)),6),14),7);
	TREE PAUP_396 = ((((((((((((((((((((((1,20),19,33),32),34),22),25),2),24),3,29),27,28),(((21,26),23),30)),31),((4,(15,16),17),9)),11),18),12),13),5),(8,10)),6),14),7);
	TREE PAUP_397 = (((((((((((((((((((((((1,33),19,20),34),32),26),22),25),2),24),3,29),27,28),((21,23),30)),31),((4,(15,16),17),9)),11),18),12),13),5),(8,10)),6),14),7);
	TREE PAUP_398 = ((((((((((((((((((((((1,33),19,20),32),(26,34)),22),25),2),24),3,29),27,28),((21,23),30)),31),((4,(15,16),17),9)),11),18),12),13),5),(8,10)),6),14),7);
	TREE PAUP_399 = ((((((((((((((((((((((1,33),19,20),34),32),22),25),2),24),3,29),27,28),(((21,26),23),30)),31),((4,(15,16),17),9)),11),18),12),13),5),(8,10)),6),14),7);
	TREE PAUP_400 = ((((((((((((((((((((((1,33),19,20),34),26),22),25),2),24),3,29),27,28),(((21,32),23),30)),31),((4,(15,16),17),9)),11),18),12),13),5),(8,10)),6),14),7);
	TREE PAUP_401 = (((((((((((((((((1,33),19,20),32),21),23),30),((((2,((22,(26,34)),25)),24),3,29),27,28)),31),((4,(15,16),17),9)),11),18),12),5),(8,(10,13))),6),14),7);
	TREE PAUP_402 = (((((((((((((((((((((1,33),19,20),32),34),22),25),2),24),3,29),27,28),(((21,26),23),30)),31),((4,(15,16),17),9)),11),18),12),5),(8,(10,13))),6),14),7);
	TREE PAUP_403 = ((((((((((((((((((((((1,33),19,20),34),32),22),25),2),24),3,29),27,28),(((21,26),23),30)),31),((4,(15,16),17),9)),11),18),12),13),10),(5,8)),6),14),7);
	TREE PAUP_404 = ((((((((((((((((((((((1,33),19,20),34),26),22),25),2),24),3,29),27,28),(((21,32),23),30)),31),((4,(15,16),17),9)),11),18),12),13),10),(5,8)),6),14),7);
	TREE PAUP_405 = (((((((((((((((((1,33),19,20),32),21),23),30),((((2,((22,(26,34)),25)),24),3,29),27,28)),31),((4,(15,16),17),9)),11),18),12),(10,13)),(5,8)),6),14),7);
	TREE PAUP_406 = (((((((((((((((((((((1,33),19,20),32),34),22),25),2),24),3,29),27,28),(((21,26),23),30)),31),((4,(15,16),17),9)),11),18),12),(10,13)),(5,8)),6),14),7);
	TREE PAUP_407 = ((((((((((((((((1,33),19,20),32),21),23),30),((((2,((22,(26,34)),25)),24),3,29),27,28)),31),((4,(15,16),17),9)),11),18),12),((5,13),8,10)),6),14),7);
	TREE PAUP_408 = ((((((((((((((((((((1,33),19,20),32),34),22),25),2),24),3,29),27,28),(((21,26),23),30)),31),((4,(15,16),17),9)),11),18),12),((5,13),8,10)),6),14),7);
	TREE PAUP_409 = (((((((((((((((((1,33),19,20),32),21),23),30),((((2,((22,(26,34)),25)),24),3,29),27,28)),31),((4,(15,16),17),9)),11),18),12),13),(5,8,10)),6),14),7);
	TREE PAUP_410 = (((((((((((((((((((((1,33),19,20),32),34),22),25),2),24),3,29),27,28),(((21,26),23),30)),31),((4,(15,16),17),9)),11),18),12),13),(5,8,10)),6),14),7);
	TREE PAUP_411 = ((((((((((((((((((((1,33),19,20),32),(26,34)),22),25),2),24),3,29),27,28),(((21,23),30),31)),((4,(15,16),17),9)),11),18),12),10),((5,13),8)),6),14),7);
	TREE PAUP_412 = (((((((((((((((((((((1,20),19,33),32),(26,34)),22),25),2),24),3,29),27,28),16),(((21,23),30),31)),((4,15,17),9)),11),18),12),10),((5,13),8)),6),14),7);
	TREE PAUP_413 = ((((((((((((((((((((1,33),19,20),34),32),22),25),2),24),3,29),27,28),((((21,26),23),30),31)),((4,(15,16),17),9)),11),18),12),10),((5,13),8)),6),14),7);
	TREE PAUP_414 = ((((((((((((((((((((((1,33),19,20),34),26),32),22),25),2),24),3,29),27,28),16),(((21,23),30),31)),((4,15,17),9)),11),18),12),10),((5,13),8)),6),14),7);
	TREE PAUP_415 = (((((((((((((((((((((1,20),19,33),34),32),22),25),2),24),3,29),27,28),16),((((21,26),23),30),31)),((4,15,17),9)),11),18),12),10),((5,13),8)),6),14),7);
	TREE PAUP_416 = ((((((((((((((((((((((1,33),19,20),32),34),26),22),25),2),24),3,29),27,28),31),((21,23),30)),((4,(15,16),17),9)),11),18),12),10),((5,13),8)),6),14),7);
	TREE PAUP_417 = ((((((((((((((((((((((1,33),19,20),34),32),26),22),25),2),24),3,29),27,28),31),((21,23),30)),((4,(15,16),17),9)),11),18),12),10),((5,13),8)),6),14),7);
	TREE PAUP_418 = (((((((((((((((((((((1,33),19,20),34),32),22),25),2),24),3,29),27,28),31),(((21,26),23),30)),((4,(15,16),17),9)),11),18),12),10),((5,13),8)),6),14),7);
	TREE PAUP_419 = (((((((((((((((((((((1,33),19,20),34),26),22),25),2),24),3,29),27,28),31),(((21,32),23),30)),((4,(15,16),17),9)),11),18),12),10),((5,13),8)),6),14),7);
	TREE PAUP_420 = (((((((((((((((((1,33),19,20),32),21),23),30),((((2,((22,(26,34)),25)),24),3,29),27,28)),31),((4,(15,16),17),9)),11),18),12),10),((5,13),8)),6),14),7);
	TREE PAUP_421 = (((((((((((((((((((((1,33),19,20),32),34),22),25),2),24),3,29),27,28),(((21,26),23),30)),31),((4,(15,16),17),9)),11),18),12),10),((5,13),8)),6),14),7);
	TREE PAUP_422 = ((((((((((((((((((((((1,33),19,20),32),34),22),25),2),24),3,29),27,28),(((21,26),23),30)),31),((4,(15,16),17),9)),11),18),12),13),10),(5,8)),6),14),7);
	TREE PAUP_423 = ((((((((((((((((((1,33),19,20),32),21),23),30),((((2,((22,(26,34)),25)),24),3,29),27,28)),31),((4,(15,16),17),9)),11),18),12),13),10),(5,8)),6),14),7);
	TREE PAUP_424 = (((((((((((((((((((((((1,33),19,20),34),32),26),22),25),2),24),3,29),27,28),31),((21,23),30)),((4,(15,16),17),9)),11),18),12),13),10),(5,8)),6),14),7);
	TREE PAUP_425 = ((((((((((((((((((((((1,33),19,20),32),(26,34)),22),25),2),24),3,29),27,28),31),((21,23),30)),((4,(15,16),17),9)),11),18),12),13),10),(5,8)),6),14),7);
	TREE PAUP_426 = ((((((((((((((((((((((1,33),19,20),34),32),22),25),2),24),3,29),27,28),31),(((21,26),23),30)),((4,(15,16),17),9)),11),18),12),13),10),(5,8)),6),14),7);
	TREE PAUP_427 = (((((((((((((((((((((((1,33),19,20),32),34),26),22),25),2),24),3,29),27,28),16),(((21,23),30),31)),((4,15,17),9)),11),18),12),13),10),(5,8)),6),14),7);
	TREE PAUP_428 = ((((((((((((((((((1,20),19,33),32),21),23),30),31),(((((2,((22,(26,34)),25)),24),3,29),27,28),16)),((4,15,17),9)),11),18),12),13),10),(5,8)),6),14),7);
	TREE PAUP_429 = ((((((((((((((((((((((1,20),19,33),32),34),22),25),2),24),3,29),27,28),16),((((21,26),23),30),31)),((4,15,17),9)),11),18),12),13),10),(5,8)),6),14),7);
	TREE PAUP_430 = (((((((((((((((((((((((1,33),19,20),34),32),26),22),25),2),24),3,29),27,28),16),(((21,23),30),31)),((4,15,17),9)),11),18),12),13),10),(5,8)),6),14),7);
	TREE PAUP_431 = ((((((((((((((((((((((1,33),19,20),32),(26,34)),22),25),2),24),3,29),27,28),16),(((21,23),30),31)),((4,15,17),9)),11),18),12),13),10),(5,8)),6),14),7);
	TREE PAUP_432 = ((((((((((((((((((((((1,33),19,20),34),32),22),25),2),24),3,29),27,28),16),((((21,26),23),30),31)),((4,15,17),9)),11),18),12),13),10),(5,8)),6),14),7);
	TREE PAUP_433 = ((((((((((((((((((((((1,33),19,20),34),26),22),25),2),24),3,29),27,28),16),((((21,32),23),30),31)),((4,15,17),9)),11),18),12),13),10),(5,8)),6),14),7);
	TREE PAUP_434 = ((((((((((((((((((1,33),19,20),32),21),23),30),31),((((2,((22,(26,34)),25)),24),3,29),27,28)),((4,(15,16),17),9)),11),18),12),13),10),(5,8)),6),14),7);
	TREE PAUP_435 = (((((((((((((((((((((1,33),19,20),32),34),22),25),2),24),3,29),27,28),((((21,26),23),30),31)),((4,(15,16),17),9)),11),18),12),13),10),(5,8)),6),14),7);
	TREE PAUP_436 = ((((((((((((((((((((((1,33),19,20),32),34),26),22),25),2),24),3,29),27,28),16),(((21,23),30),31)),((4,15,17),9)),11),18),12),(10,13)),(5,8)),6),14),7);
	TREE PAUP_437 = (((((((((((((((((1,20),19,33),32),21),23),30),31),(((((2,((22,(26,34)),25)),24),3,29),27,28),16)),((4,15,17),9)),11),18),12),(10,13)),(5,8)),6),14),7);
	TREE PAUP_438 = (((((((((((((((((((((1,20),19,33),32),34),22),25),2),24),3,29),27,28),16),((((21,26),23),30),31)),((4,15,17),9)),11),18),12),(10,13)),(5,8)),6),14),7);
	TREE PAUP_439 = ((((((((((((((((((((((1,33),19,20),34),32),26),22),25),2),24),3,29),27,28),16),(((21,23),30),31)),((4,15,17),9)),11),18),12),(10,13)),(5,8)),6),14),7);
	TREE PAUP_440 = (((((((((((((((((((((1,33),19,20),32),(26,34)),22),25),2),24),3,29),27,28),16),(((21,23),30),31)),((4,15,17),9)),11),18),12),(10,13)),(5,8)),6),14),7);
	TREE PAUP_441 = (((((((((((((((((((((1,33),19,20),34),32),22),25),2),24),3,29),27,28),16),((((21,26),23),30),31)),((4,15,17),9)),11),18),12),(10,13)),(5,8)),6),14),7);
	TREE PAUP_442 = (((((((((((((((((((((1,33),19,20),34),26),22),25),2),24),3,29),27,28),16),((((21,32),23),30),31)),((4,15,17),9)),11),18),12),(10,13)),(5,8)),6),14),7);
	TREE PAUP_443 = (((((((((((((((((((((((1,20),19,33),32),34),26),22),25),2),24),3,29),27,28),16),(((21,23),30),31)),((4,15,17),9)),11),18),12),13),5),(8,10)),6),14),7);
	TREE PAUP_444 = (((((((((((((((((((((((1,20),19,33),34),32),26),22),25),2),24),3,29),27,28),16),(((21,23),30),31)),((4,15,17),9)),11),18),12),13),5),(8,10)),6),14),7);
	TREE PAUP_445 = ((((((((((((((((((((((1,20),19,33),32),(26,34)),22),25),2),24),3,29),27,28),16),(((21,23),30),31)),((4,15,17),9)),11),18),12),13),5),(8,10)),6),14),7);
	TREE PAUP_446 = (((((((((((((((((((((((1,33),19,20),34),26),32),22),25),2),24),3,29),27,28),16),(((21,23),30),31)),((4,15,17),9)),11),18),12),13),5),(8,10)),6),14),7);
	TREE PAUP_447 = ((((((((((((((((((((((1,20),19,33),34),26),22),25),2),24),3,29),27,28),16),((((21,32),23),30),31)),((4,15,17),9)),11),18),12),13),5),(8,10)),6),14),7);
	TREE PAUP_448 = ((((((((((((((((((((((1,20),19,33),34),32),22),25),2),24),3,29),27,28),16),((((21,26),23),30),31)),((4,15,17),9)),11),18),12),13),5),(8,10)),6),14),7);
	TREE PAUP_449 = ((((((((((((((((((((((1,20),19,33),32),34),26),22),25),2),24),3,29),27,28),16),(((21,23),30),31)),((4,15,17),9)),11),18),12),(5,13)),(8,10)),6),14),7);
	TREE PAUP_450 = ((((((((((((((((((((((1,20),19,33),34),32),26),22),25),2),24),3,29),27,28),16),(((21,23),30),31)),((4,15,17),9)),11),18),12),(5,13)),(8,10)),6),14),7);
	TREE PAUP_451 = (((((((((((((((((((((1,20),19,33),32),(26,34)),22),25),2),24),3,29),27,28),16),(((21,23),30),31)),((4,15,17),9)),11),18),12),(5,13)),(8,10)),6),14),7);
	TREE PAUP_452 = ((((((((((((((((((((((1,33),19,20),34),26),32),22),25),2),24),3,29),27,28),16),(((21,23),30),31)),((4,15,17),9)),11),18),12),(5,13)),(8,10)),6),14),7);
	TREE PAUP_453 = (((((((((((((((((((((1,20),19,33),34),26),22),25),2),24),3,29),27,28),16),((((21,32),23),30),31)),((4,15,17),9)),11),18),12),(5,13)),(8,10)),6),14),7);
	TREE PAUP_454 = (((((((((((((((((((((1,20),19,33),34),32),22),25),2),24),3,29),27,28),16),((((21,26),23),30),31)),((4,15,17),9)),11),18),12),(5,13)),(8,10)),6),14),7);
	TREE PAUP_455 = ((((((((((((((((((((((1,33),19,20),32),34),26),22),25),2),24),3,29),27,28),16),(((21,23),30),31)),((4,15,17),9)),11),18),12),13),(5,8,10)),6),14),7);
	TREE PAUP_456 = (((((((((((((((((1,20),19,33),32),21),23),30),31),(((((2,((22,(26,34)),25)),24),3,29),27,28),16)),((4,15,17),9)),11),18),12),13),(5,8,10)),6),14),7);
	TREE PAUP_457 = (((((((((((((((((((((1,20),19,33),32),34),22),25),2),24),3,29),27,28),16),((((21,26),23),30),31)),((4,15,17),9)),11),18),12),13),(5,8,10)),6),14),7);
	TREE PAUP_458 = ((((((((((((((((((((((1,33),19,20),34),32),26),22),25),2),24),3,29),27,28),16),(((21,23),30),31)),((4,15,17),9)),11),18),12),13),(5,8,10)),6),14),7);
	TREE PAUP_459 = (((((((((((((((((((((1,33),19,20),32),(26,34)),22),25),2),24),3,29),27,28),16),(((21,23),30),31)),((4,15,17),9)),11),18),12),13),(5,8,10)),6),14),7);
	TREE PAUP_460 = (((((((((((((((((((((1,33),19,20),34),32),22),25),2),24),3,29),27,28),16),((((21,26),23),30),31)),((4,15,17),9)),11),18),12),13),(5,8,10)),6),14),7);
	TREE PAUP_461 = (((((((((((((((((((((1,33),19,20),34),26),22),25),2),24),3,29),27,28),16),((((21,32),23),30),31)),((4,15,17),9)),11),18),12),13),(5,8,10)),6),14),7);
	TREE PAUP_462 = (((((((((((((((((((((1,33),19,20),32),34),26),22),25),2),24),3,29),27,28),16),(((21,23),30),31)),((4,15,17),9)),11),18),12),((5,13),8,10)),6),14),7);
	TREE PAUP_463 = ((((((((((((((((1,20),19,33),32),21),23),30),31),(((((2,((22,(26,34)),25)),24),3,29),27,28),16)),((4,15,17),9)),11),18),12),((5,13),8,10)),6),14),7);
	TREE PAUP_464 = ((((((((((((((((((((1,20),19,33),32),34),22),25),2),24),3,29),27,28),16),((((21,26),23),30),31)),((4,15,17),9)),11),18),12),((5,13),8,10)),6),14),7);
	TREE PAUP_465 = (((((((((((((((((((((1,33),19,20),34),32),26),22),25),2),24),3,29),27,28),16),(((21,23),30),31)),((4,15,17),9)),11),18),12),((5,13),8,10)),6),14),7);
	TREE PAUP_466 = ((((((((((((((((((((1,33),19,20),32),(26,34)),22),25),2),24),3,29),27,28),16),(((21,23),30),31)),((4,15,17),9)),11),18),12),((5,13),8,10)),6),14),7);
	TREE PAUP_467 = ((((((((((((((((((((1,33),19,20),34),32),22),25),2),24),3,29),27,28),16),((((21,26),23),30),31)),((4,15,17),9)),11),18),12),((5,13),8,10)),6),14),7);
	TREE PAUP_468 = ((((((((((((((((((((1,33),19,20),34),26),22),25),2),24),3,29),27,28),16),((((21,32),23),30),31)),((4,15,17),9)),11),18),12),((5,13),8,10)),6),14),7);
	TREE PAUP_469 = ((((((((((((((((((((((1,33),19,20),32),34),26),22),25),2),24),3,29),27,28),16),(((21,23),30),31)),((4,15,17),9)),11),18),12),5),(8,(10,13))),6),14),7);
	TREE PAUP_470 = (((((((((((((((((1,20),19,33),32),21),23),30),31),(((((2,((22,(26,34)),25)),24),3,29),27,28),16)),((4,15,17),9)),11),18),12),5),(8,(10,13))),6),14),7);
	TREE PAUP_471 = (((((((((((((((((((((1,20),19,33),32),34),22),25),2),24),3,29),27,28),16),((((21,26),23),30),31)),((4,15,17),9)),11),18),12),5),(8,(10,13))),6),14),7);
	TREE PAUP_472 = ((((((((((((((((((((((1,33),19,20),34),32),26),22),25),2),24),3,29),27,28),16),(((21,23),30),31)),((4,15,17),9)),11),18),12),5),(8,(10,13))),6),14),7);
	TREE PAUP_473 = (((((((((((((((((((((1,33),19,20),32),(26,34)),22),25),2),24),3,29),27,28),16),(((21,23),30),31)),((4,15,17),9)),11),18),12),5),(8,(10,13))),6),14),7);
	TREE PAUP_474 = (((((((((((((((((((((1,33),19,20),34),32),22),25),2),24),3,29),27,28),16),((((21,26),23),30),31)),((4,15,17),9)),11),18),12),5),(8,(10,13))),6),14),7);
	TREE PAUP_475 = (((((((((((((((((((((1,33),19,20),34),26),22),25),2),24),3,29),27,28),16),((((21,32),23),30),31)),((4,15,17),9)),11),18),12),5),(8,(10,13))),6),14),7);
	TREE PAUP_476 = ((((((((((((((((1,33),19,20),32),21),23),30),31),(((((2,((22,(26,34)),25)),24),3,29),27,28),16)),((4,15,17),9)),11),18),12),(5,8,(10,13))),6),14),7);
	TREE PAUP_477 = ((((((((((((((((((((1,33),19,20),32),34),22),25),2),24),3,29),27,28),16),((((21,26),23),30),31)),((4,15,17),9)),11),18),12),(5,8,(10,13))),6),14),7);
	TREE PAUP_478 = (((((((((((((((((1,20),19,33),32),21),23),30),31),(((((2,((22,(26,34)),25)),24),3,29),27,28),16)),((4,15,17),9)),11),18),12),10),((5,13),8)),6),14),7);
	TREE PAUP_479 = (((((((((((((((((1,33),19,20),32),21),23),30),31),((((2,((22,(26,34)),25)),24),3,29),27,28)),((4,(15,16),17),9)),11),18),12),(10,13)),(5,8)),6),14),7);
	TREE PAUP_480 = ((((((((((((((((((((1,33),19,20),32),34),22),25),2),24),3,29),27,28),((((21,26),23),30),31)),((4,(15,16),17),9)),11),18),12),(10,13)),(5,8)),6),14),7);
	TREE PAUP_481 = ((((((((((((((((((((((1,33),19,20),32),34),26),22),25),2),24),3,29),27,28),(((21,23),30),31)),((4,(15,16),17),9)),11),18),12),13),5),(8,10)),6),14),7);
	TREE PAUP_482 = ((((((((((((((((((1,20),19,33),32),21),23),30),31),((((2,((22,(26,34)),25)),24),3,29),27,28)),((4,(15,16),17),9)),11),18),12),13),5),(8,10)),6),14),7);
	TREE PAUP_483 = (((((((((((((((((((((1,20),19,33),32),34),22),25),2),24),3,29),27,28),((((21,26),23),30),31)),((4,(15,16),17),9)),11),18),12),13),5),(8,10)),6),14),7);
	TREE PAUP_484 = ((((((((((((((((((((((1,33),19,20),34),32),26),22),25),2),24),3,29),27,28),(((21,23),30),31)),((4,(15,16),17),9)),11),18),12),13),5),(8,10)),6),14),7);
	TREE PAUP_485 = (((((((((((((((((((((1,33),19,20),32),(26,34)),22),25),2),24),3,29),27,28),(((21,23),30),31)),((4,(15,16),17),9)),11),18),12),13),5),(8,10)),6),14),7);
	TREE PAUP_486 = (((((((((((((((((((((1,33),19,20),34),32),22),25),2),24),3,29),27,28),((((21,26),23),30),31)),((4,(15,16),17),9)),11),18),12),13),5),(8,10)),6),14),7);
	TREE PAUP_487 = (((((((((((((((((((((1,33),19,20),34),26),22),25),2),24),3,29),27,28),((((21,32),23),30),31)),((4,(15,16),17),9)),11),18),12),13),5),(8,10)),6),14),7);
	TREE PAUP_488 = (((((((((((((((((((((1,33),19,20),32),34),26),22),25),2),24),3,29),27,28),(((21,23),30),31)),((4,(15,16),17),9)),11),18),12),(5,13)),(8,10)),6),14),7);
	TREE PAUP_489 = (((((((((((((((((1,20),19,33),32),21),23),30),31),((((2,((22,(26,34)),25)),24),3,29),27,28)),((4,(15,16),17),9)),11),18),12),(5,13)),(8,10)),6),14),7);
	TREE PAUP_490 = ((((((((((((((((((((1,20),19,33),32),34),22),25),2),24),3,29),27,28),((((21,26),23),30),31)),((4,(15,16),17),9)),11),18),12),(5,13)),(8,10)),6),14),7);
	TREE PAUP_491 = (((((((((((((((((((((1,33),19,20),34),32),26),22),25),2),24),3,29),27,28),(((21,23),30),31)),((4,(15,16),17),9)),11),18),12),(5,13)),(8,10)),6),14),7);
	TREE PAUP_492 = ((((((((((((((((((((1,33),19,20),32),(26,34)),22),25),2),24),3,29),27,28),(((21,23),30),31)),((4,(15,16),17),9)),11),18),12),(5,13)),(8,10)),6),14),7);
	TREE PAUP_493 = ((((((((((((((((((((1,33),19,20),34),32),22),25),2),24),3,29),27,28),((((21,26),23),30),31)),((4,(15,16),17),9)),11),18),12),(5,13)),(8,10)),6),14),7);
	TREE PAUP_494 = ((((((((((((((((((((1,33),19,20),34),26),22),25),2),24),3,29),27,28),((((21,32),23),30),31)),((4,(15,16),17),9)),11),18),12),(5,13)),(8,10)),6),14),7);
	TREE PAUP_495 = (((((((((((((((((1,33),19,20),32),21),23),30),31),((((2,((22,(26,34)),25)),24),3,29),27,28)),((4,(15,16),17),9)),11),18),12),13),(5,8,10)),6),14),7);
	TREE PAUP_496 = ((((((((((((((((((((1,33),19,20),32),34),22),25),2),24),3,29),27,28),((((21,26),23),30),31)),((4,(15,16),17),9)),11),18),12),13),(5,8,10)),6),14),7);
	TREE PAUP_497 = ((((((((((((((((1,33),19,20),32),21),23),30),31),((((2,((22,(26,34)),25)),24),3,29),27,28)),((4,(15,16),17),9)),11),18),12),((5,13),8,10)),6),14),7);
	TREE PAUP_498 = (((((((((((((((((((1,33),19,20),32),34),22),25),2),24),3,29),27,28),((((21,26),23),30),31)),((4,(15,16),17),9)),11),18),12),((5,13),8,10)),6),14),7);
	TREE PAUP_499 = (((((((((((((((((1,33),19,20),32),21),23),30),31),((((2,((22,(26,34)),25)),24),3,29),27,28)),((4,(15,16),17),9)),11),18),12),5),(8,(10,13))),6),14),7);
	TREE PAUP_500 = ((((((((((((((((((((1,33),19,20),32),34),22),25),2),24),3,29),27,28),((((21,26),23),30),31)),((4,(15,16),17),9)),11),18),12),5),(8,(10,13))),6),14),7);
	TREE PAUP_501 = ((((((((((((((((((((((1,33),19,20),32),34),26),22),25),2),24),3,29),27,28),16),(((21,23),30),31)),((4,15,17),9)),11),18),12),10),((5,13),8)),6),14),7);
	TREE PAUP_502 = ((((((((((((((((((((1,33),19,20),32),34),22),25),2),24),3,29),27,28),((((21,26),23),30),31)),((4,(15,16),17),9)),11),18),12),10),((5,13),8)),6),14),7);
	TREE PAUP_503 = (((((((((((((((((1,33),19,20),32),21),23),30),31),((((2,((22,(26,34)),25)),24),3,29),27,28)),((4,(15,16),17),9)),11),18),12),10),((5,13),8)),6),14),7);
	TREE PAUP_504 = (((((((((((((((((((((1,20),19,33),32),34),22),25),2),24),3,29),27,28),16),((((21,26),23),30),31)),((4,15,17),9)),11),18),12),10),((5,13),8)),6),14),7);
	TREE PAUP_505 = ((((((((((((((((((((((1,33),19,20),34),32),26),22),25),2),24),3,29),27,28),16),(((21,23),30),31)),((4,15,17),9)),11),18),12),10),((5,13),8)),6),14),7);
	TREE PAUP_506 = (((((((((((((((((((((1,33),19,20),34),26),22),25),2),24),3,29),27,28),16),((((21,32),23),30),31)),((4,15,17),9)),11),18),12),10),((5,13),8)),6),14),7);
	TREE PAUP_507 = ((((((((((((((((((((((1,33),19,20),32),34),26),22),25),2),24),3,29),27,28),31),((21,23),30)),((4,(15,16),17),9)),11),18),12),(5,13)),(8,10)),6),14),7);
	TREE PAUP_508 = ((((((((((((((((1,20),19,33),32),21),23),30),(((((2,((22,(26,34)),25)),24),3,29),27,28),31)),((4,(15,16),17),9)),11),18),12),(5,13)),(8,10)),6),14),7);
	TREE PAUP_509 = (((((((((((((((((((((1,20),19,33),32),34),22),25),2),24),3,29),27,28),31),(((21,26),23),30)),((4,(15,16),17),9)),11),18),12),(5,13)),(8,10)),6),14),7);
	TREE PAUP_510 = ((((((((((((((((((((((1,33),19,20),34),32),26),22),25),2),24),3,29),27,28),31),((21,23),30)),((4,(15,16),17),9)),11),18),12),(5,13)),(8,10)),6),14),7);
	TREE PAUP_511 = (((((((((((((((((((((1,33),19,20),32),(26,34)),22),25),2),24),3,29),27,28),31),((21,23),30)),((4,(15,16),17),9)),11),18),12),(5,13)),(8,10)),6),14),7);
	TREE PAUP_512 = (((((((((((((((((((((1,33),19,20),34),32),22),25),2),24),3,29),27,28),31),(((21,26),23),30)),((4,(15,16),17),9)),11),18),12),(5,13)),(8,10)),6),14),7);
	TREE PAUP_513 = (((((((((((((((((((((1,33),19,20),34),26),22),25),2),24),3,29),27,28),31),(((21,32),23),30)),((4,(15,16),17),9)),11),18),12),(5,13)),(8,10)),6),14),7);
	TREE PAUP_514 = (((((((((((((((((((((((1,33),19,20),32),34),26),22),25),2),24),3,29),27,28),31),((21,23),30)),((4,(15,16),17),9)),11),18),12),13),5),(8,10)),6),14),7);
	TREE PAUP_515 = (((((((((((((((((1,20),19,33),32),21),23),30),(((((2,((22,(26,34)),25)),24),3,29),27,28),31)),((4,(15,16),17),9)),11),18),12),13),5),(8,10)),6),14),7);
	TREE PAUP_516 = ((((((((((((((((((((((1,20),19,33),32),34),22),25),2),24),3,29),27,28),31),(((21,26),23),30)),((4,(15,16),17),9)),11),18),12),13),5),(8,10)),6),14),7);
	TREE PAUP_517 = (((((((((((((((((((((((1,33),19,20),34),32),26),22),25),2),24),3,29),27,28),31),((21,23),30)),((4,(15,16),17),9)),11),18),12),13),5),(8,10)),6),14),7);
	TREE PAUP_518 = ((((((((((((((((((((((1,33),19,20),32),(26,34)),22),25),2),24),3,29),27,28),31),((21,23),30)),((4,(15,16),17),9)),11),18),12),13),5),(8,10)),6),14),7);
	TREE PAUP_519 = ((((((((((((((((((((((1,33),19,20),34),32),22),25),2),24),3,29),27,28),31),(((21,26),23),30)),((4,(15,16),17),9)),11),18),12),13),5),(8,10)),6),14),7);
	TREE PAUP_520 = ((((((((((((((((((((((1,33),19,20),34),26),22),25),2),24),3,29),27,28),31),(((21,32),23),30)),((4,(15,16),17),9)),11),18),12),13),5),(8,10)),6),14),7);
	TREE PAUP_521 = ((((((((((((((((1,33),19,20),32),21),23),30),(((((2,((22,(26,34)),25)),24),3,29),27,28),31)),((4,(15,16),17),9)),11),18),12),5),(8,(10,13))),6),14),7);
	TREE PAUP_522 = (((((((((((((((((((((1,33),19,20),32),34),22),25),2),24),3,29),27,28),31),(((21,26),23),30)),((4,(15,16),17),9)),11),18),12),5),(8,(10,13))),6),14),7);
	TREE PAUP_523 = (((((((((((((((1,33),19,20),32),21),23),30),(((((2,((22,(26,34)),25)),24),3,29),27,28),31)),((4,(15,16),17),9)),11),18),12),((5,13),8,10)),6),14),7);
	TREE PAUP_524 = ((((((((((((((((((((1,33),19,20),32),34),22),25),2),24),3,29),27,28),31),(((21,26),23),30)),((4,(15,16),17),9)),11),18),12),((5,13),8,10)),6),14),7);
	TREE PAUP_525 = ((((((((((((((((((((((1,33),19,20),32),34),22),25),2),24),3,29),27,28),31),(((21,26),23),30)),((4,(15,16),17),9)),11),18),12),13),10),(5,8)),6),14),7);
	TREE PAUP_526 = (((((((((((((((((1,33),19,20),32),21),23),30),(((((2,((22,(26,34)),25)),24),3,29),27,28),31)),((4,(15,16),17),9)),11),18),12),13),10),(5,8)),6),14),7);
	TREE PAUP_527 = (((((((((((((((((((((1,33),19,20),32),34),22),25),2),24),3,29),27,28),31),(((21,26),23),30)),((4,(15,16),17),9)),11),18),12),(10,13)),(5,8)),6),14),7);
	TREE PAUP_528 = ((((((((((((((((1,33),19,20),32),21),23),30),(((((2,((22,(26,34)),25)),24),3,29),27,28),31)),((4,(15,16),17),9)),11),18),12),(10,13)),(5,8)),6),14),7);
	TREE PAUP_529 = (((((((((((((((((((((1,33),19,20),32),34),22),25),2),24),3,29),27,28),31),(((21,26),23),30)),((4,(15,16),17),9)),11),18),12),13),(5,8,10)),6),14),7);
	TREE PAUP_530 = ((((((((((((((((1,33),19,20),32),21),23),30),(((((2,((22,(26,34)),25)),24),3,29),27,28),31)),((4,(15,16),17),9)),11),18),12),13),(5,8,10)),6),14),7);
	TREE PAUP_531 = ((((((((((((((((1,33),19,20),32),21),23),30),(((((2,((22,(26,34)),25)),24),3,29),27,28),31)),((4,(15,16),17),9)),11),18),12),10),((5,13),8)),6),14),7);
	TREE PAUP_532 = (((((((((((((((((((((1,33),19,20),32),34),22),25),2),24),3,29),27,28),31),(((21,26),23),30)),((4,(15,16),17),9)),11),18),12),10),((5,13),8)),6),14),7);
	TREE PAUP_533 = (((((((((((((((((1,33),19,20),32),21),23),30),((((2,((22,(26,34)),25)),24),3,29),27,28)),31),((4,(15,16),17),9)),11),18),12),(5,13)),(8,10)),6),14),7);
	TREE PAUP_534 = (((((((((((((((((((((1,33),19,20),32),34),22),25),2),24),3,29),27,28),(((21,26),23),30)),31),((4,(15,16),17),9)),11),18),12),(5,13)),(8,10)),6),14),7);
	TREE PAUP_535 = ((((((((((((((((((1,33),19,20),32),21),23),30),((((2,((22,(26,34)),25)),24),3,29),27,28)),31),((4,(15,16),17),9)),11),18),12),13),5),(8,10)),6),14),7);
	TREE PAUP_536 = ((((((((((((((((((((((1,33),19,20),32),34),22),25),2),24),3,29),27,28),(((21,26),23),30)),31),((4,(15,16),17),9)),11),18),12),13),5),(8,10)),6),14),7);
	TREE PAUP_537 = (((((((((((((((((((((1,33),19,20),32),(26,34)),22),25),2),24),3,29),27,28),16),(((21,23),30),31)),((4,15,17),9)),11),18),12),10),((5,13),8)),6),14),7);
	TREE PAUP_538 = (((((((((((((((((((((1,33),19,20),34),32),22),25),2),24),3,29),27,28),16),((((21,26),23),30),31)),((4,15,17),9)),11),18),12),10),((5,13),8)),6),14),7);
	TREE PAUP_539 = ((((((((((((((((((1,33),19,20),32),21),23),30),31),(((((2,((22,(26,34)),25)),24),3,29),27,28),16)),((4,15,17),9)),11),18),12),13),10),(5,8)),6),14),7);
	TREE PAUP_540 = ((((((((((((((((((((((1,33),19,20),32),34),22),25),2),24),3,29),27,28),16),((((21,26),23),30),31)),((4,15,17),9)),11),18),12),13),10),(5,8)),6),14),7);
	TREE PAUP_541 = (((((((((((((((((1,33),19,20),32),21),23),30),31),(((((2,((22,(26,34)),25)),24),3,29),27,28),16)),((4,15,17),9)),11),18),12),(10,13)),(5,8)),6),14),7);
	TREE PAUP_542 = (((((((((((((((((((((1,33),19,20),32),34),22),25),2),24),3,29),27,28),16),((((21,26),23),30),31)),((4,15,17),9)),11),18),12),(10,13)),(5,8)),6),14),7);
	TREE PAUP_543 = (((((((((((((((((((((((1,33),19,20),32),34),26),22),25),2),24),3,29),27,28),16),(((21,23),30),31)),((4,15,17),9)),11),18),12),13),5),(8,10)),6),14),7);
	TREE PAUP_544 = ((((((((((((((((((1,20),19,33),32),21),23),30),31),(((((2,((22,(26,34)),25)),24),3,29),27,28),16)),((4,15,17),9)),11),18),12),13),5),(8,10)),6),14),7);
	TREE PAUP_545 = ((((((((((((((((((((((1,20),19,33),32),34),22),25),2),24),3,29),27,28),16),((((21,26),23),30),31)),((4,15,17),9)),11),18),12),13),5),(8,10)),6),14),7);
	TREE PAUP_546 = (((((((((((((((((((((((1,33),19,20),34),32),26),22),25),2),24),3,29),27,28),16),(((21,23),30),31)),((4,15,17),9)),11),18),12),13),5),(8,10)),6),14),7);
	TREE PAUP_547 = ((((((((((((((((((((((1,33),19,20),32),(26,34)),22),25),2),24),3,29),27,28),16),(((21,23),30),31)),((4,15,17),9)),11),18),12),13),5),(8,10)),6),14),7);
	TREE PAUP_548 = ((((((((((((((((((((((1,33),19,20),34),32),22),25),2),24),3,29),27,28),16),((((21,26),23),30),31)),((4,15,17),9)),11),18),12),13),5),(8,10)),6),14),7);
	TREE PAUP_549 = ((((((((((((((((((((((1,33),19,20),34),26),22),25),2),24),3,29),27,28),16),((((21,32),23),30),31)),((4,15,17),9)),11),18),12),13),5),(8,10)),6),14),7);
	TREE PAUP_550 = ((((((((((((((((((((((1,33),19,20),32),34),26),22),25),2),24),3,29),27,28),16),(((21,23),30),31)),((4,15,17),9)),11),18),12),(5,13)),(8,10)),6),14),7);
	TREE PAUP_551 = (((((((((((((((((1,20),19,33),32),21),23),30),31),(((((2,((22,(26,34)),25)),24),3,29),27,28),16)),((4,15,17),9)),11),18),12),(5,13)),(8,10)),6),14),7);
	TREE PAUP_552 = (((((((((((((((((((((1,20),19,33),32),34),22),25),2),24),3,29),27,28),16),((((21,26),23),30),31)),((4,15,17),9)),11),18),12),(5,13)),(8,10)),6),14),7);
	TREE PAUP_553 = ((((((((((((((((((((((1,33),19,20),34),32),26),22),25),2),24),3,29),27,28),16),(((21,23),30),31)),((4,15,17),9)),11),18),12),(5,13)),(8,10)),6),14),7);
	TREE PAUP_554 = (((((((((((((((((((((1,33),19,20),32),(26,34)),22),25),2),24),3,29),27,28),16),(((21,23),30),31)),((4,15,17),9)),11),18),12),(5,13)),(8,10)),6),14),7);
	TREE PAUP_555 = (((((((((((((((((((((1,33),19,20),34),32),22),25),2),24),3,29),27,28),16),((((21,26),23),30),31)),((4,15,17),9)),11),18),12),(5,13)),(8,10)),6),14),7);
	TREE PAUP_556 = (((((((((((((((((((((1,33),19,20),34),26),22),25),2),24),3,29),27,28),16),((((21,32),23),30),31)),((4,15,17),9)),11),18),12),(5,13)),(8,10)),6),14),7);
	TREE PAUP_557 = (((((((((((((((((1,33),19,20),32),21),23),30),31),(((((2,((22,(26,34)),25)),24),3,29),27,28),16)),((4,15,17),9)),11),18),12),13),(5,8,10)),6),14),7);
	TREE PAUP_558 = (((((((((((((((((((((1,33),19,20),32),34),22),25),2),24),3,29),27,28),16),((((21,26),23),30),31)),((4,15,17),9)),11),18),12),13),(5,8,10)),6),14),7);
	TREE PAUP_559 = ((((((((((((((((1,33),19,20),32),21),23),30),31),(((((2,((22,(26,34)),25)),24),3,29),27,28),16)),((4,15,17),9)),11),18),12),((5,13),8,10)),6),14),7);
	TREE PAUP_560 = ((((((((((((((((((((1,33),19,20),32),34),22),25),2),24),3,29),27,28),16),((((21,26),23),30),31)),((4,15,17),9)),11),18),12),((5,13),8,10)),6),14),7);
	TREE PAUP_561 = (((((((((((((((((1,33),19,20),32),21),23),30),31),(((((2,((22,(26,34)),25)),24),3,29),27,28),16)),((4,15,17),9)),11),18),12),5),(8,(10,13))),6),14),7);
	TREE PAUP_562 = (((((((((((((((((((((1,33),19,20),32),34),22),25),2),24),3,29),27,28),16),((((21,26),23),30),31)),((4,15,17),9)),11),18),12),5),(8,(10,13))),6),14),7);
	TREE PAUP_563 = (((((((((((((((((1,33),19,20),32),21),23),30),31),(((((2,((22,(26,34)),25)),24),3,29),27,28),16)),((4,15,17),9)),11),18),12),10),((5,13),8)),6),14),7);
	TREE PAUP_564 = ((((((((((((((((((1,33),19,20),32),21),23),30),31),((((2,((22,(26,34)),25)),24),3,29),27,28)),((4,(15,16),17),9)),11),18),12),13),5),(8,10)),6),14),7);
	TREE PAUP_565 = (((((((((((((((((((((1,33),19,20),32),34),22),25),2),24),3,29),27,28),((((21,26),23),30),31)),((4,(15,16),17),9)),11),18),12),13),5),(8,10)),6),14),7);
	TREE PAUP_566 = (((((((((((((((((1,33),19,20),32),21),23),30),31),((((2,((22,(26,34)),25)),24),3,29),27,28)),((4,(15,16),17),9)),11),18),12),(5,13)),(8,10)),6),14),7);
	TREE PAUP_567 = ((((((((((((((((((((1,33),19,20),32),34),22),25),2),24),3,29),27,28),((((21,26),23),30),31)),((4,(15,16),17),9)),11),18),12),(5,13)),(8,10)),6),14),7);
	TREE PAUP_568 = (((((((((((((((((((((1,33),19,20),32),34),22),25),2),24),3,29),27,28),16),((((21,26),23),30),31)),((4,15,17),9)),11),18),12),10),((5,13),8)),6),14),7);
	TREE PAUP_569 = ((((((((((((((((1,33),19,20),32),21),23),30),(((((2,((22,(26,34)),25)),24),3,29),27,28),31)),((4,(15,16),17),9)),11),18),12),(5,13)),(8,10)),6),14),7);
	TREE PAUP_570 = (((((((((((((((((((((1,33),19,20),32),34),22),25),2),24),3,29),27,28),31),(((21,26),23),30)),((4,(15,16),17),9)),11),18),12),(5,13)),(8,10)),6),14),7);
	TREE PAUP_571 = (((((((((((((((((1,33),19,20),32),21),23),30),(((((2,((22,(26,34)),25)),24),3,29),27,28),31)),((4,(15,16),17),9)),11),18),12),13),5),(8,10)),6),14),7);
	TREE PAUP_572 = ((((((((((((((((((((((1,33),19,20),32),34),22),25),2),24),3,29),27,28),31),(((21,26),23),30)),((4,(15,16),17),9)),11),18),12),13),5),(8,10)),6),14),7);
	TREE PAUP_573 = ((((((((((((((((((1,33),19,20),32),21),23),30),31),(((((2,((22,(26,34)),25)),24),3,29),27,28),16)),((4,15,17),9)),11),18),12),13),5),(8,10)),6),14),7);
	TREE PAUP_574 = ((((((((((((((((((((((1,33),19,20),32),34),22),25),2),24),3,29),27,28),16),((((21,26),23),30),31)),((4,15,17),9)),11),18),12),13),5),(8,10)),6),14),7);
	TREE PAUP_575 = (((((((((((((((((1,33),19,20),32),21),23),30),31),(((((2,((22,(26,34)),25)),24),3,29),27,28),16)),((4,15,17),9)),11),18),12),(5,13)),(8,10)),6),14),7);
	TREE PAUP_576 = (((((((((((((((((((((1,33),19,20),32),34),22),25),2),24),3,29),27,28),16),((((21,26),23),30),31)),((4,15,17),9)),11),18),12),(5,13)),(8,10)),6),14),7);
END;
