# Supplementary material for: Variation and Variability in Skeletal Ossification of the Gray Short-tailed Opossum, Monodelphis domestica
Source: Integr Org Biol. 2024 Jul 3;6(1):obae024. doi: 10.1093/iob/obae024 (PMC11305135; doi:10.1093/iob/obae024)
Supplement: obae024_Supplemental_File [file obae024_supplemental_file.zip › OSA_Nexus/OSA_Nexus/Monodelphis_OSA_Cranial_ImmatureOut.nex]

#NEXUS

BEGIN TAXA;
	TITLE Semaphoronts;
	DIMENSIONS NTAX=26;
	TAXLABELS
		0b1a 5b 7b 11a 15b 20a21bHM 15a21b 10a 15d17b 13a15e15f15g116a 9a19b 8b8c9a2 11b 1b2c 1d day3 3b 3c day77a day6 7c 8a day8 2d 3a 4a 
	;
END;
BEGIN CHARACTERS;
	TITLE  Event_Matrix;
	DIMENSIONS  NCHAR=25;
	FORMAT DATATYPE = STANDARD GAP = - MISSING = ? SYMBOLS = "  0 1";
	CHARSTATELABELS 
		1 Premaxillae, 2 Maxillae, 3 Palatines, 4 Pterygoids, 5 Mandibles, 6 Squamosals, 7 Vomer, 8 Lacrimal, 9 Tympanic, 10 Prearticular, 11 Nasal, 12 Jugal, 13 Parietal, 14 Frontal, 15 Interparietal, 16 Exoccipitals, 17 Basioccipital, 18 Ala_temporalis, 19 Basisphenoid, 20 Malleus, 21 Periotic, 22 Presphenoid, 23 Orbitosphenoid, 24 Incus, 25 Stapes ; 
	MATRIX
	0b1a              0000000000000000000000000
	5b                1111110011111111000000000
	7b                1111110111010101111000000
	11a               1111111011111111111001000
	15b               1111111111111101111111001
	20a21bHM          1111111111111111111111111
	15a21b            1111111111111111111111011
	10a               1111111111111111111101000
	15d17b            1111111111111111111111010
	13a15e15f15g116a  1111111111111111111111000
	9a19b             11111111111111111110000??
	8b8c9a2           1111111111111111111000000
	11b               1111111111111111111001000
	1b2c              1110100000000001000000000
	1d                1110100000000000000000000
	day3              1111100001001111000000000
	3b                1111111111011111111000000
	3c                111111111111?1?1000000000
	day77a            1111111111110111111000000
	day6              1110100101100111101000000
	7c                1111111011111111111000100
	8a                111111?111111111111000100
	day8              1111111111111111111010000
	2d                1111100111111111000000000
	3a                11001000??000001000000000
	4a                1111100011010101100000000
;
END;
BEGIN ASSUMPTIONS;
	TYPESET * UNTITLED   =  irrev:  1 -  25;

END;
BEGIN TREES;
	Title 'Trees from "MonodelphisNoCT_OSA_Skull_JuvOut.tre"';
	LINK Taxa = Semaphoronts;
	TRANSLATE
		1 0b1a,
		2 5b,
		3 7b,
		4 11a,
		5 15b,
		6 20a21bHM,
		7 15a21b,
		8 10a,
		9 15d17b,
		10 13a15e15f15g116a,
		11 9a19b,
		12 8b8c9a2,
		13 11b,
		14 1b2c,
		15 1d,
		16 day3,
		17 3b,
		18 3c,
		19 day77a,
		20 day6,
		21 7c,
		22 8a,
		23 day8,
		24 2d,
		25 3a,
		26 4a;
	TREE PAUP_1 = (1,((((((((2,18),24),((3,(((4,21),((11,12,22,23),19)),((5,(((((6,7),9),10),8),13)),17))),26)),16),20),14),15),25));
	TREE PAUP_2 = (1,((((((((2,18),24),((3,(((4,21),((11,12,22,23),19)),((5,(((((6,7),9),10),8),13)),17))),26)),16),20),14),25),15));
	TREE PAUP_3 = (1,((((((((2,18),24),16),((3,(((4,21),((11,12,22,23),19)),((5,(((((6,7),9),10),8),13)),17))),26)),20),14),15),25));
	TREE PAUP_4 = (1,(((((((2,(18,24)),((3,(((4,21),((11,12,22,23),19)),((5,(((((6,7),9),10),8),13)),17))),26)),16),20),14),15),25));
	TREE PAUP_5 = (1,((((((((2,18),24),((3,(((4,(11,12,22,23),21),19),((5,(((((6,7),9),10),8),13)),17))),26)),16),20),14),15),25));
	TREE PAUP_6 = (1,((((((((2,18),24),(((3,((5,(((((6,7),9),10),8),13)),17)),((4,21),((11,12,22,23),19))),26)),16),20),14),15),25));
	TREE PAUP_7 = (1,((((((((2,18),24),((3,(((4,21),((11,12,22,23),19)),(((5,((((6,7),9),10),8)),13),17))),26)),16),20),14),15),25));
	TREE PAUP_8 = (1,(((((((2,18),24),((3,(((4,21),((11,12,22,23),19)),((5,(((((6,7),9),10),8),13)),17))),26)),(16,20)),14),15),25));
	TREE PAUP_9 = (1,(((((((2,(18,24)),16),((3,(((4,21),((11,12,22,23),19)),((5,(((((6,7),9),10),8),13)),17))),26)),20),14),15),25));
	TREE PAUP_10 = (1,(((((((2,18),24),16),(((3,(((4,21),((11,12,22,23),19)),((5,(((((6,7),9),10),8),13)),17))),26),20)),14),15),25));
	TREE PAUP_11 = (1,((((((((2,18),24),16),20),((3,(((4,21),((11,12,22,23),19)),((5,(((((6,7),9),10),8),13)),17))),26)),14),15),25));
	TREE PAUP_12 = (1,((((((((2,18),24),(((3,((5,(((((6,7),9),10),8),13)),17)),((4,(11,12,22,23),21),19)),26)),16),20),14),15),25));
	TREE PAUP_13 = (1,((((((((2,18),24),((3,(((4,21),19),((5,(((((6,7),9),10),8),13)),((11,12,22,23),17)))),26)),16),20),14),15),25));
	TREE PAUP_14 = (1,((((((((2,18),24),((3,(((4,21),19),(((5,(((((6,7),9),10),8),13)),(11,12,22,23)),17))),26)),16),20),14),15),25));
	TREE PAUP_15 = (1,((((((((2,18),24),((3,(((4,21),19),((5,((((((6,7),9),10),8),13),11,12,22,23)),17))),26)),16),20),14),15),25));
	TREE PAUP_16 = (1,((((((((2,18),24),((3,(((4,(21,22)),((11,12,23),19)),((5,(((((6,7),9),10),8),13)),17))),26)),16),20),14),15),25));
	TREE PAUP_17 = (1,((((((((2,18),24),((3,(((4,21),((11,12,22,23),19)),((((5,(((6,7),9),10)),8),13),17))),26)),16),20),14),15),25));
	TREE PAUP_18 = (1,((((((((2,18),24),((3,(((4,21),(((((((6,7),9),10),8),13),11,12,22,23),19)),(5,17))),26)),16),20),14),15),25));
	TREE PAUP_19 = (1,((((((((2,18),24),((3,((((4,(((((6,7),9),10),8),13)),21),((11,12,22,23),19)),(5,17))),26)),16),20),14),15),25));
	TREE PAUP_20 = (1,((((((((2,18),24),((3,(((4,21),((11,12,22,23),19)),(((5,(((6,7),9),10)),(8,13)),17))),26)),16),20),14),15),25));
	TREE PAUP_21 = (1,((((((((2,((4,21),18)),24),((3,(((5,(((((6,7),9),10),8),13)),17),((11,12,22,23),19))),26)),16),20),14),15),25));
	TREE PAUP_22 = (1,((((((((2,18),24),((3,(((4,21),((11,12,13,22,23),19)),((5,((((6,7),9),10),8)),17))),26)),16),20),14),15),25));
	TREE PAUP_23 = (1,((((((((2,18),24),((3,((((4,13),21),((11,12,22,23),19)),((5,((((6,7),9),10),8)),17))),26)),16),20),14),15),25));
	TREE PAUP_24 = (1,(((((((2,18),24),((3,(((4,21),((11,12,22,23),19)),((5,(((((6,7),9),10),8),13)),17))),26)),(16,20)),14),25),15));
	TREE PAUP_25 = (1,(((((((2,18),24),16),(((3,(((4,21),((11,12,22,23),19)),((5,(((((6,7),9),10),8),13)),17))),26),20)),14),25),15));
	TREE PAUP_26 = (1,((((((((2,18),24),16),20),((3,(((4,21),((11,12,22,23),19)),((5,(((((6,7),9),10),8),13)),17))),26)),14),25),15));
	TREE PAUP_27 = (1,((((((((2,18),24),16),((3,(((4,21),((11,12,22,23),19)),((5,(((((6,7),9),10),8),13)),17))),26)),20),14),25),15));
	TREE PAUP_28 = (1,(((((((2,(18,24)),16),((3,(((4,21),((11,12,22,23),19)),((5,(((((6,7),9),10),8),13)),17))),26)),20),14),25),15));
	TREE PAUP_29 = (1,(((((((2,(18,24)),((3,(((4,21),((11,12,22,23),19)),((5,(((((6,7),9),10),8),13)),17))),26)),16),20),14),25),15));
	TREE PAUP_30 = (1,((((((((2,18),24),(((3,((5,(((((6,7),9),10),8),13)),17)),((4,21),((11,12,22,23),19))),26)),16),20),14),25),15));
	TREE PAUP_31 = (1,((((((((2,18),24),(((3,((5,(((((6,7),9),10),8),13)),17)),((4,(11,12,22,23),21),19)),26)),16),20),14),25),15));
	TREE PAUP_32 = (1,((((((((2,18),24),((3,(((4,21),(((((((6,7),9),10),8),13),11,12,22,23),19)),(5,17))),26)),16),20),14),25),15));
	TREE PAUP_33 = (1,((((((((2,18),24),((3,((((4,(((((6,7),9),10),8),13)),21),((11,12,22,23),19)),(5,17))),26)),16),20),14),25),15));
	TREE PAUP_34 = (1,((((((((2,18),24),((3,(((4,21),((11,12,22,23),19)),((((5,(((6,7),9),10)),8),13),17))),26)),16),20),14),25),15));
	TREE PAUP_35 = (1,((((((((2,18),24),((3,(((4,(11,12,22,23),21),19),((5,(((((6,7),9),10),8),13)),17))),26)),16),20),14),25),15));
	TREE PAUP_36 = (1,((((((((2,18),24),((3,(((4,21),19),((5,(((((6,7),9),10),8),13)),((11,12,22,23),17)))),26)),16),20),14),25),15));
	TREE PAUP_37 = (1,((((((((2,18),24),((3,(((4,21),19),(((5,(((((6,7),9),10),8),13)),(11,12,22,23)),17))),26)),16),20),14),25),15));
	TREE PAUP_38 = (1,((((((((2,18),24),((3,(((4,21),19),((5,((((((6,7),9),10),8),13),11,12,22,23)),17))),26)),16),20),14),25),15));
	TREE PAUP_39 = (1,((((((((2,18),24),((3,(((4,21),((11,12,22,23),19)),(((5,((((6,7),9),10),8)),13),17))),26)),16),20),14),25),15));
	TREE PAUP_40 = (1,((((((((2,18),24),((3,(((4,21),((11,12,22,23),19)),(((5,(((6,7),9),10)),(8,13)),17))),26)),16),20),14),25),15));
	TREE PAUP_41 = (1,((((((((2,((4,21),18)),24),((3,(((5,(((((6,7),9),10),8),13)),17),((11,12,22,23),19))),26)),16),20),14),25),15));
	TREE PAUP_42 = (1,((((((((2,18),24),((3,(((4,21),((11,12,13,22,23),19)),((5,((((6,7),9),10),8)),17))),26)),16),20),14),25),15));
	TREE PAUP_43 = (1,((((((((2,18),24),((3,((((4,13),21),((11,12,22,23),19)),((5,((((6,7),9),10),8)),17))),26)),16),20),14),25),15));
	TREE PAUP_44 = (1,((((((((2,18),24),((3,(((4,(21,22)),((11,12,23),19)),((5,(((((6,7),9),10),8),13)),17))),26)),16),20),14),25),15));
	TREE PAUP_45 = (1,((((((((2,18),24),16),(((3,((5,(((((6,7),9),10),8),13)),17)),((4,21),((11,12,22,23),19))),26)),20),14),15),25));
	TREE PAUP_46 = (1,((((((((2,18),24),16),(((3,((5,(((((6,7),9),10),8),13)),17)),((4,(11,12,22,23),21),19)),26)),20),14),15),25));
	TREE PAUP_47 = (1,((((((((2,18),24),16),((3,(((4,21),(((((((6,7),9),10),8),13),11,12,22,23),19)),(5,17))),26)),20),14),15),25));
	TREE PAUP_48 = (1,((((((((2,18),24),16),((3,((((4,(((((6,7),9),10),8),13)),21),((11,12,22,23),19)),(5,17))),26)),20),14),15),25));
	TREE PAUP_49 = (1,((((((((2,18),24),16),((3,(((4,21),((11,12,22,23),19)),((((5,(((6,7),9),10)),8),13),17))),26)),20),14),15),25));
	TREE PAUP_50 = (1,((((((((2,18),24),16),((3,(((4,(11,12,22,23),21),19),((5,(((((6,7),9),10),8),13)),17))),26)),20),14),15),25));
	TREE PAUP_51 = (1,((((((((2,18),24),16),((3,(((4,21),19),((5,(((((6,7),9),10),8),13)),((11,12,22,23),17)))),26)),20),14),15),25));
	TREE PAUP_52 = (1,((((((((2,18),24),16),((3,(((4,21),19),(((5,(((((6,7),9),10),8),13)),(11,12,22,23)),17))),26)),20),14),15),25));
	TREE PAUP_53 = (1,((((((((2,18),24),16),((3,(((4,21),19),((5,((((((6,7),9),10),8),13),11,12,22,23)),17))),26)),20),14),15),25));
	TREE PAUP_54 = (1,((((((((2,18),24),16),((3,(((4,21),((11,12,22,23),19)),(((5,((((6,7),9),10),8)),13),17))),26)),20),14),15),25));
	TREE PAUP_55 = (1,((((((((2,18),24),16),((3,(((4,21),((11,12,22,23),19)),(((5,(((6,7),9),10)),(8,13)),17))),26)),20),14),15),25));
	TREE PAUP_56 = (1,((((((((2,18),24),16),((3,(((4,(21,22)),((11,12,23),19)),((5,(((((6,7),9),10),8),13)),17))),26)),20),14),15),25));
	TREE PAUP_57 = (1,((((((((2,((4,21),18)),24),16),((3,(((5,(((((6,7),9),10),8),13)),17),((11,12,22,23),19))),26)),20),14),15),25));
	TREE PAUP_58 = (1,((((((((2,18),24),16),((3,(((4,21),((11,12,13,22,23),19)),((5,((((6,7),9),10),8)),17))),26)),20),14),15),25));
	TREE PAUP_59 = (1,((((((((2,18),24),16),((3,((((4,13),21),((11,12,22,23),19)),((5,((((6,7),9),10),8)),17))),26)),20),14),15),25));
	TREE PAUP_60 = (1,((((((2,(18,24)),16),(((3,(((4,21),((11,12,22,23),19)),((5,(((((6,7),9),10),8),13)),17))),26),20)),14),15),25));
	TREE PAUP_61 = (1,(((((((2,(18,24)),16),20),((3,(((4,21),((11,12,22,23),19)),((5,(((((6,7),9),10),8),13)),17))),26)),14),15),25));
	TREE PAUP_62 = (1,((((((2,(18,24)),((3,(((4,21),((11,12,22,23),19)),((5,(((((6,7),9),10),8),13)),17))),26)),(16,20)),14),15),25));
	TREE PAUP_63 = (1,(((((((2,(18,24)),(((3,((5,(((((6,7),9),10),8),13)),17)),((4,21),((11,12,22,23),19))),26)),16),20),14),15),25));
	TREE PAUP_64 = (1,(((((((2,(18,24)),(((3,((5,(((((6,7),9),10),8),13)),17)),((4,(11,12,22,23),21),19)),26)),16),20),14),15),25));
	TREE PAUP_65 = (1,(((((((2,(18,24)),((3,(((4,21),(((((((6,7),9),10),8),13),11,12,22,23),19)),(5,17))),26)),16),20),14),15),25));
	TREE PAUP_66 = (1,(((((((2,(18,24)),((3,((((4,(((((6,7),9),10),8),13)),21),((11,12,22,23),19)),(5,17))),26)),16),20),14),15),25));
	TREE PAUP_67 = (1,(((((((2,(18,24)),((3,(((4,21),((11,12,22,23),19)),((((5,(((6,7),9),10)),8),13),17))),26)),16),20),14),15),25));
	TREE PAUP_68 = (1,(((((((2,(18,24)),((3,(((4,(11,12,22,23),21),19),((5,(((((6,7),9),10),8),13)),17))),26)),16),20),14),15),25));
	TREE PAUP_69 = (1,(((((((2,(18,24)),((3,(((4,21),19),((5,(((((6,7),9),10),8),13)),((11,12,22,23),17)))),26)),16),20),14),15),25));
	TREE PAUP_70 = (1,(((((((2,(18,24)),((3,(((4,21),19),(((5,(((((6,7),9),10),8),13)),(11,12,22,23)),17))),26)),16),20),14),15),25));
	TREE PAUP_71 = (1,(((((((2,(18,24)),((3,(((4,21),19),((5,((((((6,7),9),10),8),13),11,12,22,23)),17))),26)),16),20),14),15),25));
	TREE PAUP_72 = (1,(((((((2,(18,24)),((3,(((4,21),((11,12,22,23),19)),(((5,((((6,7),9),10),8)),13),17))),26)),16),20),14),15),25));
	TREE PAUP_73 = (1,(((((((2,(18,24)),((3,(((4,21),((11,12,22,23),19)),(((5,(((6,7),9),10)),(8,13)),17))),26)),16),20),14),15),25));
	TREE PAUP_74 = (1,(((((((2,(18,24)),((3,(((4,(21,22)),((11,12,23),19)),((5,(((((6,7),9),10),8),13)),17))),26)),16),20),14),15),25));
	TREE PAUP_75 = (1,(((((((2,(18,24)),((3,(((4,21),((11,12,13,22,23),19)),((5,((((6,7),9),10),8)),17))),26)),16),20),14),15),25));
	TREE PAUP_76 = (1,(((((((2,(18,24)),((3,((((4,13),21),((11,12,22,23),19)),((5,((((6,7),9),10),8)),17))),26)),16),20),14),15),25));
	TREE PAUP_77 = (1,((((((((2,18),24),((3,(((4,(11,12,23),(21,22)),19),((5,(((((6,7),9),10),8),13)),17))),26)),16),20),14),15),25));
	TREE PAUP_78 = (1,(((((((2,18),24),16),(((3,(((4,(11,12,22,23),21),19),((5,(((((6,7),9),10),8),13)),17))),26),20)),14),15),25));
	TREE PAUP_79 = (1,((((((((2,18),24),16),20),((3,(((4,(11,12,22,23),21),19),((5,(((((6,7),9),10),8),13)),17))),26)),14),15),25));
	TREE PAUP_80 = (1,((((((((2,18),24),((3,(((4,(11,12,22,23),21),19),((((5,(((6,7),9),10)),8),13),17))),26)),16),20),14),15),25));
	TREE PAUP_81 = (1,(((((((2,(18,24)),16),((3,(((4,(11,12,22,23),21),19),((5,(((((6,7),9),10),8),13)),17))),26)),20),14),15),25));
	TREE PAUP_82 = (1,((((((((2,18),24),((3,(((4,(11,12,22,23),21),19),(((5,((((6,7),9),10),8)),13),17))),26)),16),20),14),15),25));
	TREE PAUP_83 = (1,(((((((2,18),24),((3,(((4,(11,12,22,23),21),19),((5,(((((6,7),9),10),8),13)),17))),26)),(16,20)),14),15),25));
	TREE PAUP_84 = (1,((((((((2,18),24),((3,(((4,(11,12,22,23),21),19),(((5,(((6,7),9),10)),(8,13)),17))),26)),16),20),14),15),25));
	TREE PAUP_85 = (1,((((((((2,((4,(11,12,22,23),21),18)),24),((3,(((5,(((((6,7),9),10),8),13)),17),19)),26)),16),20),14),15),25));
	TREE PAUP_86 = (1,((((((((2,18),24),((3,((((4,(((((6,7),9),10),8),13)),(11,12,22,23),21),19),(5,17))),26)),16),20),14),15),25));
	TREE PAUP_87 = (1,((((((((2,18),24),((3,(((4,((((((6,7),9),10),8),13),11,12,22,23),21),19),(5,17))),26)),16),20),14),15),25));
	TREE PAUP_88 = (1,((((((((2,18),24),((3,((((4,13),(11,12,22,23),21),19),((5,((((6,7),9),10),8)),17))),26)),16),20),14),15),25));
	TREE PAUP_89 = (1,((((((((2,18),24),((3,(((4,(11,12,13,22,23),21),19),((5,((((6,7),9),10),8)),17))),26)),16),20),14),15),25));
	TREE PAUP_90 = (1,((((((((2,18),24),(((3,((((5,(((6,7),9),10)),8),13),17)),((4,21),((11,12,22,23),19))),26)),16),20),14),15),25));
	TREE PAUP_91 = (1,(((((((2,18),24),16),((((3,((5,(((((6,7),9),10),8),13)),17)),((4,21),((11,12,22,23),19))),26),20)),14),15),25));
	TREE PAUP_92 = (1,((((((((2,18),24),16),20),(((3,((5,(((((6,7),9),10),8),13)),17)),((4,21),((11,12,22,23),19))),26)),14),15),25));
	TREE PAUP_93 = (1,((((((((2,18),24),(((3,(((5,((((6,7),9),10),8)),13),17)),((4,21),((11,12,22,23),19))),26)),16),20),14),15),25));
	TREE PAUP_94 = (1,(((((((2,(18,24)),16),(((3,((5,(((((6,7),9),10),8),13)),17)),((4,21),((11,12,22,23),19))),26)),20),14),15),25));
	TREE PAUP_95 = (1,((((((((2,18),24),(((3,((5,(((((6,7),9),10),8),13)),((11,12,22,23),17))),((4,21),19)),26)),16),20),14),15),25));
	TREE PAUP_96 = (1,((((((((2,18),24),(((3,(((5,(((((6,7),9),10),8),13)),(11,12,22,23)),17)),((4,21),19)),26)),16),20),14),15),25));
	TREE PAUP_97 = (1,((((((((2,18),24),(((3,(((5,(((6,7),9),10)),(8,13)),17)),((4,21),((11,12,22,23),19))),26)),16),20),14),15),25));
	TREE PAUP_98 = (1,(((((((2,18),24),(((3,((5,(((((6,7),9),10),8),13)),17)),((4,21),((11,12,22,23),19))),26)),(16,20)),14),15),25));
	TREE PAUP_99 = (1,((((((((2,18),24),(((3,(5,17)),((4,21),(((((((6,7),9),10),8),13),11,12,22,23),19))),26)),16),20),14),15),25));
	TREE PAUP_100 = (1,((((((((2,18),24),(((3,(5,17)),(((4,(((((6,7),9),10),8),13)),21),((11,12,22,23),19))),26)),16),20),14),15),25));
	TREE PAUP_101 = (1,((((((((2,18),24),(((3,((5,((((6,7),9),10),8)),17)),((4,21),((11,12,13,22,23),19))),26)),16),20),14),15),25));
	TREE PAUP_102 = (1,((((((((2,18),24),(((3,((5,((((6,7),9),10),8)),17)),(((4,13),21),((11,12,22,23),19))),26)),16),20),14),15),25));
	TREE PAUP_103 = (1,((((((((2,18),24),(((3,((5,((((((6,7),9),10),8),13),11,12,22,23)),17)),((4,21),19)),26)),16),20),14),15),25));
	TREE PAUP_104 = (1,((((((((2,18),24),(((3,((5,(((((6,7),9),10),8),13)),17)),((4,(21,22)),((11,12,23),19))),26)),16),20),14),15),25));
	TREE PAUP_105 = (1,((((((((2,18),24),(((3,(((5,((((6,7),9),10),8)),13),17)),((4,(11,12,22,23),21),19)),26)),16),20),14),15),25));
	TREE PAUP_106 = (1,(((((((2,18),24),16),(((3,(((4,21),((11,12,22,23),19)),(((5,((((6,7),9),10),8)),13),17))),26),20)),14),15),25));
	TREE PAUP_107 = (1,((((((((2,18),24),16),20),((3,(((4,21),((11,12,22,23),19)),(((5,((((6,7),9),10),8)),13),17))),26)),14),15),25));
	TREE PAUP_108 = (1,((((((((2,18),24),((3,(((4,21),19),(((5,((((6,7),9),10),8)),13),((11,12,22,23),17)))),26)),16),20),14),15),25));
	TREE PAUP_109 = (1,((((((((2,18),24),((3,(((4,21),19),((((5,((((6,7),9),10),8)),13),(11,12,22,23)),17))),26)),16),20),14),15),25));
	TREE PAUP_110 = (1,((((((((2,18),24),((3,(((4,21),19),(((5,((((6,7),9),10),8)),(11,12,13,22,23)),17))),26)),16),20),14),15),25));
	TREE PAUP_111 = (1,(((((((2,(18,24)),16),((3,(((4,21),((11,12,22,23),19)),(((5,((((6,7),9),10),8)),13),17))),26)),20),14),15),25));
	TREE PAUP_112 = (1,(((((((2,18),24),((3,(((4,21),((11,12,22,23),19)),(((5,((((6,7),9),10),8)),13),17))),26)),(16,20)),14),15),25));
	TREE PAUP_113 = (1,((((((((2,((4,21),18)),24),((3,((((5,((((6,7),9),10),8)),13),17),((11,12,22,23),19))),26)),16),20),14),15),25));
	TREE PAUP_114 = (1,((((((((2,18),24),((3,(((4,(21,22)),((11,12,23),19)),(((5,((((6,7),9),10),8)),13),17))),26)),16),20),14),15),25));
	TREE PAUP_115 = (1,(((((((2,18),24),(((3,((5,(((((6,7),9),10),8),13)),17)),((4,(11,12,22,23),21),19)),26)),(16,20)),14),15),25));
	TREE PAUP_116 = (1,(((((((2,18),24),((3,(((4,21),(((((((6,7),9),10),8),13),11,12,22,23),19)),(5,17))),26)),(16,20)),14),15),25));
	TREE PAUP_117 = (1,(((((((2,18),24),((3,((((4,(((((6,7),9),10),8),13)),21),((11,12,22,23),19)),(5,17))),26)),(16,20)),14),15),25));
	TREE PAUP_118 = (1,(((((((2,18),24),((3,(((4,21),((11,12,22,23),19)),((((5,(((6,7),9),10)),8),13),17))),26)),(16,20)),14),15),25));
	TREE PAUP_119 = (1,(((((((2,18),24),((3,(((4,21),19),((5,(((((6,7),9),10),8),13)),((11,12,22,23),17)))),26)),(16,20)),14),15),25));
	TREE PAUP_120 = (1,(((((((2,18),24),((3,(((4,21),19),(((5,(((((6,7),9),10),8),13)),(11,12,22,23)),17))),26)),(16,20)),14),15),25));
	TREE PAUP_121 = (1,(((((((2,18),24),((3,(((4,21),19),((5,((((((6,7),9),10),8),13),11,12,22,23)),17))),26)),(16,20)),14),15),25));
	TREE PAUP_122 = (1,(((((((2,18),24),((3,(((4,21),((11,12,22,23),19)),(((5,(((6,7),9),10)),(8,13)),17))),26)),(16,20)),14),15),25));
	TREE PAUP_123 = (1,(((((((2,18),24),((3,(((4,(21,22)),((11,12,23),19)),((5,(((((6,7),9),10),8),13)),17))),26)),(16,20)),14),15),25));
	TREE PAUP_124 = (1,(((((((2,((4,21),18)),24),((3,(((5,(((((6,7),9),10),8),13)),17),((11,12,22,23),19))),26)),(16,20)),14),15),25));
	TREE PAUP_125 = (1,(((((((2,18),24),((3,(((4,21),((11,12,13,22,23),19)),((5,((((6,7),9),10),8)),17))),26)),(16,20)),14),15),25));
	TREE PAUP_126 = (1,(((((((2,18),24),((3,((((4,13),21),((11,12,22,23),19)),((5,((((6,7),9),10),8)),17))),26)),(16,20)),14),15),25));
	TREE PAUP_127 = (1,(((((((2,(18,24)),16),(((3,((5,(((((6,7),9),10),8),13)),17)),((4,(11,12,22,23),21),19)),26)),20),14),15),25));
	TREE PAUP_128 = (1,(((((((2,(18,24)),16),((3,(((4,21),(((((((6,7),9),10),8),13),11,12,22,23),19)),(5,17))),26)),20),14),15),25));
	TREE PAUP_129 = (1,(((((((2,(18,24)),16),((3,((((4,(((((6,7),9),10),8),13)),21),((11,12,22,23),19)),(5,17))),26)),20),14),15),25));
	TREE PAUP_130 = (1,(((((((2,(18,24)),16),((3,(((4,21),((11,12,22,23),19)),((((5,(((6,7),9),10)),8),13),17))),26)),20),14),15),25));
	TREE PAUP_131 = (1,(((((((2,(18,24)),16),((3,(((4,21),19),((5,(((((6,7),9),10),8),13)),((11,12,22,23),17)))),26)),20),14),15),25));
	TREE PAUP_132 = (1,(((((((2,(18,24)),16),((3,(((4,21),19),(((5,(((((6,7),9),10),8),13)),(11,12,22,23)),17))),26)),20),14),15),25));
	TREE PAUP_133 = (1,(((((((2,(18,24)),16),((3,(((4,21),19),((5,((((((6,7),9),10),8),13),11,12,22,23)),17))),26)),20),14),15),25));
	TREE PAUP_134 = (1,(((((((2,(18,24)),16),((3,(((4,21),((11,12,22,23),19)),(((5,(((6,7),9),10)),(8,13)),17))),26)),20),14),15),25));
	TREE PAUP_135 = (1,(((((((2,(18,24)),16),((3,(((4,(21,22)),((11,12,23),19)),((5,(((((6,7),9),10),8),13)),17))),26)),20),14),15),25));
	TREE PAUP_136 = (1,(((((((2,(18,24)),16),((3,(((4,21),((11,12,13,22,23),19)),((5,((((6,7),9),10),8)),17))),26)),20),14),15),25));
	TREE PAUP_137 = (1,(((((((2,(18,24)),16),((3,((((4,13),21),((11,12,22,23),19)),((5,((((6,7),9),10),8)),17))),26)),20),14),15),25));
	TREE PAUP_138 = (1,(((((((2,18),24),16),((((3,((5,(((((6,7),9),10),8),13)),17)),((4,(11,12,22,23),21),19)),26),20)),14),15),25));
	TREE PAUP_139 = (1,(((((((2,18),24),16),(((3,(((4,21),(((((((6,7),9),10),8),13),11,12,22,23),19)),(5,17))),26),20)),14),15),25));
	TREE PAUP_140 = (1,(((((((2,18),24),16),(((3,((((4,(((((6,7),9),10),8),13)),21),((11,12,22,23),19)),(5,17))),26),20)),14),15),25));
	TREE PAUP_141 = (1,(((((((2,18),24),16),(((3,(((4,21),((11,12,22,23),19)),((((5,(((6,7),9),10)),8),13),17))),26),20)),14),15),25));
	TREE PAUP_142 = (1,(((((((2,18),24),16),(((3,(((4,21),19),((5,(((((6,7),9),10),8),13)),((11,12,22,23),17)))),26),20)),14),15),25));
	TREE PAUP_143 = (1,(((((((2,18),24),16),(((3,(((4,21),19),(((5,(((((6,7),9),10),8),13)),(11,12,22,23)),17))),26),20)),14),15),25));
	TREE PAUP_144 = (1,(((((((2,18),24),16),(((3,(((4,21),19),((5,((((((6,7),9),10),8),13),11,12,22,23)),17))),26),20)),14),15),25));
	TREE PAUP_145 = (1,(((((((2,18),24),16),(((3,(((4,(21,22)),((11,12,23),19)),((5,(((((6,7),9),10),8),13)),17))),26),20)),14),15),25));
	TREE PAUP_146 = (1,(((((((2,18),24),16),(((3,(((4,21),((11,12,22,23),19)),(((5,(((6,7),9),10)),(8,13)),17))),26),20)),14),15),25));
	TREE PAUP_147 = (1,(((((((2,((4,21),18)),24),16),(((3,(((5,(((((6,7),9),10),8),13)),17),((11,12,22,23),19))),26),20)),14),15),25));
	TREE PAUP_148 = (1,(((((((2,18),24),16),(((3,(((4,21),((11,12,13,22,23),19)),((5,((((6,7),9),10),8)),17))),26),20)),14),15),25));
	TREE PAUP_149 = (1,(((((((2,18),24),16),(((3,((((4,13),21),((11,12,22,23),19)),((5,((((6,7),9),10),8)),17))),26),20)),14),15),25));
	TREE PAUP_150 = (1,((((((((2,18),24),16),20),(((3,((5,(((((6,7),9),10),8),13)),17)),((4,(11,12,22,23),21),19)),26)),14),15),25));
	TREE PAUP_151 = (1,((((((((2,18),24),16),20),((3,(((4,21),(((((((6,7),9),10),8),13),11,12,22,23),19)),(5,17))),26)),14),15),25));
	TREE PAUP_152 = (1,((((((((2,18),24),16),20),((3,((((4,(((((6,7),9),10),8),13)),21),((11,12,22,23),19)),(5,17))),26)),14),15),25));
	TREE PAUP_153 = (1,((((((((2,18),24),16),20),((3,(((4,21),((11,12,22,23),19)),((((5,(((6,7),9),10)),8),13),17))),26)),14),15),25));
	TREE PAUP_154 = (1,((((((((2,18),24),16),20),((3,(((4,21),19),((5,(((((6,7),9),10),8),13)),((11,12,22,23),17)))),26)),14),15),25));
	TREE PAUP_155 = (1,((((((((2,18),24),16),20),((3,(((4,21),19),(((5,(((((6,7),9),10),8),13)),(11,12,22,23)),17))),26)),14),15),25));
	TREE PAUP_156 = (1,((((((((2,18),24),16),20),((3,(((4,21),19),((5,((((((6,7),9),10),8),13),11,12,22,23)),17))),26)),14),15),25));
	TREE PAUP_157 = (1,((((((((2,18),24),16),20),((3,(((4,21),((11,12,22,23),19)),(((5,(((6,7),9),10)),(8,13)),17))),26)),14),15),25));
	TREE PAUP_158 = (1,((((((((2,((4,21),18)),24),16),20),((3,(((5,(((((6,7),9),10),8),13)),17),((11,12,22,23),19))),26)),14),15),25));
	TREE PAUP_159 = (1,((((((((2,18),24),16),20),((3,(((4,21),((11,12,13,22,23),19)),((5,((((6,7),9),10),8)),17))),26)),14),15),25));
	TREE PAUP_160 = (1,((((((((2,18),24),16),20),((3,((((4,13),21),((11,12,22,23),19)),((5,((((6,7),9),10),8)),17))),26)),14),15),25));
	TREE PAUP_161 = (1,((((((((2,18),24),16),20),((3,(((4,(21,22)),((11,12,23),19)),((5,(((((6,7),9),10),8),13)),17))),26)),14),15),25));
	TREE PAUP_162 = (1,((((((((2,18),24),(((3,((((5,(((6,7),9),10)),8),13),17)),((4,(11,12,22,23),21),19)),26)),16),20),14),15),25));
	TREE PAUP_163 = (1,((((((((2,18),24),(((3,(((5,(((6,7),9),10)),(8,13)),17)),((4,(11,12,22,23),21),19)),26)),16),20),14),15),25));
	TREE PAUP_164 = (1,((((((((2,18),24),(((3,((5,(((((6,7),9),10),8),13)),17)),((4,(11,12,23),(21,22)),19)),26)),16),20),14),15),25));
	TREE PAUP_165 = (1,((((((((2,18),24),(((3,(5,17)),(((4,(((((6,7),9),10),8),13)),(11,12,22,23),21),19)),26)),16),20),14),15),25));
	TREE PAUP_166 = (1,((((((((2,18),24),(((3,(5,17)),((4,((((((6,7),9),10),8),13),11,12,22,23),21),19)),26)),16),20),14),15),25));
	TREE PAUP_167 = (1,((((((((2,18),24),(((3,((5,((((6,7),9),10),8)),17)),(((4,13),(11,12,22,23),21),19)),26)),16),20),14),15),25));
	TREE PAUP_168 = (1,((((((((2,18),24),(((3,((5,((((6,7),9),10),8)),17)),((4,(11,12,13,22,23),21),19)),26)),16),20),14),15),25));
	TREE PAUP_169 = (1,((((((((2,18),24),((3,(((4,21),19),(5,(((((((6,7),9),10),8),13),11,12,22,23),17)))),26)),16),20),14),15),25));
	TREE PAUP_170 = (1,((((((((2,18),24),((3,((((4,(((((6,7),9),10),8),13)),21),19),(5,((11,12,22,23),17)))),26)),16),20),14),15),25));
	TREE PAUP_171 = (1,((((((((2,18),24),((3,(((4,21),19),((((5,(((6,7),9),10)),8),13),((11,12,22,23),17)))),26)),16),20),14),15),25));
	TREE PAUP_172 = (1,((((((((2,18),24),((3,(((4,21),19),((5,((((6,7),9),10),8)),((11,12,13,22,23),17)))),26)),16),20),14),15),25));
	TREE PAUP_173 = (1,((((((((2,18),24),((3,(((4,21),19),(((5,(((6,7),9),10)),(8,13)),((11,12,22,23),17)))),26)),16),20),14),15),25));
	TREE PAUP_174 = (1,((((((((2,18),24),((3,(((4,(21,22)),19),((5,(((((6,7),9),10),8),13)),((11,12,23),17)))),26)),16),20),14),15),25));
	TREE PAUP_175 = (1,((((((((2,((4,21),18)),24),((3,(((5,(((((6,7),9),10),8),13)),((11,12,22,23),17)),19)),26)),16),20),14),15),25));
	TREE PAUP_176 = (1,((((((((2,18),24),((3,((((4,13),21),19),((5,((((6,7),9),10),8)),((11,12,22,23),17)))),26)),16),20),14),15),25));
	TREE PAUP_177 = (1,((((((((2,18),24),((3,(((4,21),19),(((((5,(((6,7),9),10)),8),13),(11,12,22,23)),17))),26)),16),20),14),15),25));
	TREE PAUP_178 = (1,((((((((2,18),24),((3,(((4,21),19),((((5,(((6,7),9),10)),(8,13)),(11,12,22,23)),17))),26)),16),20),14),15),25));
	TREE PAUP_179 = (1,((((((((2,18),24),((3,((((4,(((((6,7),9),10),8),13)),21),19),((5,(11,12,22,23)),17))),26)),16),20),14),15),25));
	TREE PAUP_180 = (1,((((((((2,18),24),((3,((((4,13),21),19),(((5,((((6,7),9),10),8)),(11,12,22,23)),17))),26)),16),20),14),15),25));
	TREE PAUP_181 = (1,((((((((2,18),24),((3,(((4,(21,22)),19),(((5,(((((6,7),9),10),8),13)),(11,12,23)),17))),26)),16),20),14),15),25));
	TREE PAUP_182 = (1,((((((((2,((4,21),18)),24),((3,((((5,(((((6,7),9),10),8),13)),(11,12,22,23)),17),19)),26)),16),20),14),15),25));
	TREE PAUP_183 = (1,((((((((2,18),24),((3,(((4,21),19),(((5,23),((((((6,7),9),10),8),13),11,12,22)),17))),26)),16),20),14),15),25));
	TREE PAUP_184 = (1,((((((((2,18),24),(((3,(5,(((((((6,7),9),10),8),13),11,12,22,23),17))),((4,21),19)),26)),16),20),14),15),25));
	TREE PAUP_185 = (1,((((((((2,18),24),((3,(((4,(21,22)),19),((5,((((((6,7),9),10),8),13),11,12,23)),17))),26)),16),20),14),15),25));
	TREE PAUP_186 = (1,((((((((2,18),24),((3,(((4,21),19),(((5,(((6,7),9),10)),((8,13),11,12,22,23)),17))),26)),16),20),14),15),25));
	TREE PAUP_187 = (1,((((((((2,((4,21),18)),24),((3,(((5,((((((6,7),9),10),8),13),11,12,22,23)),17),19)),26)),16),20),14),15),25));
	TREE PAUP_188 = (1,((((((((2,18),24),((3,(((4,(21,22)),(((((((6,7),9),10),8),13),11,12,23),19)),(5,17))),26)),16),20),14),15),25));
	TREE PAUP_189 = (1,((((((((2,18),24),((3,((((4,(((((6,7),9),10),8),13)),(21,22)),((11,12,23),19)),(5,17))),26)),16),20),14),15),25));
	TREE PAUP_190 = (1,((((((((2,18),24),((3,(((4,(21,22)),((11,12,23),19)),((((5,(((6,7),9),10)),8),13),17))),26)),16),20),14),15),25));
	TREE PAUP_191 = (1,((((((((2,18),24),((3,(((4,(21,22)),((11,12,23),19)),(((5,(((6,7),9),10)),(8,13)),17))),26)),16),20),14),15),25));
	TREE PAUP_192 = (1,((((((((2,((4,(21,22)),18)),24),((3,(((5,(((((6,7),9),10),8),13)),17),((11,12,23),19))),26)),16),20),14),15),25));
	TREE PAUP_193 = (1,((((((((2,18),24),((3,(((4,(21,22)),((11,12,13,23),19)),((5,((((6,7),9),10),8)),17))),26)),16),20),14),15),25));
	TREE PAUP_194 = (1,((((((((2,18),24),((3,((((4,13),(21,22)),((11,12,23),19)),((5,((((6,7),9),10),8)),17))),26)),16),20),14),15),25));
	TREE PAUP_195 = (1,((((((((2,18),24),((3,(((4,21),((11,12,13,22,23),19)),(((5,(((6,7),9),10)),8),17))),26)),16),20),14),15),25));
	TREE PAUP_196 = (1,((((((((2,18),24),((3,((((4,13),21),((11,12,22,23),19)),(((5,(((6,7),9),10)),8),17))),26)),16),20),14),15),25));
	TREE PAUP_197 = (1,((((((((2,18),24),((3,(((4,21),19),((((5,(((6,7),9),10)),8),(11,12,13,22,23)),17))),26)),16),20),14),15),25));
	TREE PAUP_198 = (1,((((((((2,((4,21),18)),24),((3,(((((5,(((6,7),9),10)),8),13),17),((11,12,22,23),19))),26)),16),20),14),15),25));
	TREE PAUP_199 = (1,((((((((2,18),24),((3,(((4,21),(((8,13),11,12,22,23),19)),((5,(((6,7),9),10)),17))),26)),16),20),14),15),25));
	TREE PAUP_200 = (1,((((((((2,((4,21),18)),24),((3,((5,17),(((((((6,7),9),10),8),13),11,12,22,23),19))),26)),16),20),14),15),25));
	TREE PAUP_201 = (1,((((((((2,18),24),((3,(((4,21),(((((((6,7),9),10),8),13),11,12,22),19)),((5,23),17))),26)),16),20),14),15),25));
	TREE PAUP_202 = (1,((((((((2,(((4,(((((6,7),9),10),8),13)),21),18)),24),((3,((5,17),((11,12,22,23),19))),26)),16),20),14),15),25));
	TREE PAUP_203 = (1,((((((((2,18),24),((3,((((4,(8,13)),21),((11,12,22,23),19)),((5,(((6,7),9),10)),17))),26)),16),20),14),15),25));
	TREE PAUP_204 = (1,((((((((2,18),24),((3,((((4,(((((6,7),9),10),8),13)),21),((11,12,22),19)),((5,23),17))),26)),16),20),14),15),25));
	TREE PAUP_205 = (1,((((((((2,((4,21),18)),24),((3,((((5,(((6,7),9),10)),(8,13)),17),((11,12,22,23),19))),26)),16),20),14),15),25));
	TREE PAUP_206 = (1,((((((((2,((4,21),18)),24),((3,((5,(((((6,7),9),10),8),13)),(((11,12,22,23),19),17))),26)),16),20),14),15),25));
	TREE PAUP_207 = (1,((((((((2,((4,21),18)),24),((3,((5,(((((6,7),9),10),8),13)),(((11,12,22,23),17),19))),26)),16),20),14),15),25));
	TREE PAUP_208 = (1,((((((((2,((4,21),18)),24),((3,(((5,(((((6,7),9),10),8),13)),((11,12,22,23),19)),17)),26)),16),20),14),15),25));
	TREE PAUP_209 = (1,((((((((2,((4,21),18)),24),((3,((((5,(((((6,7),9),10),8),13)),(11,12,22,23)),19),17)),26)),16),20),14),15),25));
	TREE PAUP_210 = (1,((((((((2,((4,21),18)),24),((3,((((5,((((6,7),9),10),8)),13),((11,12,22,23),19)),17)),26)),16),20),14),15),25));
	TREE PAUP_211 = (1,((((((((2,((4,21),18)),24),((3,(((5,((((6,7),9),10),8)),13),(((11,12,22,23),19),17))),26)),16),20),14),15),25));
	TREE PAUP_212 = (1,((((((((2,((4,21),18)),24),((3,(((((5,((((6,7),9),10),8)),13),(11,12,22,23)),19),17)),26)),16),20),14),15),25));
	TREE PAUP_213 = (1,((((((((2,((4,21),18)),24),((3,(((5,((((6,7),9),10),8)),17),((11,12,13,22,23),19))),26)),16),20),14),15),25));
	TREE PAUP_214 = (1,((((((((2,(((4,13),21),18)),24),((3,(((5,((((6,7),9),10),8)),17),((11,12,22,23),19))),26)),16),20),14),15),25));
	TREE PAUP_215 = (1,(((((((2,(18,24)),16),20),((3,(((4,21),((11,12,22,23),19)),((5,(((((6,7),9),10),8),13)),17))),26)),14),25),15));
	TREE PAUP_216 = (1,((((((2,(18,24)),((3,(((4,21),((11,12,22,23),19)),((5,(((((6,7),9),10),8),13)),17))),26)),(16,20)),14),25),15));
	TREE PAUP_217 = (1,(((((((2,18),24),(((3,((5,(((((6,7),9),10),8),13)),17)),((4,21),((11,12,22,23),19))),26)),(16,20)),14),25),15));
	TREE PAUP_218 = (1,(((((((2,18),24),(((3,((5,(((((6,7),9),10),8),13)),17)),((4,(11,12,22,23),21),19)),26)),(16,20)),14),25),15));
	TREE PAUP_219 = (1,(((((((2,18),24),((3,(((4,21),(((((((6,7),9),10),8),13),11,12,22,23),19)),(5,17))),26)),(16,20)),14),25),15));
	TREE PAUP_220 = (1,(((((((2,18),24),((3,((((4,(((((6,7),9),10),8),13)),21),((11,12,22,23),19)),(5,17))),26)),(16,20)),14),25),15));
	TREE PAUP_221 = (1,(((((((2,18),24),((3,(((4,21),((11,12,22,23),19)),((((5,(((6,7),9),10)),8),13),17))),26)),(16,20)),14),25),15));
	TREE PAUP_222 = (1,(((((((2,18),24),((3,(((4,(11,12,22,23),21),19),((5,(((((6,7),9),10),8),13)),17))),26)),(16,20)),14),25),15));
	TREE PAUP_223 = (1,(((((((2,18),24),((3,(((4,21),19),((5,(((((6,7),9),10),8),13)),((11,12,22,23),17)))),26)),(16,20)),14),25),15));
	TREE PAUP_224 = (1,(((((((2,18),24),((3,(((4,21),19),(((5,(((((6,7),9),10),8),13)),(11,12,22,23)),17))),26)),(16,20)),14),25),15));
	TREE PAUP_225 = (1,(((((((2,18),24),((3,(((4,21),19),((5,((((((6,7),9),10),8),13),11,12,22,23)),17))),26)),(16,20)),14),25),15));
	TREE PAUP_226 = (1,(((((((2,18),24),((3,(((4,21),((11,12,22,23),19)),(((5,((((6,7),9),10),8)),13),17))),26)),(16,20)),14),25),15));
	TREE PAUP_227 = (1,(((((((2,18),24),((3,(((4,(21,22)),((11,12,23),19)),((5,(((((6,7),9),10),8),13)),17))),26)),(16,20)),14),25),15));
	TREE PAUP_228 = (1,(((((((2,18),24),((3,(((4,21),((11,12,22,23),19)),(((5,(((6,7),9),10)),(8,13)),17))),26)),(16,20)),14),25),15));
	TREE PAUP_229 = (1,(((((((2,((4,21),18)),24),((3,(((5,(((((6,7),9),10),8),13)),17),((11,12,22,23),19))),26)),(16,20)),14),25),15));
	TREE PAUP_230 = (1,(((((((2,18),24),((3,(((4,21),((11,12,13,22,23),19)),((5,((((6,7),9),10),8)),17))),26)),(16,20)),14),25),15));
	TREE PAUP_231 = (1,(((((((2,18),24),((3,((((4,13),21),((11,12,22,23),19)),((5,((((6,7),9),10),8)),17))),26)),(16,20)),14),25),15));
	TREE PAUP_232 = (1,(((((((2,18),24),16),((((3,((5,(((((6,7),9),10),8),13)),17)),((4,21),((11,12,22,23),19))),26),20)),14),25),15));
	TREE PAUP_233 = (1,(((((((2,18),24),16),((((3,((5,(((((6,7),9),10),8),13)),17)),((4,(11,12,22,23),21),19)),26),20)),14),25),15));
	TREE PAUP_234 = (1,((((((2,(18,24)),16),(((3,(((4,21),((11,12,22,23),19)),((5,(((((6,7),9),10),8),13)),17))),26),20)),14),25),15));
	TREE PAUP_235 = (1,(((((((2,18),24),16),(((3,(((4,21),(((((((6,7),9),10),8),13),11,12,22,23),19)),(5,17))),26),20)),14),25),15));
	TREE PAUP_236 = (1,(((((((2,18),24),16),(((3,((((4,(((((6,7),9),10),8),13)),21),((11,12,22,23),19)),(5,17))),26),20)),14),25),15));
	TREE PAUP_237 = (1,(((((((2,18),24),16),(((3,(((4,21),((11,12,22,23),19)),((((5,(((6,7),9),10)),8),13),17))),26),20)),14),25),15));
	TREE PAUP_238 = (1,(((((((2,18),24),16),(((3,(((4,(11,12,22,23),21),19),((5,(((((6,7),9),10),8),13)),17))),26),20)),14),25),15));
	TREE PAUP_239 = (1,(((((((2,18),24),16),(((3,(((4,21),19),((5,(((((6,7),9),10),8),13)),((11,12,22,23),17)))),26),20)),14),25),15));
	TREE PAUP_240 = (1,(((((((2,18),24),16),(((3,(((4,21),19),(((5,(((((6,7),9),10),8),13)),(11,12,22,23)),17))),26),20)),14),25),15));
	TREE PAUP_241 = (1,(((((((2,18),24),16),(((3,(((4,21),19),((5,((((((6,7),9),10),8),13),11,12,22,23)),17))),26),20)),14),25),15));
	TREE PAUP_242 = (1,(((((((2,18),24),16),(((3,(((4,21),((11,12,22,23),19)),(((5,((((6,7),9),10),8)),13),17))),26),20)),14),25),15));
	TREE PAUP_243 = (1,(((((((2,18),24),16),(((3,(((4,21),((11,12,22,23),19)),(((5,(((6,7),9),10)),(8,13)),17))),26),20)),14),25),15));
	TREE PAUP_244 = (1,(((((((2,18),24),16),(((3,(((4,(21,22)),((11,12,23),19)),((5,(((((6,7),9),10),8),13)),17))),26),20)),14),25),15));
	TREE PAUP_245 = (1,(((((((2,((4,21),18)),24),16),(((3,(((5,(((((6,7),9),10),8),13)),17),((11,12,22,23),19))),26),20)),14),25),15));
	TREE PAUP_246 = (1,(((((((2,18),24),16),(((3,(((4,21),((11,12,13,22,23),19)),((5,((((6,7),9),10),8)),17))),26),20)),14),25),15));
	TREE PAUP_247 = (1,(((((((2,18),24),16),(((3,((((4,13),21),((11,12,22,23),19)),((5,((((6,7),9),10),8)),17))),26),20)),14),25),15));
	TREE PAUP_248 = (1,((((((((2,18),24),16),20),(((3,((5,(((((6,7),9),10),8),13)),17)),((4,21),((11,12,22,23),19))),26)),14),25),15));
	TREE PAUP_249 = (1,((((((((2,18),24),16),20),(((3,((5,(((((6,7),9),10),8),13)),17)),((4,(11,12,22,23),21),19)),26)),14),25),15));
	TREE PAUP_250 = (1,((((((((2,18),24),16),20),((3,(((4,21),(((((((6,7),9),10),8),13),11,12,22,23),19)),(5,17))),26)),14),25),15));
	TREE PAUP_251 = (1,((((((((2,18),24),16),20),((3,((((4,(((((6,7),9),10),8),13)),21),((11,12,22,23),19)),(5,17))),26)),14),25),15));
	TREE PAUP_252 = (1,((((((((2,18),24),16),20),((3,(((4,21),((11,12,22,23),19)),((((5,(((6,7),9),10)),8),13),17))),26)),14),25),15));
	TREE PAUP_253 = (1,((((((((2,18),24),16),20),((3,(((4,(11,12,22,23),21),19),((5,(((((6,7),9),10),8),13)),17))),26)),14),25),15));
	TREE PAUP_254 = (1,((((((((2,18),24),16),20),((3,(((4,21),19),((5,(((((6,7),9),10),8),13)),((11,12,22,23),17)))),26)),14),25),15));
	TREE PAUP_255 = (1,((((((((2,18),24),16),20),((3,(((4,21),19),(((5,(((((6,7),9),10),8),13)),(11,12,22,23)),17))),26)),14),25),15));
	TREE PAUP_256 = (1,((((((((2,18),24),16),20),((3,(((4,21),19),((5,((((((6,7),9),10),8),13),11,12,22,23)),17))),26)),14),25),15));
	TREE PAUP_257 = (1,((((((((2,18),24),16),20),((3,(((4,21),((11,12,22,23),19)),(((5,((((6,7),9),10),8)),13),17))),26)),14),25),15));
	TREE PAUP_258 = (1,((((((((2,18),24),16),20),((3,(((4,21),((11,12,22,23),19)),(((5,(((6,7),9),10)),(8,13)),17))),26)),14),25),15));
	TREE PAUP_259 = (1,((((((((2,18),24),16),20),((3,(((4,(21,22)),((11,12,23),19)),((5,(((((6,7),9),10),8),13)),17))),26)),14),25),15));
	TREE PAUP_260 = (1,((((((((2,((4,21),18)),24),16),20),((3,(((5,(((((6,7),9),10),8),13)),17),((11,12,22,23),19))),26)),14),25),15));
	TREE PAUP_261 = (1,((((((((2,18),24),16),20),((3,(((4,21),((11,12,13,22,23),19)),((5,((((6,7),9),10),8)),17))),26)),14),25),15));
	TREE PAUP_262 = (1,((((((((2,18),24),16),20),((3,((((4,13),21),((11,12,22,23),19)),((5,((((6,7),9),10),8)),17))),26)),14),25),15));
	TREE PAUP_263 = (1,((((((((2,18),24),16),(((3,((5,(((((6,7),9),10),8),13)),17)),((4,21),((11,12,22,23),19))),26)),20),14),25),15));
	TREE PAUP_264 = (1,((((((((2,18),24),16),(((3,((5,(((((6,7),9),10),8),13)),17)),((4,(11,12,22,23),21),19)),26)),20),14),25),15));
	TREE PAUP_265 = (1,((((((((2,18),24),16),((3,(((4,21),(((((((6,7),9),10),8),13),11,12,22,23),19)),(5,17))),26)),20),14),25),15));
	TREE PAUP_266 = (1,((((((((2,18),24),16),((3,((((4,(((((6,7),9),10),8),13)),21),((11,12,22,23),19)),(5,17))),26)),20),14),25),15));
	TREE PAUP_267 = (1,((((((((2,18),24),16),((3,(((4,21),((11,12,22,23),19)),((((5,(((6,7),9),10)),8),13),17))),26)),20),14),25),15));
	TREE PAUP_268 = (1,((((((((2,18),24),16),((3,(((4,(11,12,22,23),21),19),((5,(((((6,7),9),10),8),13)),17))),26)),20),14),25),15));
	TREE PAUP_269 = (1,((((((((2,18),24),16),((3,(((4,21),19),((5,(((((6,7),9),10),8),13)),((11,12,22,23),17)))),26)),20),14),25),15));
	TREE PAUP_270 = (1,((((((((2,18),24),16),((3,(((4,21),19),(((5,(((((6,7),9),10),8),13)),(11,12,22,23)),17))),26)),20),14),25),15));
	TREE PAUP_271 = (1,((((((((2,18),24),16),((3,(((4,21),19),((5,((((((6,7),9),10),8),13),11,12,22,23)),17))),26)),20),14),25),15));
	TREE PAUP_272 = (1,((((((((2,18),24),16),((3,(((4,21),((11,12,22,23),19)),(((5,((((6,7),9),10),8)),13),17))),26)),20),14),25),15));
	TREE PAUP_273 = (1,((((((((2,18),24),16),((3,(((4,21),((11,12,22,23),19)),(((5,(((6,7),9),10)),(8,13)),17))),26)),20),14),25),15));
	TREE PAUP_274 = (1,((((((((2,18),24),16),((3,(((4,(21,22)),((11,12,23),19)),((5,(((((6,7),9),10),8),13)),17))),26)),20),14),25),15));
	TREE PAUP_275 = (1,((((((((2,((4,21),18)),24),16),((3,(((5,(((((6,7),9),10),8),13)),17),((11,12,22,23),19))),26)),20),14),25),15));
	TREE PAUP_276 = (1,((((((((2,18),24),16),((3,(((4,21),((11,12,13,22,23),19)),((5,((((6,7),9),10),8)),17))),26)),20),14),25),15));
	TREE PAUP_277 = (1,((((((((2,18),24),16),((3,((((4,13),21),((11,12,22,23),19)),((5,((((6,7),9),10),8)),17))),26)),20),14),25),15));
	TREE PAUP_278 = (1,(((((((2,(18,24)),16),(((3,((5,(((((6,7),9),10),8),13)),17)),((4,21),((11,12,22,23),19))),26)),20),14),25),15));
	TREE PAUP_279 = (1,(((((((2,(18,24)),16),(((3,((5,(((((6,7),9),10),8),13)),17)),((4,(11,12,22,23),21),19)),26)),20),14),25),15));
	TREE PAUP_280 = (1,(((((((2,(18,24)),16),((3,(((4,21),(((((((6,7),9),10),8),13),11,12,22,23),19)),(5,17))),26)),20),14),25),15));
	TREE PAUP_281 = (1,(((((((2,(18,24)),16),((3,((((4,(((((6,7),9),10),8),13)),21),((11,12,22,23),19)),(5,17))),26)),20),14),25),15));
	TREE PAUP_282 = (1,(((((((2,(18,24)),16),((3,(((4,21),((11,12,22,23),19)),((((5,(((6,7),9),10)),8),13),17))),26)),20),14),25),15));
	TREE PAUP_283 = (1,(((((((2,(18,24)),16),((3,(((4,(11,12,22,23),21),19),((5,(((((6,7),9),10),8),13)),17))),26)),20),14),25),15));
	TREE PAUP_284 = (1,(((((((2,(18,24)),16),((3,(((4,21),19),((5,(((((6,7),9),10),8),13)),((11,12,22,23),17)))),26)),20),14),25),15));
	TREE PAUP_285 = (1,(((((((2,(18,24)),16),((3,(((4,21),19),(((5,(((((6,7),9),10),8),13)),(11,12,22,23)),17))),26)),20),14),25),15));
	TREE PAUP_286 = (1,(((((((2,(18,24)),16),((3,(((4,21),19),((5,((((((6,7),9),10),8),13),11,12,22,23)),17))),26)),20),14),25),15));
	TREE PAUP_287 = (1,(((((((2,(18,24)),16),((3,(((4,21),((11,12,22,23),19)),(((5,((((6,7),9),10),8)),13),17))),26)),20),14),25),15));
	TREE PAUP_288 = (1,(((((((2,(18,24)),16),((3,(((4,21),((11,12,22,23),19)),(((5,(((6,7),9),10)),(8,13)),17))),26)),20),14),25),15));
	TREE PAUP_289 = (1,(((((((2,(18,24)),16),((3,(((4,(21,22)),((11,12,23),19)),((5,(((((6,7),9),10),8),13)),17))),26)),20),14),25),15));
	TREE PAUP_290 = (1,(((((((2,(18,24)),16),((3,(((4,21),((11,12,13,22,23),19)),((5,((((6,7),9),10),8)),17))),26)),20),14),25),15));
	TREE PAUP_291 = (1,(((((((2,(18,24)),16),((3,((((4,13),21),((11,12,22,23),19)),((5,((((6,7),9),10),8)),17))),26)),20),14),25),15));
	TREE PAUP_292 = (1,(((((((2,(18,24)),(((3,((5,(((((6,7),9),10),8),13)),17)),((4,21),((11,12,22,23),19))),26)),16),20),14),25),15));
	TREE PAUP_293 = (1,(((((((2,(18,24)),(((3,((5,(((((6,7),9),10),8),13)),17)),((4,(11,12,22,23),21),19)),26)),16),20),14),25),15));
	TREE PAUP_294 = (1,(((((((2,(18,24)),((3,(((4,21),(((((((6,7),9),10),8),13),11,12,22,23),19)),(5,17))),26)),16),20),14),25),15));
	TREE PAUP_295 = (1,(((((((2,(18,24)),((3,((((4,(((((6,7),9),10),8),13)),21),((11,12,22,23),19)),(5,17))),26)),16),20),14),25),15));
	TREE PAUP_296 = (1,(((((((2,(18,24)),((3,(((4,21),((11,12,22,23),19)),((((5,(((6,7),9),10)),8),13),17))),26)),16),20),14),25),15));
	TREE PAUP_297 = (1,(((((((2,(18,24)),((3,(((4,(11,12,22,23),21),19),((5,(((((6,7),9),10),8),13)),17))),26)),16),20),14),25),15));
	TREE PAUP_298 = (1,(((((((2,(18,24)),((3,(((4,21),19),((5,(((((6,7),9),10),8),13)),((11,12,22,23),17)))),26)),16),20),14),25),15));
	TREE PAUP_299 = (1,(((((((2,(18,24)),((3,(((4,21),19),(((5,(((((6,7),9),10),8),13)),(11,12,22,23)),17))),26)),16),20),14),25),15));
	TREE PAUP_300 = (1,(((((((2,(18,24)),((3,(((4,21),19),((5,((((((6,7),9),10),8),13),11,12,22,23)),17))),26)),16),20),14),25),15));
	TREE PAUP_301 = (1,(((((((2,(18,24)),((3,(((4,21),((11,12,22,23),19)),(((5,((((6,7),9),10),8)),13),17))),26)),16),20),14),25),15));
	TREE PAUP_302 = (1,(((((((2,(18,24)),((3,(((4,(21,22)),((11,12,23),19)),((5,(((((6,7),9),10),8),13)),17))),26)),16),20),14),25),15));
	TREE PAUP_303 = (1,(((((((2,(18,24)),((3,(((4,21),((11,12,22,23),19)),(((5,(((6,7),9),10)),(8,13)),17))),26)),16),20),14),25),15));
	TREE PAUP_304 = (1,(((((((2,(18,24)),((3,(((4,21),((11,12,13,22,23),19)),((5,((((6,7),9),10),8)),17))),26)),16),20),14),25),15));
	TREE PAUP_305 = (1,(((((((2,(18,24)),((3,((((4,13),21),((11,12,22,23),19)),((5,((((6,7),9),10),8)),17))),26)),16),20),14),25),15));
	TREE PAUP_306 = (1,((((((((2,18),24),(((3,((((5,(((6,7),9),10)),8),13),17)),((4,21),((11,12,22,23),19))),26)),16),20),14),25),15));
	TREE PAUP_307 = (1,((((((((2,18),24),(((3,(((5,((((6,7),9),10),8)),13),17)),((4,21),((11,12,22,23),19))),26)),16),20),14),25),15));
	TREE PAUP_308 = (1,((((((((2,18),24),(((3,((5,(((((6,7),9),10),8),13)),((11,12,22,23),17))),((4,21),19)),26)),16),20),14),25),15));
	TREE PAUP_309 = (1,((((((((2,18),24),(((3,(((5,(((((6,7),9),10),8),13)),(11,12,22,23)),17)),((4,21),19)),26)),16),20),14),25),15));
	TREE PAUP_310 = (1,((((((((2,18),24),(((3,(((5,(((6,7),9),10)),(8,13)),17)),((4,21),((11,12,22,23),19))),26)),16),20),14),25),15));
	TREE PAUP_311 = (1,((((((((2,18),24),(((3,((5,(((((6,7),9),10),8),13)),17)),((4,(21,22)),((11,12,23),19))),26)),16),20),14),25),15));
	TREE PAUP_312 = (1,((((((((2,18),24),(((3,(5,17)),((4,21),(((((((6,7),9),10),8),13),11,12,22,23),19))),26)),16),20),14),25),15));
	TREE PAUP_313 = (1,((((((((2,18),24),(((3,(5,17)),(((4,(((((6,7),9),10),8),13)),21),((11,12,22,23),19))),26)),16),20),14),25),15));
	TREE PAUP_314 = (1,((((((((2,18),24),(((3,((5,((((6,7),9),10),8)),17)),((4,21),((11,12,13,22,23),19))),26)),16),20),14),25),15));
	TREE PAUP_315 = (1,((((((((2,18),24),(((3,((5,((((6,7),9),10),8)),17)),(((4,13),21),((11,12,22,23),19))),26)),16),20),14),25),15));
	TREE PAUP_316 = (1,((((((((2,18),24),(((3,((5,((((((6,7),9),10),8),13),11,12,22,23)),17)),((4,21),19)),26)),16),20),14),25),15));
	TREE PAUP_317 = (1,((((((((2,18),24),(((3,((5,(((((6,7),9),10),8),13)),17)),((4,(11,12,23),(21,22)),19)),26)),16),20),14),25),15));
	TREE PAUP_318 = (1,((((((((2,18),24),(((3,((((5,(((6,7),9),10)),8),13),17)),((4,(11,12,22,23),21),19)),26)),16),20),14),25),15));
	TREE PAUP_319 = (1,((((((((2,18),24),(((3,(((5,((((6,7),9),10),8)),13),17)),((4,(11,12,22,23),21),19)),26)),16),20),14),25),15));
	TREE PAUP_320 = (1,((((((((2,18),24),(((3,(((5,(((6,7),9),10)),(8,13)),17)),((4,(11,12,22,23),21),19)),26)),16),20),14),25),15));
	TREE PAUP_321 = (1,((((((((2,18),24),(((3,(5,17)),(((4,(((((6,7),9),10),8),13)),(11,12,22,23),21),19)),26)),16),20),14),25),15));
	TREE PAUP_322 = (1,((((((((2,18),24),(((3,(5,17)),((4,((((((6,7),9),10),8),13),11,12,22,23),21),19)),26)),16),20),14),25),15));
	TREE PAUP_323 = (1,((((((((2,18),24),(((3,((5,((((6,7),9),10),8)),17)),(((4,13),(11,12,22,23),21),19)),26)),16),20),14),25),15));
	TREE PAUP_324 = (1,((((((((2,18),24),(((3,((5,((((6,7),9),10),8)),17)),((4,(11,12,13,22,23),21),19)),26)),16),20),14),25),15));
	TREE PAUP_325 = (1,((((((((2,18),24),((3,(((4,(21,22)),(((((((6,7),9),10),8),13),11,12,23),19)),(5,17))),26)),16),20),14),25),15));
	TREE PAUP_326 = (1,((((((((2,18),24),((3,(((4,((((((6,7),9),10),8),13),11,12,22,23),21),19),(5,17))),26)),16),20),14),25),15));
	TREE PAUP_327 = (1,((((((((2,18),24),((3,(((4,21),19),(5,(((((((6,7),9),10),8),13),11,12,22,23),17)))),26)),16),20),14),25),15));
	TREE PAUP_328 = (1,((((((((2,18),24),((3,(((4,21),(((8,13),11,12,22,23),19)),((5,(((6,7),9),10)),17))),26)),16),20),14),25),15));
	TREE PAUP_329 = (1,((((((((2,18),24),((3,(((4,21),(((((((6,7),9),10),8),13),11,12,22),19)),((5,23),17))),26)),16),20),14),25),15));
	TREE PAUP_330 = (1,((((((((2,((4,21),18)),24),((3,((5,17),(((((((6,7),9),10),8),13),11,12,22,23),19))),26)),16),20),14),25),15));
	TREE PAUP_331 = (1,((((((((2,18),24),((3,((((4,(((((6,7),9),10),8),13)),(11,12,22,23),21),19),(5,17))),26)),16),20),14),25),15));
	TREE PAUP_332 = (1,((((((((2,18),24),((3,((((4,(((((6,7),9),10),8),13)),21),19),(5,((11,12,22,23),17)))),26)),16),20),14),25),15));
	TREE PAUP_333 = (1,((((((((2,18),24),((3,((((4,(((((6,7),9),10),8),13)),21),19),((5,(11,12,22,23)),17))),26)),16),20),14),25),15));
	TREE PAUP_334 = (1,((((((((2,(((4,(((((6,7),9),10),8),13)),21),18)),24),((3,((5,17),((11,12,22,23),19))),26)),16),20),14),25),15));
	TREE PAUP_335 = (1,((((((((2,18),24),((3,((((4,(8,13)),21),((11,12,22,23),19)),((5,(((6,7),9),10)),17))),26)),16),20),14),25),15));
	TREE PAUP_336 = (1,((((((((2,18),24),((3,((((4,(((((6,7),9),10),8),13)),(21,22)),((11,12,23),19)),(5,17))),26)),16),20),14),25),15));
	TREE PAUP_337 = (1,((((((((2,18),24),((3,((((4,(((((6,7),9),10),8),13)),21),((11,12,22),19)),((5,23),17))),26)),16),20),14),25),15));
	TREE PAUP_338 = (1,((((((((2,18),24),((3,(((4,21),((11,12,13,22,23),19)),(((5,(((6,7),9),10)),8),17))),26)),16),20),14),25),15));
	TREE PAUP_339 = (1,((((((((2,18),24),((3,((((4,13),21),((11,12,22,23),19)),(((5,(((6,7),9),10)),8),17))),26)),16),20),14),25),15));
	TREE PAUP_340 = (1,((((((((2,18),24),((3,(((4,(11,12,22,23),21),19),((((5,(((6,7),9),10)),8),13),17))),26)),16),20),14),25),15));
	TREE PAUP_341 = (1,((((((((2,18),24),((3,(((4,21),19),((((5,(((6,7),9),10)),8),13),((11,12,22,23),17)))),26)),16),20),14),25),15));
	TREE PAUP_342 = (1,((((((((2,18),24),((3,(((4,21),19),(((((5,(((6,7),9),10)),8),13),(11,12,22,23)),17))),26)),16),20),14),25),15));
	TREE PAUP_343 = (1,((((((((2,18),24),((3,(((4,21),19),((((5,(((6,7),9),10)),8),(11,12,13,22,23)),17))),26)),16),20),14),25),15));
	TREE PAUP_344 = (1,((((((((2,((4,21),18)),24),((3,(((((5,(((6,7),9),10)),8),13),17),((11,12,22,23),19))),26)),16),20),14),25),15));
	TREE PAUP_345 = (1,((((((((2,18),24),((3,(((4,(21,22)),((11,12,23),19)),((((5,(((6,7),9),10)),8),13),17))),26)),16),20),14),25),15));
	TREE PAUP_346 = (1,((((((((2,18),24),((3,(((4,(11,12,23),(21,22)),19),((5,(((((6,7),9),10),8),13)),17))),26)),16),20),14),25),15));
	TREE PAUP_347 = (1,((((((((2,18),24),((3,(((4,(11,12,22,23),21),19),(((5,((((6,7),9),10),8)),13),17))),26)),16),20),14),25),15));
	TREE PAUP_348 = (1,((((((((2,18),24),((3,(((4,(11,12,22,23),21),19),(((5,(((6,7),9),10)),(8,13)),17))),26)),16),20),14),25),15));
	TREE PAUP_349 = (1,((((((((2,((4,(11,12,22,23),21),18)),24),((3,(((5,(((((6,7),9),10),8),13)),17),19)),26)),16),20),14),25),15));
	TREE PAUP_350 = (1,((((((((2,18),24),((3,(((4,(11,12,13,22,23),21),19),((5,((((6,7),9),10),8)),17))),26)),16),20),14),25),15));
	TREE PAUP_351 = (1,((((((((2,18),24),((3,((((4,13),(11,12,22,23),21),19),((5,((((6,7),9),10),8)),17))),26)),16),20),14),25),15));
	TREE PAUP_352 = (1,((((((((2,18),24),((3,(((4,21),19),((((5,((((6,7),9),10),8)),13),(11,12,22,23)),17))),26)),16),20),14),25),15));
	TREE PAUP_353 = (1,((((((((2,18),24),((3,(((4,21),19),((5,((((6,7),9),10),8)),((11,12,13,22,23),17)))),26)),16),20),14),25),15));
	TREE PAUP_354 = (1,((((((((2,18),24),((3,(((4,21),19),(((5,((((6,7),9),10),8)),13),((11,12,22,23),17)))),26)),16),20),14),25),15));
	TREE PAUP_355 = (1,((((((((2,18),24),((3,(((4,21),19),(((5,(((6,7),9),10)),(8,13)),((11,12,22,23),17)))),26)),16),20),14),25),15));
	TREE PAUP_356 = (1,((((((((2,18),24),((3,(((4,(21,22)),19),((5,(((((6,7),9),10),8),13)),((11,12,23),17)))),26)),16),20),14),25),15));
	TREE PAUP_357 = (1,((((((((2,((4,21),18)),24),((3,(((5,(((((6,7),9),10),8),13)),((11,12,22,23),17)),19)),26)),16),20),14),25),15));
	TREE PAUP_358 = (1,((((((((2,18),24),((3,((((4,13),21),19),((5,((((6,7),9),10),8)),((11,12,22,23),17)))),26)),16),20),14),25),15));
	TREE PAUP_359 = (1,((((((((2,18),24),((3,(((4,21),19),(((5,((((6,7),9),10),8)),(11,12,13,22,23)),17))),26)),16),20),14),25),15));
	TREE PAUP_360 = (1,((((((((2,18),24),((3,(((4,21),19),((((5,(((6,7),9),10)),(8,13)),(11,12,22,23)),17))),26)),16),20),14),25),15));
	TREE PAUP_361 = (1,((((((((2,18),24),((3,(((4,(21,22)),19),(((5,(((((6,7),9),10),8),13)),(11,12,23)),17))),26)),16),20),14),25),15));
	TREE PAUP_362 = (1,((((((((2,18),24),((3,((((4,13),21),19),(((5,((((6,7),9),10),8)),(11,12,22,23)),17))),26)),16),20),14),25),15));
	TREE PAUP_363 = (1,((((((((2,((4,21),18)),24),((3,((((5,(((((6,7),9),10),8),13)),(11,12,22,23)),17),19)),26)),16),20),14),25),15));
	TREE PAUP_364 = (1,((((((((2,18),24),((3,(((4,21),19),(((5,23),((((((6,7),9),10),8),13),11,12,22)),17))),26)),16),20),14),25),15));
	TREE PAUP_365 = (1,((((((((2,18),24),(((3,(5,(((((((6,7),9),10),8),13),11,12,22,23),17))),((4,21),19)),26)),16),20),14),25),15));
	TREE PAUP_366 = (1,((((((((2,18),24),((3,(((4,21),19),(((5,(((6,7),9),10)),((8,13),11,12,22,23)),17))),26)),16),20),14),25),15));
	TREE PAUP_367 = (1,((((((((2,18),24),((3,(((4,(21,22)),19),((5,((((((6,7),9),10),8),13),11,12,23)),17))),26)),16),20),14),25),15));
	TREE PAUP_368 = (1,((((((((2,((4,21),18)),24),((3,(((5,((((((6,7),9),10),8),13),11,12,22,23)),17),19)),26)),16),20),14),25),15));
	TREE PAUP_369 = (1,((((((((2,18),24),((3,(((4,(21,22)),((11,12,23),19)),(((5,((((6,7),9),10),8)),13),17))),26)),16),20),14),25),15));
	TREE PAUP_370 = (1,((((((((2,((4,21),18)),24),((3,((((5,((((6,7),9),10),8)),13),17),((11,12,22,23),19))),26)),16),20),14),25),15));
	TREE PAUP_371 = (1,((((((((2,((4,21),18)),24),((3,((((5,(((6,7),9),10)),(8,13)),17),((11,12,22,23),19))),26)),16),20),14),25),15));
	TREE PAUP_372 = (1,((((((((2,18),24),((3,(((4,(21,22)),((11,12,23),19)),(((5,(((6,7),9),10)),(8,13)),17))),26)),16),20),14),25),15));
	TREE PAUP_373 = (1,((((((((2,((4,21),18)),24),((3,((5,(((((6,7),9),10),8),13)),(((11,12,22,23),19),17))),26)),16),20),14),25),15));
	TREE PAUP_374 = (1,((((((((2,((4,21),18)),24),((3,((5,(((((6,7),9),10),8),13)),(((11,12,22,23),17),19))),26)),16),20),14),25),15));
	TREE PAUP_375 = (1,((((((((2,((4,21),18)),24),((3,(((5,(((((6,7),9),10),8),13)),((11,12,22,23),19)),17)),26)),16),20),14),25),15));
	TREE PAUP_376 = (1,((((((((2,((4,21),18)),24),((3,((((5,(((((6,7),9),10),8),13)),(11,12,22,23)),19),17)),26)),16),20),14),25),15));
	TREE PAUP_377 = (1,((((((((2,((4,21),18)),24),((3,((((5,((((6,7),9),10),8)),13),((11,12,22,23),19)),17)),26)),16),20),14),25),15));
	TREE PAUP_378 = (1,((((((((2,((4,21),18)),24),((3,(((5,((((6,7),9),10),8)),13),(((11,12,22,23),19),17))),26)),16),20),14),25),15));
	TREE PAUP_379 = (1,((((((((2,((4,21),18)),24),((3,(((((5,((((6,7),9),10),8)),13),(11,12,22,23)),19),17)),26)),16),20),14),25),15));
	TREE PAUP_380 = (1,((((((((2,((4,21),18)),24),((3,(((5,((((6,7),9),10),8)),17),((11,12,13,22,23),19))),26)),16),20),14),25),15));
	TREE PAUP_381 = (1,((((((((2,(((4,13),21),18)),24),((3,(((5,((((6,7),9),10),8)),17),((11,12,22,23),19))),26)),16),20),14),25),15));
	TREE PAUP_382 = (1,((((((((2,((4,(21,22)),18)),24),((3,(((5,(((((6,7),9),10),8),13)),17),((11,12,23),19))),26)),16),20),14),25),15));
	TREE PAUP_383 = (1,((((((((2,18),24),((3,(((4,(21,22)),((11,12,13,23),19)),((5,((((6,7),9),10),8)),17))),26)),16),20),14),25),15));
	TREE PAUP_384 = (1,((((((((2,18),24),((3,((((4,13),(21,22)),((11,12,23),19)),((5,((((6,7),9),10),8)),17))),26)),16),20),14),25),15));
	TREE PAUP_385 = (1,((((((((2,18),24),16),(((3,((((5,(((6,7),9),10)),8),13),17)),((4,21),((11,12,22,23),19))),26)),20),14),15),25));
	TREE PAUP_386 = (1,((((((((2,18),24),16),(((3,(((5,((((6,7),9),10),8)),13),17)),((4,21),((11,12,22,23),19))),26)),20),14),15),25));
	TREE PAUP_387 = (1,((((((((2,18),24),16),(((3,((5,(((((6,7),9),10),8),13)),((11,12,22,23),17))),((4,21),19)),26)),20),14),15),25));
	TREE PAUP_388 = (1,((((((((2,18),24),16),(((3,(((5,(((((6,7),9),10),8),13)),(11,12,22,23)),17)),((4,21),19)),26)),20),14),15),25));
	TREE PAUP_389 = (1,((((((((2,18),24),16),(((3,(((5,(((6,7),9),10)),(8,13)),17)),((4,21),((11,12,22,23),19))),26)),20),14),15),25));
	TREE PAUP_390 = (1,((((((((2,18),24),16),(((3,((5,(((((6,7),9),10),8),13)),17)),((4,(21,22)),((11,12,23),19))),26)),20),14),15),25));
	TREE PAUP_391 = (1,((((((((2,18),24),16),(((3,(5,17)),((4,21),(((((((6,7),9),10),8),13),11,12,22,23),19))),26)),20),14),15),25));
	TREE PAUP_392 = (1,((((((((2,18),24),16),(((3,(5,17)),(((4,(((((6,7),9),10),8),13)),21),((11,12,22,23),19))),26)),20),14),15),25));
	TREE PAUP_393 = (1,((((((((2,18),24),16),(((3,((5,((((6,7),9),10),8)),17)),((4,21),((11,12,13,22,23),19))),26)),20),14),15),25));
	TREE PAUP_394 = (1,((((((((2,18),24),16),(((3,((5,((((6,7),9),10),8)),17)),(((4,13),21),((11,12,22,23),19))),26)),20),14),15),25));
	TREE PAUP_395 = (1,((((((((2,18),24),16),(((3,((5,((((((6,7),9),10),8),13),11,12,22,23)),17)),((4,21),19)),26)),20),14),15),25));
	TREE PAUP_396 = (1,((((((((2,18),24),16),(((3,((((5,(((6,7),9),10)),8),13),17)),((4,(11,12,22,23),21),19)),26)),20),14),15),25));
	TREE PAUP_397 = (1,((((((((2,18),24),16),(((3,((5,(((((6,7),9),10),8),13)),17)),((4,(11,12,23),(21,22)),19)),26)),20),14),15),25));
	TREE PAUP_398 = (1,((((((((2,18),24),16),(((3,(((5,((((6,7),9),10),8)),13),17)),((4,(11,12,22,23),21),19)),26)),20),14),15),25));
	TREE PAUP_399 = (1,((((((((2,18),24),16),(((3,(((5,(((6,7),9),10)),(8,13)),17)),((4,(11,12,22,23),21),19)),26)),20),14),15),25));
	TREE PAUP_400 = (1,((((((((2,18),24),16),(((3,(5,17)),((4,((((((6,7),9),10),8),13),11,12,22,23),21),19)),26)),20),14),15),25));
	TREE PAUP_401 = (1,((((((((2,18),24),16),(((3,(5,17)),(((4,(((((6,7),9),10),8),13)),(11,12,22,23),21),19)),26)),20),14),15),25));
	TREE PAUP_402 = (1,((((((((2,18),24),16),(((3,((5,((((6,7),9),10),8)),17)),((4,(11,12,13,22,23),21),19)),26)),20),14),15),25));
	TREE PAUP_403 = (1,((((((((2,18),24),16),(((3,((5,((((6,7),9),10),8)),17)),(((4,13),(11,12,22,23),21),19)),26)),20),14),15),25));
	TREE PAUP_404 = (1,((((((((2,18),24),16),((3,(((4,(21,22)),(((((((6,7),9),10),8),13),11,12,23),19)),(5,17))),26)),20),14),15),25));
	TREE PAUP_405 = (1,((((((((2,18),24),16),((3,(((4,((((((6,7),9),10),8),13),11,12,22,23),21),19),(5,17))),26)),20),14),15),25));
	TREE PAUP_406 = (1,((((((((2,18),24),16),((3,(((4,21),19),(5,(((((((6,7),9),10),8),13),11,12,22,23),17)))),26)),20),14),15),25));
	TREE PAUP_407 = (1,((((((((2,18),24),16),((3,(((4,21),(((8,13),11,12,22,23),19)),((5,(((6,7),9),10)),17))),26)),20),14),15),25));
	TREE PAUP_408 = (1,((((((((2,18),24),16),((3,(((4,21),(((((((6,7),9),10),8),13),11,12,22),19)),((5,23),17))),26)),20),14),15),25));
	TREE PAUP_409 = (1,((((((((2,((4,21),18)),24),16),((3,((5,17),(((((((6,7),9),10),8),13),11,12,22,23),19))),26)),20),14),15),25));
	TREE PAUP_410 = (1,((((((((2,18),24),16),((3,((((4,(((((6,7),9),10),8),13)),(11,12,22,23),21),19),(5,17))),26)),20),14),15),25));
	TREE PAUP_411 = (1,((((((((2,18),24),16),((3,((((4,(((((6,7),9),10),8),13)),21),19),(5,((11,12,22,23),17)))),26)),20),14),15),25));
	TREE PAUP_412 = (1,((((((((2,18),24),16),((3,((((4,(((((6,7),9),10),8),13)),21),19),((5,(11,12,22,23)),17))),26)),20),14),15),25));
	TREE PAUP_413 = (1,((((((((2,(((4,(((((6,7),9),10),8),13)),21),18)),24),16),((3,((5,17),((11,12,22,23),19))),26)),20),14),15),25));
	TREE PAUP_414 = (1,((((((((2,18),24),16),((3,((((4,(8,13)),21),((11,12,22,23),19)),((5,(((6,7),9),10)),17))),26)),20),14),15),25));
	TREE PAUP_415 = (1,((((((((2,18),24),16),((3,((((4,(((((6,7),9),10),8),13)),21),((11,12,22),19)),((5,23),17))),26)),20),14),15),25));
	TREE PAUP_416 = (1,((((((((2,18),24),16),((3,((((4,(((((6,7),9),10),8),13)),(21,22)),((11,12,23),19)),(5,17))),26)),20),14),15),25));
	TREE PAUP_417 = (1,((((((((2,18),24),16),((3,(((4,21),((11,12,13,22,23),19)),(((5,(((6,7),9),10)),8),17))),26)),20),14),15),25));
	TREE PAUP_418 = (1,((((((((2,18),24),16),((3,((((4,13),21),((11,12,22,23),19)),(((5,(((6,7),9),10)),8),17))),26)),20),14),15),25));
	TREE PAUP_419 = (1,((((((((2,18),24),16),((3,(((4,(11,12,22,23),21),19),((((5,(((6,7),9),10)),8),13),17))),26)),20),14),15),25));
	TREE PAUP_420 = (1,((((((((2,18),24),16),((3,(((4,21),19),((((5,(((6,7),9),10)),8),13),((11,12,22,23),17)))),26)),20),14),15),25));
	TREE PAUP_421 = (1,((((((((2,18),24),16),((3,(((4,21),19),(((((5,(((6,7),9),10)),8),13),(11,12,22,23)),17))),26)),20),14),15),25));
	TREE PAUP_422 = (1,((((((((2,18),24),16),((3,(((4,21),19),((((5,(((6,7),9),10)),8),(11,12,13,22,23)),17))),26)),20),14),15),25));
	TREE PAUP_423 = (1,((((((((2,18),24),16),((3,(((4,(21,22)),((11,12,23),19)),((((5,(((6,7),9),10)),8),13),17))),26)),20),14),15),25));
	TREE PAUP_424 = (1,((((((((2,((4,21),18)),24),16),((3,(((((5,(((6,7),9),10)),8),13),17),((11,12,22,23),19))),26)),20),14),15),25));
	TREE PAUP_425 = (1,((((((((2,18),24),16),((3,(((4,(11,12,23),(21,22)),19),((5,(((((6,7),9),10),8),13)),17))),26)),20),14),15),25));
	TREE PAUP_426 = (1,((((((((2,18),24),16),((3,(((4,(11,12,22,23),21),19),(((5,((((6,7),9),10),8)),13),17))),26)),20),14),15),25));
	TREE PAUP_427 = (1,((((((((2,18),24),16),((3,(((4,(11,12,22,23),21),19),(((5,(((6,7),9),10)),(8,13)),17))),26)),20),14),15),25));
	TREE PAUP_428 = (1,((((((((2,((4,(11,12,22,23),21),18)),24),16),((3,(((5,(((((6,7),9),10),8),13)),17),19)),26)),20),14),15),25));
	TREE PAUP_429 = (1,((((((((2,18),24),16),((3,((((4,13),(11,12,22,23),21),19),((5,((((6,7),9),10),8)),17))),26)),20),14),15),25));
	TREE PAUP_430 = (1,((((((((2,18),24),16),((3,(((4,(11,12,13,22,23),21),19),((5,((((6,7),9),10),8)),17))),26)),20),14),15),25));
	TREE PAUP_431 = (1,((((((((2,18),24),16),((3,(((4,21),19),((((5,((((6,7),9),10),8)),13),(11,12,22,23)),17))),26)),20),14),15),25));
	TREE PAUP_432 = (1,((((((((2,18),24),16),((3,(((4,21),19),((5,((((6,7),9),10),8)),((11,12,13,22,23),17)))),26)),20),14),15),25));
	TREE PAUP_433 = (1,((((((((2,18),24),16),((3,(((4,21),19),(((5,((((6,7),9),10),8)),13),((11,12,22,23),17)))),26)),20),14),15),25));
	TREE PAUP_434 = (1,((((((((2,18),24),16),((3,(((4,21),19),(((5,(((6,7),9),10)),(8,13)),((11,12,22,23),17)))),26)),20),14),15),25));
	TREE PAUP_435 = (1,((((((((2,18),24),16),((3,(((4,(21,22)),19),((5,(((((6,7),9),10),8),13)),((11,12,23),17)))),26)),20),14),15),25));
	TREE PAUP_436 = (1,((((((((2,((4,21),18)),24),16),((3,(((5,(((((6,7),9),10),8),13)),((11,12,22,23),17)),19)),26)),20),14),15),25));
	TREE PAUP_437 = (1,((((((((2,18),24),16),((3,((((4,13),21),19),((5,((((6,7),9),10),8)),((11,12,22,23),17)))),26)),20),14),15),25));
	TREE PAUP_438 = (1,((((((((2,18),24),16),((3,(((4,21),19),(((5,((((6,7),9),10),8)),(11,12,13,22,23)),17))),26)),20),14),15),25));
	TREE PAUP_439 = (1,((((((((2,18),24),16),((3,(((4,21),19),((((5,(((6,7),9),10)),(8,13)),(11,12,22,23)),17))),26)),20),14),15),25));
	TREE PAUP_440 = (1,((((((((2,18),24),16),((3,((((4,13),21),19),(((5,((((6,7),9),10),8)),(11,12,22,23)),17))),26)),20),14),15),25));
	TREE PAUP_441 = (1,((((((((2,18),24),16),((3,(((4,(21,22)),19),(((5,(((((6,7),9),10),8),13)),(11,12,23)),17))),26)),20),14),15),25));
	TREE PAUP_442 = (1,((((((((2,((4,21),18)),24),16),((3,((((5,(((((6,7),9),10),8),13)),(11,12,22,23)),17),19)),26)),20),14),15),25));
	TREE PAUP_443 = (1,((((((((2,18),24),16),((3,(((4,21),19),(((5,23),((((((6,7),9),10),8),13),11,12,22)),17))),26)),20),14),15),25));
	TREE PAUP_444 = (1,((((((((2,18),24),16),(((3,(5,(((((((6,7),9),10),8),13),11,12,22,23),17))),((4,21),19)),26)),20),14),15),25));
	TREE PAUP_445 = (1,((((((((2,18),24),16),((3,(((4,(21,22)),19),((5,((((((6,7),9),10),8),13),11,12,23)),17))),26)),20),14),15),25));
	TREE PAUP_446 = (1,((((((((2,18),24),16),((3,(((4,21),19),(((5,(((6,7),9),10)),((8,13),11,12,22,23)),17))),26)),20),14),15),25));
	TREE PAUP_447 = (1,((((((((2,((4,21),18)),24),16),((3,(((5,((((((6,7),9),10),8),13),11,12,22,23)),17),19)),26)),20),14),15),25));
	TREE PAUP_448 = (1,((((((((2,((4,21),18)),24),16),((3,((((5,((((6,7),9),10),8)),13),17),((11,12,22,23),19))),26)),20),14),15),25));
	TREE PAUP_449 = (1,((((((((2,18),24),16),((3,(((4,(21,22)),((11,12,23),19)),(((5,((((6,7),9),10),8)),13),17))),26)),20),14),15),25));
	TREE PAUP_450 = (1,((((((((2,18),24),16),((3,(((4,(21,22)),((11,12,23),19)),(((5,(((6,7),9),10)),(8,13)),17))),26)),20),14),15),25));
	TREE PAUP_451 = (1,((((((((2,((4,21),18)),24),16),((3,((((5,(((6,7),9),10)),(8,13)),17),((11,12,22,23),19))),26)),20),14),15),25));
	TREE PAUP_452 = (1,((((((((2,((4,(21,22)),18)),24),16),((3,(((5,(((((6,7),9),10),8),13)),17),((11,12,23),19))),26)),20),14),15),25));
	TREE PAUP_453 = (1,((((((((2,18),24),16),((3,(((4,(21,22)),((11,12,13,23),19)),((5,((((6,7),9),10),8)),17))),26)),20),14),15),25));
	TREE PAUP_454 = (1,((((((((2,18),24),16),((3,((((4,13),(21,22)),((11,12,23),19)),((5,((((6,7),9),10),8)),17))),26)),20),14),15),25));
	TREE PAUP_455 = (1,((((((((2,((4,21),18)),24),16),((3,((5,(((((6,7),9),10),8),13)),(((11,12,22,23),19),17))),26)),20),14),15),25));
	TREE PAUP_456 = (1,((((((((2,((4,21),18)),24),16),((3,((5,(((((6,7),9),10),8),13)),(((11,12,22,23),17),19))),26)),20),14),15),25));
	TREE PAUP_457 = (1,((((((((2,((4,21),18)),24),16),((3,(((5,(((((6,7),9),10),8),13)),((11,12,22,23),19)),17)),26)),20),14),15),25));
	TREE PAUP_458 = (1,((((((((2,((4,21),18)),24),16),((3,((((5,(((((6,7),9),10),8),13)),(11,12,22,23)),19),17)),26)),20),14),15),25));
	TREE PAUP_459 = (1,((((((((2,((4,21),18)),24),16),((3,((((5,((((6,7),9),10),8)),13),((11,12,22,23),19)),17)),26)),20),14),15),25));
	TREE PAUP_460 = (1,((((((((2,((4,21),18)),24),16),((3,(((5,((((6,7),9),10),8)),13),(((11,12,22,23),19),17))),26)),20),14),15),25));
	TREE PAUP_461 = (1,((((((((2,((4,21),18)),24),16),((3,(((((5,((((6,7),9),10),8)),13),(11,12,22,23)),19),17)),26)),20),14),15),25));
	TREE PAUP_462 = (1,((((((((2,((4,21),18)),24),16),((3,(((5,((((6,7),9),10),8)),17),((11,12,13,22,23),19))),26)),20),14),15),25));
	TREE PAUP_463 = (1,((((((((2,(((4,13),21),18)),24),16),((3,(((5,((((6,7),9),10),8)),17),((11,12,22,23),19))),26)),20),14),15),25));
	TREE PAUP_464 = (1,((((((2,(18,24)),16),((((3,((5,(((((6,7),9),10),8),13)),17)),((4,21),((11,12,22,23),19))),26),20)),14),15),25));
	TREE PAUP_465 = (1,((((((2,(18,24)),16),((((3,((5,(((((6,7),9),10),8),13)),17)),((4,(11,12,22,23),21),19)),26),20)),14),15),25));
	TREE PAUP_466 = (1,((((((2,(18,24)),16),(((3,(((4,21),(((((((6,7),9),10),8),13),11,12,22,23),19)),(5,17))),26),20)),14),15),25));
	TREE PAUP_467 = (1,((((((2,(18,24)),16),(((3,((((4,(((((6,7),9),10),8),13)),21),((11,12,22,23),19)),(5,17))),26),20)),14),15),25));
	TREE PAUP_468 = (1,((((((2,(18,24)),16),(((3,(((4,21),((11,12,22,23),19)),((((5,(((6,7),9),10)),8),13),17))),26),20)),14),15),25));
	TREE PAUP_469 = (1,((((((2,(18,24)),16),(((3,(((4,(11,12,22,23),21),19),((5,(((((6,7),9),10),8),13)),17))),26),20)),14),15),25));
	TREE PAUP_470 = (1,((((((2,(18,24)),16),(((3,(((4,21),19),((5,(((((6,7),9),10),8),13)),((11,12,22,23),17)))),26),20)),14),15),25));
	TREE PAUP_471 = (1,((((((2,(18,24)),16),(((3,(((4,21),19),(((5,(((((6,7),9),10),8),13)),(11,12,22,23)),17))),26),20)),14),15),25));
	TREE PAUP_472 = (1,((((((2,(18,24)),16),(((3,(((4,21),19),((5,((((((6,7),9),10),8),13),11,12,22,23)),17))),26),20)),14),15),25));
	TREE PAUP_473 = (1,((((((2,(18,24)),16),(((3,(((4,21),((11,12,22,23),19)),(((5,((((6,7),9),10),8)),13),17))),26),20)),14),15),25));
	TREE PAUP_474 = (1,((((((2,(18,24)),16),(((3,(((4,(21,22)),((11,12,23),19)),((5,(((((6,7),9),10),8),13)),17))),26),20)),14),15),25));
	TREE PAUP_475 = (1,((((((2,(18,24)),16),(((3,(((4,21),((11,12,22,23),19)),(((5,(((6,7),9),10)),(8,13)),17))),26),20)),14),15),25));
	TREE PAUP_476 = (1,((((((2,(18,24)),16),(((3,(((4,21),((11,12,13,22,23),19)),((5,((((6,7),9),10),8)),17))),26),20)),14),15),25));
	TREE PAUP_477 = (1,((((((2,(18,24)),16),(((3,((((4,13),21),((11,12,22,23),19)),((5,((((6,7),9),10),8)),17))),26),20)),14),15),25));
	TREE PAUP_478 = (1,(((((((2,(18,24)),16),20),(((3,((5,(((((6,7),9),10),8),13)),17)),((4,21),((11,12,22,23),19))),26)),14),15),25));
	TREE PAUP_479 = (1,(((((((2,(18,24)),16),20),(((3,((5,(((((6,7),9),10),8),13)),17)),((4,(11,12,22,23),21),19)),26)),14),15),25));
	TREE PAUP_480 = (1,(((((((2,(18,24)),16),20),((3,(((4,21),(((((((6,7),9),10),8),13),11,12,22,23),19)),(5,17))),26)),14),15),25));
	TREE PAUP_481 = (1,(((((((2,(18,24)),16),20),((3,((((4,(((((6,7),9),10),8),13)),21),((11,12,22,23),19)),(5,17))),26)),14),15),25));
	TREE PAUP_482 = (1,(((((((2,(18,24)),16),20),((3,(((4,21),((11,12,22,23),19)),((((5,(((6,7),9),10)),8),13),17))),26)),14),15),25));
	TREE PAUP_483 = (1,(((((((2,(18,24)),16),20),((3,(((4,(11,12,22,23),21),19),((5,(((((6,7),9),10),8),13)),17))),26)),14),15),25));
	TREE PAUP_484 = (1,(((((((2,(18,24)),16),20),((3,(((4,21),19),((5,(((((6,7),9),10),8),13)),((11,12,22,23),17)))),26)),14),15),25));
	TREE PAUP_485 = (1,(((((((2,(18,24)),16),20),((3,(((4,21),19),(((5,(((((6,7),9),10),8),13)),(11,12,22,23)),17))),26)),14),15),25));
	TREE PAUP_486 = (1,(((((((2,(18,24)),16),20),((3,(((4,21),19),((5,((((((6,7),9),10),8),13),11,12,22,23)),17))),26)),14),15),25));
	TREE PAUP_487 = (1,(((((((2,(18,24)),16),20),((3,(((4,21),((11,12,22,23),19)),(((5,((((6,7),9),10),8)),13),17))),26)),14),15),25));
	TREE PAUP_488 = (1,(((((((2,(18,24)),16),20),((3,(((4,21),((11,12,22,23),19)),(((5,(((6,7),9),10)),(8,13)),17))),26)),14),15),25));
	TREE PAUP_489 = (1,(((((((2,(18,24)),16),20),((3,(((4,(21,22)),((11,12,23),19)),((5,(((((6,7),9),10),8),13)),17))),26)),14),15),25));
	TREE PAUP_490 = (1,(((((((2,(18,24)),16),20),((3,(((4,21),((11,12,13,22,23),19)),((5,((((6,7),9),10),8)),17))),26)),14),15),25));
	TREE PAUP_491 = (1,(((((((2,(18,24)),16),20),((3,((((4,13),21),((11,12,22,23),19)),((5,((((6,7),9),10),8)),17))),26)),14),15),25));
	TREE PAUP_492 = (1,((((((2,(18,24)),(((3,((5,(((((6,7),9),10),8),13)),17)),((4,21),((11,12,22,23),19))),26)),(16,20)),14),15),25));
	TREE PAUP_493 = (1,((((((2,(18,24)),(((3,((5,(((((6,7),9),10),8),13)),17)),((4,(11,12,22,23),21),19)),26)),(16,20)),14),15),25));
	TREE PAUP_494 = (1,((((((2,(18,24)),((3,(((4,21),(((((((6,7),9),10),8),13),11,12,22,23),19)),(5,17))),26)),(16,20)),14),15),25));
	TREE PAUP_495 = (1,((((((2,(18,24)),((3,((((4,(((((6,7),9),10),8),13)),21),((11,12,22,23),19)),(5,17))),26)),(16,20)),14),15),25));
	TREE PAUP_496 = (1,((((((2,(18,24)),((3,(((4,21),((11,12,22,23),19)),((((5,(((6,7),9),10)),8),13),17))),26)),(16,20)),14),15),25));
	TREE PAUP_497 = (1,((((((2,(18,24)),((3,(((4,(11,12,22,23),21),19),((5,(((((6,7),9),10),8),13)),17))),26)),(16,20)),14),15),25));
	TREE PAUP_498 = (1,((((((2,(18,24)),((3,(((4,21),19),((5,(((((6,7),9),10),8),13)),((11,12,22,23),17)))),26)),(16,20)),14),15),25));
	TREE PAUP_499 = (1,((((((2,(18,24)),((3,(((4,21),19),(((5,(((((6,7),9),10),8),13)),(11,12,22,23)),17))),26)),(16,20)),14),15),25));
	TREE PAUP_500 = (1,((((((2,(18,24)),((3,(((4,21),19),((5,((((((6,7),9),10),8),13),11,12,22,23)),17))),26)),(16,20)),14),15),25));
	TREE PAUP_501 = (1,((((((2,(18,24)),((3,(((4,21),((11,12,22,23),19)),(((5,((((6,7),9),10),8)),13),17))),26)),(16,20)),14),15),25));
	TREE PAUP_502 = (1,((((((2,(18,24)),((3,(((4,21),((11,12,22,23),19)),(((5,(((6,7),9),10)),(8,13)),17))),26)),(16,20)),14),15),25));
	TREE PAUP_503 = (1,((((((2,(18,24)),((3,(((4,(21,22)),((11,12,23),19)),((5,(((((6,7),9),10),8),13)),17))),26)),(16,20)),14),15),25));
	TREE PAUP_504 = (1,((((((2,(18,24)),((3,(((4,21),((11,12,13,22,23),19)),((5,((((6,7),9),10),8)),17))),26)),(16,20)),14),15),25));
	TREE PAUP_505 = (1,((((((2,(18,24)),((3,((((4,13),21),((11,12,22,23),19)),((5,((((6,7),9),10),8)),17))),26)),(16,20)),14),15),25));
	TREE PAUP_506 = (1,(((((((2,(18,24)),(((3,((((5,(((6,7),9),10)),8),13),17)),((4,21),((11,12,22,23),19))),26)),16),20),14),15),25));
	TREE PAUP_507 = (1,(((((((2,(18,24)),(((3,(((5,((((6,7),9),10),8)),13),17)),((4,21),((11,12,22,23),19))),26)),16),20),14),15),25));
	TREE PAUP_508 = (1,(((((((2,(18,24)),(((3,((5,(((((6,7),9),10),8),13)),((11,12,22,23),17))),((4,21),19)),26)),16),20),14),15),25));
	TREE PAUP_509 = (1,(((((((2,(18,24)),(((3,(((5,(((((6,7),9),10),8),13)),(11,12,22,23)),17)),((4,21),19)),26)),16),20),14),15),25));
	TREE PAUP_510 = (1,(((((((2,(18,24)),(((3,(((5,(((6,7),9),10)),(8,13)),17)),((4,21),((11,12,22,23),19))),26)),16),20),14),15),25));
	TREE PAUP_511 = (1,(((((((2,(18,24)),(((3,((5,(((((6,7),9),10),8),13)),17)),((4,(21,22)),((11,12,23),19))),26)),16),20),14),15),25));
	TREE PAUP_512 = (1,(((((((2,(18,24)),(((3,(5,17)),((4,21),(((((((6,7),9),10),8),13),11,12,22,23),19))),26)),16),20),14),15),25));
	TREE PAUP_513 = (1,(((((((2,(18,24)),(((3,(5,17)),(((4,(((((6,7),9),10),8),13)),21),((11,12,22,23),19))),26)),16),20),14),15),25));
	TREE PAUP_514 = (1,(((((((2,(18,24)),(((3,((5,((((6,7),9),10),8)),17)),((4,21),((11,12,13,22,23),19))),26)),16),20),14),15),25));
	TREE PAUP_515 = (1,(((((((2,(18,24)),(((3,((5,((((6,7),9),10),8)),17)),(((4,13),21),((11,12,22,23),19))),26)),16),20),14),15),25));
	TREE PAUP_516 = (1,(((((((2,(18,24)),(((3,((5,((((((6,7),9),10),8),13),11,12,22,23)),17)),((4,21),19)),26)),16),20),14),15),25));
	TREE PAUP_517 = (1,(((((((2,(18,24)),(((3,((((5,(((6,7),9),10)),8),13),17)),((4,(11,12,22,23),21),19)),26)),16),20),14),15),25));
	TREE PAUP_518 = (1,(((((((2,(18,24)),(((3,(((5,((((6,7),9),10),8)),13),17)),((4,(11,12,22,23),21),19)),26)),16),20),14),15),25));
	TREE PAUP_519 = (1,(((((((2,(18,24)),(((3,((5,(((((6,7),9),10),8),13)),17)),((4,(11,12,23),(21,22)),19)),26)),16),20),14),15),25));
	TREE PAUP_520 = (1,(((((((2,(18,24)),(((3,(((5,(((6,7),9),10)),(8,13)),17)),((4,(11,12,22,23),21),19)),26)),16),20),14),15),25));
	TREE PAUP_521 = (1,(((((((2,(18,24)),(((3,(5,17)),((4,((((((6,7),9),10),8),13),11,12,22,23),21),19)),26)),16),20),14),15),25));
	TREE PAUP_522 = (1,(((((((2,(18,24)),(((3,(5,17)),(((4,(((((6,7),9),10),8),13)),(11,12,22,23),21),19)),26)),16),20),14),15),25));
	TREE PAUP_523 = (1,(((((((2,(18,24)),(((3,((5,((((6,7),9),10),8)),17)),((4,(11,12,13,22,23),21),19)),26)),16),20),14),15),25));
	TREE PAUP_524 = (1,(((((((2,(18,24)),(((3,((5,((((6,7),9),10),8)),17)),(((4,13),(11,12,22,23),21),19)),26)),16),20),14),15),25));
	TREE PAUP_525 = (1,(((((((2,(18,24)),((3,(((4,((((((6,7),9),10),8),13),11,12,22,23),21),19),(5,17))),26)),16),20),14),15),25));
	TREE PAUP_526 = (1,(((((((2,(18,24)),((3,(((4,21),19),(5,(((((((6,7),9),10),8),13),11,12,22,23),17)))),26)),16),20),14),15),25));
	TREE PAUP_527 = (1,(((((((2,(18,24)),((3,(((4,(21,22)),(((((((6,7),9),10),8),13),11,12,23),19)),(5,17))),26)),16),20),14),15),25));
	TREE PAUP_528 = (1,(((((((2,(18,24)),((3,(((4,21),(((((((6,7),9),10),8),13),11,12,22),19)),((5,23),17))),26)),16),20),14),15),25));
	TREE PAUP_529 = (1,(((((((2,(18,24)),((3,(((4,21),(((8,13),11,12,22,23),19)),((5,(((6,7),9),10)),17))),26)),16),20),14),15),25));
	TREE PAUP_530 = (1,(((((((2,(18,24)),((3,((((4,(((((6,7),9),10),8),13)),(11,12,22,23),21),19),(5,17))),26)),16),20),14),15),25));
	TREE PAUP_531 = (1,(((((((2,(18,24)),((3,((((4,(((((6,7),9),10),8),13)),21),19),(5,((11,12,22,23),17)))),26)),16),20),14),15),25));
	TREE PAUP_532 = (1,(((((((2,(18,24)),((3,((((4,(((((6,7),9),10),8),13)),21),19),((5,(11,12,22,23)),17))),26)),16),20),14),15),25));
	TREE PAUP_533 = (1,(((((((2,(18,24)),((3,((((4,(8,13)),21),((11,12,22,23),19)),((5,(((6,7),9),10)),17))),26)),16),20),14),15),25));
	TREE PAUP_534 = (1,(((((((2,(18,24)),((3,((((4,(((((6,7),9),10),8),13)),21),((11,12,22),19)),((5,23),17))),26)),16),20),14),15),25));
	TREE PAUP_535 = (1,(((((((2,(18,24)),((3,((((4,(((((6,7),9),10),8),13)),(21,22)),((11,12,23),19)),(5,17))),26)),16),20),14),15),25));
	TREE PAUP_536 = (1,(((((((2,(18,24)),((3,(((4,21),((11,12,13,22,23),19)),(((5,(((6,7),9),10)),8),17))),26)),16),20),14),15),25));
	TREE PAUP_537 = (1,(((((((2,(18,24)),((3,((((4,13),21),((11,12,22,23),19)),(((5,(((6,7),9),10)),8),17))),26)),16),20),14),15),25));
	TREE PAUP_538 = (1,(((((((2,(18,24)),((3,(((4,(11,12,22,23),21),19),((((5,(((6,7),9),10)),8),13),17))),26)),16),20),14),15),25));
	TREE PAUP_539 = (1,(((((((2,(18,24)),((3,(((4,21),19),((((5,(((6,7),9),10)),8),13),((11,12,22,23),17)))),26)),16),20),14),15),25));
	TREE PAUP_540 = (1,(((((((2,(18,24)),((3,(((4,21),19),(((((5,(((6,7),9),10)),8),13),(11,12,22,23)),17))),26)),16),20),14),15),25));
	TREE PAUP_541 = (1,(((((((2,(18,24)),((3,(((4,21),19),((((5,(((6,7),9),10)),8),(11,12,13,22,23)),17))),26)),16),20),14),15),25));
	TREE PAUP_542 = (1,(((((((2,(18,24)),((3,(((4,(21,22)),((11,12,23),19)),((((5,(((6,7),9),10)),8),13),17))),26)),16),20),14),15),25));
	TREE PAUP_543 = (1,(((((((2,(18,24)),((3,(((4,(11,12,23),(21,22)),19),((5,(((((6,7),9),10),8),13)),17))),26)),16),20),14),15),25));
	TREE PAUP_544 = (1,(((((((2,(18,24)),((3,(((4,(11,12,22,23),21),19),(((5,((((6,7),9),10),8)),13),17))),26)),16),20),14),15),25));
	TREE PAUP_545 = (1,(((((((2,(18,24)),((3,(((4,(11,12,22,23),21),19),(((5,(((6,7),9),10)),(8,13)),17))),26)),16),20),14),15),25));
	TREE PAUP_546 = (1,(((((((2,(18,24)),((3,(((4,(11,12,13,22,23),21),19),((5,((((6,7),9),10),8)),17))),26)),16),20),14),15),25));
	TREE PAUP_547 = (1,(((((((2,(18,24)),((3,((((4,13),(11,12,22,23),21),19),((5,((((6,7),9),10),8)),17))),26)),16),20),14),15),25));
	TREE PAUP_548 = (1,(((((((2,(18,24)),((3,(((4,21),19),((((5,((((6,7),9),10),8)),13),(11,12,22,23)),17))),26)),16),20),14),15),25));
	TREE PAUP_549 = (1,(((((((2,(18,24)),((3,(((4,21),19),((5,((((6,7),9),10),8)),((11,12,13,22,23),17)))),26)),16),20),14),15),25));
	TREE PAUP_550 = (1,(((((((2,(18,24)),((3,(((4,21),19),(((5,((((6,7),9),10),8)),13),((11,12,22,23),17)))),26)),16),20),14),15),25));
	TREE PAUP_551 = (1,(((((((2,(18,24)),((3,(((4,21),19),(((5,(((6,7),9),10)),(8,13)),((11,12,22,23),17)))),26)),16),20),14),15),25));
	TREE PAUP_552 = (1,(((((((2,(18,24)),((3,(((4,(21,22)),19),((5,(((((6,7),9),10),8),13)),((11,12,23),17)))),26)),16),20),14),15),25));
	TREE PAUP_553 = (1,(((((((2,(18,24)),((3,((((4,13),21),19),((5,((((6,7),9),10),8)),((11,12,22,23),17)))),26)),16),20),14),15),25));
	TREE PAUP_554 = (1,(((((((2,(18,24)),((3,(((4,21),19),(((5,((((6,7),9),10),8)),(11,12,13,22,23)),17))),26)),16),20),14),15),25));
	TREE PAUP_555 = (1,(((((((2,(18,24)),((3,(((4,21),19),((((5,(((6,7),9),10)),(8,13)),(11,12,22,23)),17))),26)),16),20),14),15),25));
	TREE PAUP_556 = (1,(((((((2,(18,24)),((3,((((4,13),21),19),(((5,((((6,7),9),10),8)),(11,12,22,23)),17))),26)),16),20),14),15),25));
	TREE PAUP_557 = (1,(((((((2,(18,24)),((3,(((4,(21,22)),19),(((5,(((((6,7),9),10),8),13)),(11,12,23)),17))),26)),16),20),14),15),25));
	TREE PAUP_558 = (1,(((((((2,(18,24)),((3,(((4,21),19),((5,23),(((((((6,7),9),10),8),13),11,12,22),17)))),26)),16),20),14),15),25));
	TREE PAUP_559 = (1,(((((((2,(18,24)),((3,(((4,21),19),(((5,23),((((((6,7),9),10),8),13),11,12,22)),17))),26)),16),20),14),15),25));
	TREE PAUP_560 = (1,(((((((2,(18,24)),((3,(((4,((((((6,7),9),10),8),13),11,12,22),21),19),((5,23),17))),26)),16),20),14),15),25));
	TREE PAUP_561 = (1,(((((((2,(18,24)),((3,(((4,21),19),(((5,(((6,7),9),10)),((8,13),11,12,22,23)),17))),26)),16),20),14),15),25));
	TREE PAUP_562 = (1,(((((((2,(18,24)),(((3,(5,(((((((6,7),9),10),8),13),11,12,22,23),17))),((4,21),19)),26)),16),20),14),15),25));
	TREE PAUP_563 = (1,(((((((2,(18,24)),((3,(((4,(21,22)),19),((5,((((((6,7),9),10),8),13),11,12,23)),17))),26)),16),20),14),15),25));
	TREE PAUP_564 = (1,(((((((2,(18,24)),((3,(((4,(21,22)),((11,12,23),19)),(((5,((((6,7),9),10),8)),13),17))),26)),16),20),14),15),25));
	TREE PAUP_565 = (1,(((((((2,(18,24)),((3,(((4,(21,22)),((11,12,23),19)),(((5,(((6,7),9),10)),(8,13)),17))),26)),16),20),14),15),25));
	TREE PAUP_566 = (1,(((((((2,(18,24)),((3,(((4,(21,22)),((11,12,13,23),19)),((5,((((6,7),9),10),8)),17))),26)),16),20),14),15),25));
	TREE PAUP_567 = (1,(((((((2,(18,24)),((3,((((4,13),(21,22)),((11,12,23),19)),((5,((((6,7),9),10),8)),17))),26)),16),20),14),15),25));
	TREE PAUP_568 = (1,(((((((2,18),24),16),(((3,(((4,(11,12,23),(21,22)),19),((5,(((((6,7),9),10),8),13)),17))),26),20)),14),15),25));
	TREE PAUP_569 = (1,((((((((2,18),24),16),20),((3,(((4,(11,12,23),(21,22)),19),((5,(((((6,7),9),10),8),13)),17))),26)),14),15),25));
	TREE PAUP_570 = (1,((((((((2,18),24),((3,((((4,(((((6,7),9),10),8),13)),(11,12,23),(21,22)),19),(5,17))),26)),16),20),14),15),25));
	TREE PAUP_571 = (1,((((((((2,18),24),((3,(((4,(11,12,23),(21,22)),19),((((5,(((6,7),9),10)),8),13),17))),26)),16),20),14),15),25));
	TREE PAUP_572 = (1,(((((((2,(18,24)),16),((3,(((4,(11,12,23),(21,22)),19),((5,(((((6,7),9),10),8),13)),17))),26)),20),14),15),25));
	TREE PAUP_573 = (1,((((((((2,18),24),((3,(((4,(11,12,23),(21,22)),19),(((5,((((6,7),9),10),8)),13),17))),26)),16),20),14),15),25));
	TREE PAUP_574 = (1,(((((((2,18),24),((3,(((4,(11,12,23),(21,22)),19),((5,(((((6,7),9),10),8),13)),17))),26)),(16,20)),14),15),25));
	TREE PAUP_575 = (1,((((((((2,18),24),((3,(((4,(11,12,23),(21,22)),19),(((5,(((6,7),9),10)),(8,13)),17))),26)),16),20),14),15),25));
	TREE PAUP_576 = (1,((((((((2,((4,(11,12,23),(21,22)),18)),24),((3,(((5,(((((6,7),9),10),8),13)),17),19)),26)),16),20),14),15),25));
	TREE PAUP_577 = (1,((((((((2,18),24),((3,(((4,((((((6,7),9),10),8),13),11,12,23),(21,22)),19),(5,17))),26)),16),20),14),15),25));
	TREE PAUP_578 = (1,((((((((2,18),24),((3,((((4,13),(11,12,23),(21,22)),19),((5,((((6,7),9),10),8)),17))),26)),16),20),14),15),25));
	TREE PAUP_579 = (1,((((((((2,18),24),((3,(((4,(11,12,13,23),(21,22)),19),((5,((((6,7),9),10),8)),17))),26)),16),20),14),15),25));
	TREE PAUP_580 = (1,(((((((2,18),24),16),(((3,(((4,((((((6,7),9),10),8),13),11,12,22,23),21),19),(5,17))),26),20)),14),15),25));
	TREE PAUP_581 = (1,(((((((2,18),24),16),(((3,(((4,(11,12,22,23),21),19),((((5,(((6,7),9),10)),8),13),17))),26),20)),14),15),25));
	TREE PAUP_582 = (1,(((((((2,18),24),16),(((3,(((4,(11,12,22,23),21),19),(((5,((((6,7),9),10),8)),13),17))),26),20)),14),15),25));
	TREE PAUP_583 = (1,(((((((2,18),24),16),(((3,(((4,(11,12,22,23),21),19),(((5,(((6,7),9),10)),(8,13)),17))),26),20)),14),15),25));
	TREE PAUP_584 = (1,(((((((2,((4,(11,12,22,23),21),18)),24),16),(((3,(((5,(((((6,7),9),10),8),13)),17),19)),26),20)),14),15),25));
	TREE PAUP_585 = (1,(((((((2,18),24),16),(((3,((((4,(((((6,7),9),10),8),13)),(11,12,22,23),21),19),(5,17))),26),20)),14),15),25));
	TREE PAUP_586 = (1,(((((((2,18),24),16),(((3,(((4,(11,12,13,22,23),21),19),((5,((((6,7),9),10),8)),17))),26),20)),14),15),25));
	TREE PAUP_587 = (1,(((((((2,18),24),16),(((3,((((4,13),(11,12,22,23),21),19),((5,((((6,7),9),10),8)),17))),26),20)),14),15),25));
	TREE PAUP_588 = (1,((((((((2,18),24),16),20),((3,((((4,(((((6,7),9),10),8),13)),(11,12,22,23),21),19),(5,17))),26)),14),15),25));
	TREE PAUP_589 = (1,((((((((2,18),24),16),20),((3,(((4,(11,12,22,23),21),19),((((5,(((6,7),9),10)),8),13),17))),26)),14),15),25));
	TREE PAUP_590 = (1,((((((((2,18),24),16),20),((3,(((4,(11,12,22,23),21),19),(((5,((((6,7),9),10),8)),13),17))),26)),14),15),25));
	TREE PAUP_591 = (1,((((((((2,18),24),16),20),((3,(((4,(11,12,22,23),21),19),(((5,(((6,7),9),10)),(8,13)),17))),26)),14),15),25));
	TREE PAUP_592 = (1,((((((((2,((4,(11,12,22,23),21),18)),24),16),20),((3,(((5,(((((6,7),9),10),8),13)),17),19)),26)),14),15),25));
	TREE PAUP_593 = (1,((((((((2,18),24),16),20),((3,(((4,((((((6,7),9),10),8),13),11,12,22,23),21),19),(5,17))),26)),14),15),25));
	TREE PAUP_594 = (1,((((((((2,18),24),16),20),((3,((((4,13),(11,12,22,23),21),19),((5,((((6,7),9),10),8)),17))),26)),14),15),25));
	TREE PAUP_595 = (1,((((((((2,18),24),16),20),((3,(((4,(11,12,13,22,23),21),19),((5,((((6,7),9),10),8)),17))),26)),14),15),25));
	TREE PAUP_596 = (1,(((((((2,(18,24)),16),((3,(((4,(11,12,22,23),21),19),((((5,(((6,7),9),10)),8),13),17))),26)),20),14),15),25));
	TREE PAUP_597 = (1,(((((((2,18),24),((3,(((4,(11,12,22,23),21),19),((((5,(((6,7),9),10)),8),13),17))),26)),(16,20)),14),15),25));
	TREE PAUP_598 = (1,((((((((2,18),24),((3,((((4,13),(11,12,22,23),21),19),(((5,(((6,7),9),10)),8),17))),26)),16),20),14),15),25));
	TREE PAUP_599 = (1,((((((((2,18),24),((3,(((4,(11,12,13,22,23),21),19),(((5,(((6,7),9),10)),8),17))),26)),16),20),14),15),25));
	TREE PAUP_600 = (1,((((((((2,((4,(11,12,22,23),21),18)),24),((3,(((((5,(((6,7),9),10)),8),13),17),19)),26)),16),20),14),15),25));
	TREE PAUP_601 = (1,(((((((2,(18,24)),16),((3,(((4,(11,12,22,23),21),19),(((5,((((6,7),9),10),8)),13),17))),26)),20),14),15),25));
	TREE PAUP_602 = (1,(((((((2,(18,24)),16),((3,(((4,(11,12,22,23),21),19),(((5,(((6,7),9),10)),(8,13)),17))),26)),20),14),15),25));
	TREE PAUP_603 = (1,(((((((2,(18,24)),16),((3,((((4,(((((6,7),9),10),8),13)),(11,12,22,23),21),19),(5,17))),26)),20),14),15),25));
	TREE PAUP_604 = (1,(((((((2,(18,24)),16),((3,(((4,((((((6,7),9),10),8),13),11,12,22,23),21),19),(5,17))),26)),20),14),15),25));
	TREE PAUP_605 = (1,(((((((2,(18,24)),16),((3,((((4,13),(11,12,22,23),21),19),((5,((((6,7),9),10),8)),17))),26)),20),14),15),25));
	TREE PAUP_606 = (1,(((((((2,(18,24)),16),((3,(((4,(11,12,13,22,23),21),19),((5,((((6,7),9),10),8)),17))),26)),20),14),15),25));
	TREE PAUP_607 = (1,(((((((2,18),24),((3,(((4,(11,12,22,23),21),19),(((5,((((6,7),9),10),8)),13),17))),26)),(16,20)),14),15),25));
	TREE PAUP_608 = (1,((((((((2,((4,(11,12,22,23),21),18)),24),((3,((((5,((((6,7),9),10),8)),13),17),19)),26)),16),20),14),15),25));
	TREE PAUP_609 = (1,(((((((2,18),24),((3,(((4,((((((6,7),9),10),8),13),11,12,22,23),21),19),(5,17))),26)),(16,20)),14),15),25));
	TREE PAUP_610 = (1,(((((((2,18),24),((3,(((4,(11,12,22,23),21),19),(((5,(((6,7),9),10)),(8,13)),17))),26)),(16,20)),14),15),25));
	TREE PAUP_611 = (1,(((((((2,((4,(11,12,22,23),21),18)),24),((3,(((5,(((((6,7),9),10),8),13)),17),19)),26)),(16,20)),14),15),25));
	TREE PAUP_612 = (1,(((((((2,18),24),((3,((((4,(((((6,7),9),10),8),13)),(11,12,22,23),21),19),(5,17))),26)),(16,20)),14),15),25));
	TREE PAUP_613 = (1,(((((((2,18),24),((3,(((4,(11,12,13,22,23),21),19),((5,((((6,7),9),10),8)),17))),26)),(16,20)),14),15),25));
	TREE PAUP_614 = (1,(((((((2,18),24),((3,((((4,13),(11,12,22,23),21),19),((5,((((6,7),9),10),8)),17))),26)),(16,20)),14),15),25));
	TREE PAUP_615 = (1,((((((((2,18),24),((3,(((4,((8,13),11,12,22,23),21),19),((5,(((6,7),9),10)),17))),26)),16),20),14),15),25));
	TREE PAUP_616 = (1,((((((((2,18),24),((3,((((4,(8,13)),(11,12,22,23),21),19),((5,(((6,7),9),10)),17))),26)),16),20),14),15),25));
	TREE PAUP_617 = (1,((((((((2,((4,(11,12,22,23),21),18)),24),((3,((((5,(((6,7),9),10)),(8,13)),17),19)),26)),16),20),14),15),25));
	TREE PAUP_618 = (1,((((((((2,((4,(11,12,22,23),21),18)),24),((3,((5,(((((6,7),9),10),8),13)),(17,19))),26)),16),20),14),15),25));
	TREE PAUP_619 = (1,((((((((2,((4,(11,12,22,23),21),18)),24),((3,(((5,(((((6,7),9),10),8),13)),19),17)),26)),16),20),14),15),25));
	TREE PAUP_620 = (1,((((((((2,((4,(11,12,22,23),21),18)),24),((3,((((5,((((6,7),9),10),8)),13),19),17)),26)),16),20),14),15),25));
	TREE PAUP_621 = (1,((((((((2,((4,(11,12,22,23),21),18)),24),((3,(((5,((((6,7),9),10),8)),13),(17,19))),26)),16),20),14),15),25));
	TREE PAUP_622 = (1,((((((((2,((4,((((((6,7),9),10),8),13),11,12,22,23),21),18)),24),((3,((5,17),19)),26)),16),20),14),15),25));
	TREE PAUP_623 = (1,((((((((2,(((4,(((((6,7),9),10),8),13)),(11,12,22,23),21),18)),24),((3,((5,17),19)),26)),16),20),14),15),25));
	TREE PAUP_624 = (1,((((((((2,((4,(11,12,13,22,23),21),18)),24),((3,(((5,((((6,7),9),10),8)),17),19)),26)),16),20),14),15),25));
	TREE PAUP_625 = (1,((((((((2,(((4,13),(11,12,22,23),21),18)),24),((3,(((5,((((6,7),9),10),8)),17),19)),26)),16),20),14),15),25));
	TREE PAUP_626 = (1,((((((((2,18),24),((3,((((4,(((((6,7),9),10),8),13)),(11,12,22),21),19),((5,23),17))),26)),16),20),14),15),25));
	TREE PAUP_627 = (1,((((((((2,18),24),((3,(((4,((((((6,7),9),10),8),13),11,12,22),21),19),((5,23),17))),26)),16),20),14),15),25));
	TREE PAUP_628 = (1,(((((((2,18),24),16),((((3,((((5,(((6,7),9),10)),8),13),17)),((4,21),((11,12,22,23),19))),26),20)),14),15),25));
	TREE PAUP_629 = (1,((((((((2,18),24),16),20),(((3,((((5,(((6,7),9),10)),8),13),17)),((4,21),((11,12,22,23),19))),26)),14),15),25));
	TREE PAUP_630 = (1,(((((((2,(18,24)),16),(((3,((((5,(((6,7),9),10)),8),13),17)),((4,21),((11,12,22,23),19))),26)),20),14),15),25));
	TREE PAUP_631 = (1,((((((((2,18),24),(((3,((((5,(((6,7),9),10)),8),13),((11,12,22,23),17))),((4,21),19)),26)),16),20),14),15),25));
	TREE PAUP_632 = (1,((((((((2,18),24),(((3,(((((5,(((6,7),9),10)),8),13),(11,12,22,23)),17)),((4,21),19)),26)),16),20),14),15),25));
	TREE PAUP_633 = (1,(((((((2,18),24),(((3,((((5,(((6,7),9),10)),8),13),17)),((4,21),((11,12,22,23),19))),26)),(16,20)),14),15),25));
	TREE PAUP_634 = (1,((((((((2,18),24),(((3,((((5,(((6,7),9),10)),8),13),17)),((4,(21,22)),((11,12,23),19))),26)),16),20),14),15),25));
	TREE PAUP_635 = (1,((((((((2,18),24),(((3,(((5,(((6,7),9),10)),8),17)),((4,21),((11,12,13,22,23),19))),26)),16),20),14),15),25));
	TREE PAUP_636 = (1,((((((((2,18),24),(((3,(((5,(((6,7),9),10)),8),17)),(((4,13),21),((11,12,22,23),19))),26)),16),20),14),15),25));
	TREE PAUP_637 = (1,((((((((2,18),24),(((3,((((5,(((6,7),9),10)),8),(11,12,13,22,23)),17)),((4,21),19)),26)),16),20),14),15),25));
	TREE PAUP_638 = (1,(((((((2,18),24),16),((((3,((5,(((((6,7),9),10),8),13)),((11,12,22,23),17))),((4,21),19)),26),20)),14),15),25));
	TREE PAUP_639 = (1,(((((((2,18),24),16),((((3,(((5,(((((6,7),9),10),8),13)),(11,12,22,23)),17)),((4,21),19)),26),20)),14),15),25));
	TREE PAUP_640 = (1,(((((((2,18),24),16),((((3,(((5,((((6,7),9),10),8)),13),17)),((4,21),((11,12,22,23),19))),26),20)),14),15),25));
	TREE PAUP_641 = (1,(((((((2,18),24),16),((((3,(((5,(((6,7),9),10)),(8,13)),17)),((4,21),((11,12,22,23),19))),26),20)),14),15),25));
	TREE PAUP_642 = (1,(((((((2,18),24),16),((((3,((5,((((((6,7),9),10),8),13),11,12,22,23)),17)),((4,21),19)),26),20)),14),15),25));
	TREE PAUP_643 = (1,(((((((2,18),24),16),((((3,(5,17)),((4,21),(((((((6,7),9),10),8),13),11,12,22,23),19))),26),20)),14),15),25));
	TREE PAUP_644 = (1,(((((((2,18),24),16),((((3,(5,17)),(((4,(((((6,7),9),10),8),13)),21),((11,12,22,23),19))),26),20)),14),15),25));
	TREE PAUP_645 = (1,(((((((2,18),24),16),((((3,((5,((((6,7),9),10),8)),17)),((4,21),((11,12,13,22,23),19))),26),20)),14),15),25));
	TREE PAUP_646 = (1,(((((((2,18),24),16),((((3,((5,((((6,7),9),10),8)),17)),(((4,13),21),((11,12,22,23),19))),26),20)),14),15),25));
	TREE PAUP_647 = (1,(((((((2,18),24),16),((((3,((5,(((((6,7),9),10),8),13)),17)),((4,(21,22)),((11,12,23),19))),26),20)),14),15),25));
	TREE PAUP_648 = (1,((((((((2,18),24),16),20),(((3,((5,(((((6,7),9),10),8),13)),((11,12,22,23),17))),((4,21),19)),26)),14),15),25));
	TREE PAUP_649 = (1,((((((((2,18),24),16),20),(((3,(((5,(((((6,7),9),10),8),13)),(11,12,22,23)),17)),((4,21),19)),26)),14),15),25));
	TREE PAUP_650 = (1,((((((((2,18),24),16),20),(((3,((5,(((((6,7),9),10),8),13)),17)),((4,(21,22)),((11,12,23),19))),26)),14),15),25));
	TREE PAUP_651 = (1,((((((((2,18),24),16),20),(((3,(((5,((((6,7),9),10),8)),13),17)),((4,21),((11,12,22,23),19))),26)),14),15),25));
	TREE PAUP_652 = (1,((((((((2,18),24),16),20),(((3,(((5,(((6,7),9),10)),(8,13)),17)),((4,21),((11,12,22,23),19))),26)),14),15),25));
	TREE PAUP_653 = (1,((((((((2,18),24),16),20),(((3,((5,((((((6,7),9),10),8),13),11,12,22,23)),17)),((4,21),19)),26)),14),15),25));
	TREE PAUP_654 = (1,((((((((2,18),24),16),20),(((3,(5,17)),((4,21),(((((((6,7),9),10),8),13),11,12,22,23),19))),26)),14),15),25));
	TREE PAUP_655 = (1,((((((((2,18),24),16),20),(((3,(5,17)),(((4,(((((6,7),9),10),8),13)),21),((11,12,22,23),19))),26)),14),15),25));
	TREE PAUP_656 = (1,((((((((2,18),24),16),20),(((3,((5,((((6,7),9),10),8)),17)),((4,21),((11,12,13,22,23),19))),26)),14),15),25));
	TREE PAUP_657 = (1,((((((((2,18),24),16),20),(((3,((5,((((6,7),9),10),8)),17)),(((4,13),21),((11,12,22,23),19))),26)),14),15),25));
	TREE PAUP_658 = (1,(((((((2,(18,24)),16),(((3,(((5,((((6,7),9),10),8)),13),17)),((4,21),((11,12,22,23),19))),26)),20),14),15),25));
	TREE PAUP_659 = (1,((((((((2,18),24),(((3,(((5,((((6,7),9),10),8)),13),((11,12,22,23),17))),((4,21),19)),26)),16),20),14),15),25));
	TREE PAUP_660 = (1,((((((((2,18),24),(((3,((((5,((((6,7),9),10),8)),13),(11,12,22,23)),17)),((4,21),19)),26)),16),20),14),15),25));
	TREE PAUP_661 = (1,(((((((2,18),24),(((3,(((5,((((6,7),9),10),8)),13),17)),((4,21),((11,12,22,23),19))),26)),(16,20)),14),15),25));
	TREE PAUP_662 = (1,((((((((2,18),24),(((3,(((5,((((6,7),9),10),8)),(11,12,13,22,23)),17)),((4,21),19)),26)),16),20),14),15),25));
	TREE PAUP_663 = (1,((((((((2,18),24),(((3,(((5,((((6,7),9),10),8)),13),17)),((4,(21,22)),((11,12,23),19))),26)),16),20),14),15),25));
	TREE PAUP_664 = (1,(((((((2,(18,24)),16),(((3,((5,(((((6,7),9),10),8),13)),((11,12,22,23),17))),((4,21),19)),26)),20),14),15),25));
	TREE PAUP_665 = (1,(((((((2,(18,24)),16),(((3,(((5,(((((6,7),9),10),8),13)),(11,12,22,23)),17)),((4,21),19)),26)),20),14),15),25));
	TREE PAUP_666 = (1,(((((((2,(18,24)),16),(((3,((5,(((((6,7),9),10),8),13)),17)),((4,(21,22)),((11,12,23),19))),26)),20),14),15),25));
	TREE PAUP_667 = (1,(((((((2,(18,24)),16),(((3,(((5,(((6,7),9),10)),(8,13)),17)),((4,21),((11,12,22,23),19))),26)),20),14),15),25));
	TREE PAUP_668 = (1,(((((((2,(18,24)),16),(((3,((5,((((((6,7),9),10),8),13),11,12,22,23)),17)),((4,21),19)),26)),20),14),15),25));
	TREE PAUP_669 = (1,(((((((2,(18,24)),16),(((3,(5,17)),((4,21),(((((((6,7),9),10),8),13),11,12,22,23),19))),26)),20),14),15),25));
	TREE PAUP_670 = (1,(((((((2,(18,24)),16),(((3,(5,17)),(((4,(((((6,7),9),10),8),13)),21),((11,12,22,23),19))),26)),20),14),15),25));
	TREE PAUP_671 = (1,(((((((2,(18,24)),16),(((3,((5,((((6,7),9),10),8)),17)),((4,21),((11,12,13,22,23),19))),26)),20),14),15),25));
	TREE PAUP_672 = (1,(((((((2,(18,24)),16),(((3,((5,((((6,7),9),10),8)),17)),(((4,13),21),((11,12,22,23),19))),26)),20),14),15),25));
	TREE PAUP_673 = (1,((((((((2,18),24),(((3,((5,((((6,7),9),10),8)),((11,12,13,22,23),17))),((4,21),19)),26)),16),20),14),15),25));
	TREE PAUP_674 = (1,((((((((2,18),24),(((3,(((5,(((6,7),9),10)),(8,13)),((11,12,22,23),17))),((4,21),19)),26)),16),20),14),15),25));
	TREE PAUP_675 = (1,(((((((2,18),24),(((3,((5,(((((6,7),9),10),8),13)),((11,12,22,23),17))),((4,21),19)),26)),(16,20)),14),15),25));
	TREE PAUP_676 = (1,((((((((2,18),24),(((3,((5,(((((6,7),9),10),8),13)),((11,12,23),17))),((4,(21,22)),19)),26)),16),20),14),15),25));
	TREE PAUP_677 = (1,((((((((2,18),24),(((3,(5,((11,12,22,23),17))),(((4,(((((6,7),9),10),8),13)),21),19)),26)),16),20),14),15),25));
	TREE PAUP_678 = (1,((((((((2,18),24),(((3,((5,((((6,7),9),10),8)),((11,12,22,23),17))),(((4,13),21),19)),26)),16),20),14),15),25));
	TREE PAUP_679 = (1,((((((((2,18),24),(((3,((((5,(((6,7),9),10)),(8,13)),(11,12,22,23)),17)),((4,21),19)),26)),16),20),14),15),25));
	TREE PAUP_680 = (1,(((((((2,18),24),(((3,(((5,(((((6,7),9),10),8),13)),(11,12,22,23)),17)),((4,21),19)),26)),(16,20)),14),15),25));
	TREE PAUP_681 = (1,((((((((2,18),24),(((3,((5,(11,12,22,23)),17)),(((4,(((((6,7),9),10),8),13)),21),19)),26)),16),20),14),15),25));
	TREE PAUP_682 = (1,((((((((2,18),24),(((3,(((5,((((6,7),9),10),8)),(11,12,22,23)),17)),(((4,13),21),19)),26)),16),20),14),15),25));
	TREE PAUP_683 = (1,((((((((2,18),24),(((3,(((5,(((((6,7),9),10),8),13)),(11,12,23)),17)),((4,(21,22)),19)),26)),16),20),14),15),25));
	TREE PAUP_684 = (1,(((((((2,18),24),(((3,(((5,(((6,7),9),10)),(8,13)),17)),((4,21),((11,12,22,23),19))),26)),(16,20)),14),15),25));
	TREE PAUP_685 = (1,((((((((2,18),24),(((3,(((5,(((6,7),9),10)),(8,13)),17)),((4,(21,22)),((11,12,23),19))),26)),16),20),14),15),25));
	TREE PAUP_686 = (1,((((((((2,18),24),(((3,((5,(((6,7),9),10)),17)),((4,21),(((8,13),11,12,22,23),19))),26)),16),20),14),15),25));
	TREE PAUP_687 = (1,((((((((2,18),24),(((3,((5,(((6,7),9),10)),17)),(((4,(8,13)),21),((11,12,22,23),19))),26)),16),20),14),15),25));
	TREE PAUP_688 = (1,((((((((2,18),24),(((3,(((5,(((6,7),9),10)),((8,13),11,12,22,23)),17)),((4,21),19)),26)),16),20),14),15),25));
	TREE PAUP_689 = (1,(((((((2,18),24),(((3,((5,((((((6,7),9),10),8),13),11,12,22,23)),17)),((4,21),19)),26)),(16,20)),14),15),25));
	TREE PAUP_690 = (1,(((((((2,18),24),(((3,(5,17)),((4,21),(((((((6,7),9),10),8),13),11,12,22,23),19))),26)),(16,20)),14),15),25));
	TREE PAUP_691 = (1,(((((((2,18),24),(((3,(5,17)),(((4,(((((6,7),9),10),8),13)),21),((11,12,22,23),19))),26)),(16,20)),14),15),25));
	TREE PAUP_692 = (1,(((((((2,18),24),(((3,((5,((((6,7),9),10),8)),17)),((4,21),((11,12,13,22,23),19))),26)),(16,20)),14),15),25));
	TREE PAUP_693 = (1,(((((((2,18),24),(((3,((5,((((6,7),9),10),8)),17)),(((4,13),21),((11,12,22,23),19))),26)),(16,20)),14),15),25));
	TREE PAUP_694 = (1,(((((((2,18),24),(((3,((5,(((((6,7),9),10),8),13)),17)),((4,(21,22)),((11,12,23),19))),26)),(16,20)),14),15),25));
	TREE PAUP_695 = (1,((((((((2,18),24),(((3,(5,17)),((4,(21,22)),(((((((6,7),9),10),8),13),11,12,23),19))),26)),16),20),14),15),25));
	TREE PAUP_696 = (1,((((((((2,18),24),(((3,((5,23),17)),((4,21),(((((((6,7),9),10),8),13),11,12,22),19))),26)),16),20),14),15),25));
	TREE PAUP_697 = (1,((((((((2,18),24),(((3,(5,17)),(((4,(((((6,7),9),10),8),13)),(21,22)),((11,12,23),19))),26)),16),20),14),15),25));
	TREE PAUP_698 = (1,((((((((2,18),24),(((3,((5,23),17)),(((4,(((((6,7),9),10),8),13)),21),((11,12,22),19))),26)),16),20),14),15),25));
	TREE PAUP_699 = (1,((((((((2,18),24),(((3,((5,((((6,7),9),10),8)),17)),((4,(21,22)),((11,12,13,23),19))),26)),16),20),14),15),25));
	TREE PAUP_700 = (1,((((((((2,18),24),(((3,((5,((((6,7),9),10),8)),17)),(((4,13),(21,22)),((11,12,23),19))),26)),16),20),14),15),25));
	TREE PAUP_701 = (1,((((((((2,18),24),(((3,(((5,23),((((((6,7),9),10),8),13),11,12,22)),17)),((4,21),19)),26)),16),20),14),15),25));
	TREE PAUP_702 = (1,((((((((2,18),24),(((3,((5,((((((6,7),9),10),8),13),11,12,23)),17)),((4,(21,22)),19)),26)),16),20),14),15),25));
	TREE PAUP_703 = (1,(((((((2,18),24),16),((((3,(((5,((((6,7),9),10),8)),13),17)),((4,(11,12,22,23),21),19)),26),20)),14),15),25));
	TREE PAUP_704 = (1,((((((((2,18),24),16),20),(((3,(((5,((((6,7),9),10),8)),13),17)),((4,(11,12,22,23),21),19)),26)),14),15),25));
	TREE PAUP_705 = (1,(((((((2,(18,24)),16),(((3,(((5,((((6,7),9),10),8)),13),17)),((4,(11,12,22,23),21),19)),26)),20),14),15),25));
	TREE PAUP_706 = (1,(((((((2,18),24),(((3,(((5,((((6,7),9),10),8)),13),17)),((4,(11,12,22,23),21),19)),26)),(16,20)),14),15),25));
	TREE PAUP_707 = (1,((((((((2,18),24),(((3,(((5,((((6,7),9),10),8)),13),17)),((4,(11,12,23),(21,22)),19)),26)),16),20),14),15),25));
	TREE PAUP_708 = (1,(((((((2,18),24),16),(((3,(((4,21),19),(((5,((((6,7),9),10),8)),13),((11,12,22,23),17)))),26),20)),14),15),25));
	TREE PAUP_709 = (1,(((((((2,18),24),16),(((3,(((4,21),19),((((5,((((6,7),9),10),8)),13),(11,12,22,23)),17))),26),20)),14),15),25));
	TREE PAUP_710 = (1,(((((((2,18),24),16),(((3,(((4,21),19),(((5,((((6,7),9),10),8)),(11,12,13,22,23)),17))),26),20)),14),15),25));
	TREE PAUP_711 = (1,(((((((2,18),24),16),(((3,(((4,(21,22)),((11,12,23),19)),(((5,((((6,7),9),10),8)),13),17))),26),20)),14),15),25));
	TREE PAUP_712 = (1,(((((((2,((4,21),18)),24),16),(((3,((((5,((((6,7),9),10),8)),13),17),((11,12,22,23),19))),26),20)),14),15),25));
	TREE PAUP_713 = (1,((((((((2,18),24),16),20),((3,(((4,21),19),(((5,((((6,7),9),10),8)),13),((11,12,22,23),17)))),26)),14),15),25));
	TREE PAUP_714 = (1,((((((((2,18),24),16),20),((3,(((4,21),19),((((5,((((6,7),9),10),8)),13),(11,12,22,23)),17))),26)),14),15),25));
	TREE PAUP_715 = (1,((((((((2,18),24),16),20),((3,(((4,21),19),(((5,((((6,7),9),10),8)),(11,12,13,22,23)),17))),26)),14),15),25));
	TREE PAUP_716 = (1,((((((((2,18),24),16),20),((3,(((4,(21,22)),((11,12,23),19)),(((5,((((6,7),9),10),8)),13),17))),26)),14),15),25));
	TREE PAUP_717 = (1,((((((((2,((4,21),18)),24),16),20),((3,((((5,((((6,7),9),10),8)),13),17),((11,12,22,23),19))),26)),14),15),25));
	TREE PAUP_718 = (1,(((((((2,(18,24)),16),((3,(((4,21),19),(((5,((((6,7),9),10),8)),13),((11,12,22,23),17)))),26)),20),14),15),25));
	TREE PAUP_719 = (1,(((((((2,18),24),((3,(((4,21),19),(((5,((((6,7),9),10),8)),13),((11,12,22,23),17)))),26)),(16,20)),14),15),25));
	TREE PAUP_720 = (1,((((((((2,18),24),((3,(((4,(21,22)),19),(((5,((((6,7),9),10),8)),13),((11,12,23),17)))),26)),16),20),14),15),25));
	TREE PAUP_721 = (1,((((((((2,((4,21),18)),24),((3,((((5,((((6,7),9),10),8)),13),((11,12,22,23),17)),19)),26)),16),20),14),15),25));
	TREE PAUP_722 = (1,((((((((2,18),24),((3,(((4,21),19),(((5,(((6,7),9),10)),8),((11,12,13,22,23),17)))),26)),16),20),14),15),25));
	TREE PAUP_723 = (1,(((((((2,(18,24)),16),((3,(((4,21),19),((((5,((((6,7),9),10),8)),13),(11,12,22,23)),17))),26)),20),14),15),25));
	TREE PAUP_724 = (1,(((((((2,18),24),((3,(((4,21),19),((((5,((((6,7),9),10),8)),13),(11,12,22,23)),17))),26)),(16,20)),14),15),25));
	TREE PAUP_725 = (1,((((((((2,18),24),((3,(((4,(21,22)),19),((((5,((((6,7),9),10),8)),13),(11,12,23)),17))),26)),16),20),14),15),25));
	TREE PAUP_726 = (1,((((((((2,((4,21),18)),24),((3,(((((5,((((6,7),9),10),8)),13),(11,12,22,23)),17),19)),26)),16),20),14),15),25));
	TREE PAUP_727 = (1,(((((((2,(18,24)),16),((3,(((4,21),19),(((5,((((6,7),9),10),8)),(11,12,13,22,23)),17))),26)),20),14),15),25));
	TREE PAUP_728 = (1,(((((((2,18),24),((3,(((4,21),19),(((5,((((6,7),9),10),8)),(11,12,13,22,23)),17))),26)),(16,20)),14),15),25));
	TREE PAUP_729 = (1,((((((((2,18),24),((3,(((4,(21,22)),19),(((5,((((6,7),9),10),8)),(11,12,13,23)),17))),26)),16),20),14),15),25));
	TREE PAUP_730 = (1,((((((((2,((4,21),18)),24),((3,((((5,((((6,7),9),10),8)),(11,12,13,22,23)),17),19)),26)),16),20),14),15),25));
	TREE PAUP_731 = (1,(((((((2,(18,24)),16),((3,(((4,(21,22)),((11,12,23),19)),(((5,((((6,7),9),10),8)),13),17))),26)),20),14),15),25));
	TREE PAUP_732 = (1,(((((((2,18),24),((3,(((4,(21,22)),((11,12,23),19)),(((5,((((6,7),9),10),8)),13),17))),26)),(16,20)),14),15),25));
	TREE PAUP_733 = (1,(((((((2,((4,21),18)),24),((3,((((5,((((6,7),9),10),8)),13),17),((11,12,22,23),19))),26)),(16,20)),14),15),25));
	TREE PAUP_734 = (1,((((((((2,((4,21),18)),24),((3,(((5,((((6,7),9),10),8)),13),(((11,12,22,23),17),19))),26)),16),20),14),15),25));
	TREE PAUP_735 = (1,((((((((2,((4,(21,22)),18)),24),((3,((((5,((((6,7),9),10),8)),13),17),((11,12,23),19))),26)),16),20),14),15),25));
	TREE PAUP_736 = (1,(((((((2,18),24),(((3,((((5,(((6,7),9),10)),8),13),17)),((4,(11,12,22,23),21),19)),26)),(16,20)),14),15),25));
	TREE PAUP_737 = (1,(((((((2,18),24),(((3,((5,(((((6,7),9),10),8),13)),17)),((4,(11,12,23),(21,22)),19)),26)),(16,20)),14),15),25));
	TREE PAUP_738 = (1,(((((((2,18),24),(((3,(((5,(((6,7),9),10)),(8,13)),17)),((4,(11,12,22,23),21),19)),26)),(16,20)),14),15),25));
	TREE PAUP_739 = (1,(((((((2,18),24),(((3,(5,17)),(((4,(((((6,7),9),10),8),13)),(11,12,22,23),21),19)),26)),(16,20)),14),15),25));
	TREE PAUP_740 = (1,(((((((2,18),24),(((3,(5,17)),((4,((((((6,7),9),10),8),13),11,12,22,23),21),19)),26)),(16,20)),14),15),25));
	TREE PAUP_741 = (1,(((((((2,18),24),(((3,((5,((((6,7),9),10),8)),17)),(((4,13),(11,12,22,23),21),19)),26)),(16,20)),14),15),25));
	TREE PAUP_742 = (1,(((((((2,18),24),(((3,((5,((((6,7),9),10),8)),17)),((4,(11,12,13,22,23),21),19)),26)),(16,20)),14),15),25));
	TREE PAUP_743 = (1,(((((((2,18),24),((3,(((4,21),19),(5,(((((((6,7),9),10),8),13),11,12,22,23),17)))),26)),(16,20)),14),15),25));
	TREE PAUP_744 = (1,(((((((2,18),24),((3,(((4,(21,22)),(((((((6,7),9),10),8),13),11,12,23),19)),(5,17))),26)),(16,20)),14),15),25));
	TREE PAUP_745 = (1,(((((((2,18),24),((3,(((4,21),(((((((6,7),9),10),8),13),11,12,22),19)),((5,23),17))),26)),(16,20)),14),15),25));
	TREE PAUP_746 = (1,(((((((2,18),24),((3,(((4,21),(((8,13),11,12,22,23),19)),((5,(((6,7),9),10)),17))),26)),(16,20)),14),15),25));
	TREE PAUP_747 = (1,(((((((2,((4,21),18)),24),((3,((5,17),(((((((6,7),9),10),8),13),11,12,22,23),19))),26)),(16,20)),14),15),25));
	TREE PAUP_748 = (1,(((((((2,18),24),((3,((((4,(((((6,7),9),10),8),13)),21),19),(5,((11,12,22,23),17)))),26)),(16,20)),14),15),25));
	TREE PAUP_749 = (1,(((((((2,18),24),((3,((((4,(((((6,7),9),10),8),13)),21),19),((5,(11,12,22,23)),17))),26)),(16,20)),14),15),25));
	TREE PAUP_750 = (1,(((((((2,18),24),((3,((((4,(((((6,7),9),10),8),13)),(21,22)),((11,12,23),19)),(5,17))),26)),(16,20)),14),15),25));
	TREE PAUP_751 = (1,(((((((2,(((4,(((((6,7),9),10),8),13)),21),18)),24),((3,((5,17),((11,12,22,23),19))),26)),(16,20)),14),15),25));
	TREE PAUP_752 = (1,(((((((2,18),24),((3,((((4,(8,13)),21),((11,12,22,23),19)),((5,(((6,7),9),10)),17))),26)),(16,20)),14),15),25));
	TREE PAUP_753 = (1,(((((((2,18),24),((3,((((4,(((((6,7),9),10),8),13)),21),((11,12,22),19)),((5,23),17))),26)),(16,20)),14),15),25));
	TREE PAUP_754 = (1,(((((((2,18),24),((3,(((4,21),((11,12,13,22,23),19)),(((5,(((6,7),9),10)),8),17))),26)),(16,20)),14),15),25));
	TREE PAUP_755 = (1,(((((((2,18),24),((3,((((4,13),21),((11,12,22,23),19)),(((5,(((6,7),9),10)),8),17))),26)),(16,20)),14),15),25));
	TREE PAUP_756 = (1,(((((((2,18),24),((3,(((4,21),19),((((5,(((6,7),9),10)),8),13),((11,12,22,23),17)))),26)),(16,20)),14),15),25));
	TREE PAUP_757 = (1,(((((((2,18),24),((3,(((4,21),19),(((((5,(((6,7),9),10)),8),13),(11,12,22,23)),17))),26)),(16,20)),14),15),25));
	TREE PAUP_758 = (1,(((((((2,18),24),((3,(((4,21),19),((((5,(((6,7),9),10)),8),(11,12,13,22,23)),17))),26)),(16,20)),14),15),25));
	TREE PAUP_759 = (1,(((((((2,18),24),((3,(((4,(21,22)),((11,12,23),19)),((((5,(((6,7),9),10)),8),13),17))),26)),(16,20)),14),15),25));
	TREE PAUP_760 = (1,(((((((2,((4,21),18)),24),((3,(((((5,(((6,7),9),10)),8),13),17),((11,12,22,23),19))),26)),(16,20)),14),15),25));
	TREE PAUP_761 = (1,(((((((2,18),24),((3,(((4,21),19),((5,((((6,7),9),10),8)),((11,12,13,22,23),17)))),26)),(16,20)),14),15),25));
	TREE PAUP_762 = (1,(((((((2,18),24),((3,(((4,21),19),(((5,(((6,7),9),10)),(8,13)),((11,12,22,23),17)))),26)),(16,20)),14),15),25));
	TREE PAUP_763 = (1,(((((((2,18),24),((3,(((4,(21,22)),19),((5,(((((6,7),9),10),8),13)),((11,12,23),17)))),26)),(16,20)),14),15),25));
	TREE PAUP_764 = (1,(((((((2,((4,21),18)),24),((3,(((5,(((((6,7),9),10),8),13)),((11,12,22,23),17)),19)),26)),(16,20)),14),15),25));
	TREE PAUP_765 = (1,(((((((2,18),24),((3,((((4,13),21),19),((5,((((6,7),9),10),8)),((11,12,22,23),17)))),26)),(16,20)),14),15),25));
	TREE PAUP_766 = (1,(((((((2,18),24),((3,(((4,21),19),((((5,(((6,7),9),10)),(8,13)),(11,12,22,23)),17))),26)),(16,20)),14),15),25));
	TREE PAUP_767 = (1,(((((((2,18),24),((3,(((4,(21,22)),19),(((5,(((((6,7),9),10),8),13)),(11,12,23)),17))),26)),(16,20)),14),15),25));
	TREE PAUP_768 = (1,(((((((2,18),24),((3,((((4,13),21),19),(((5,((((6,7),9),10),8)),(11,12,22,23)),17))),26)),(16,20)),14),15),25));
	TREE PAUP_769 = (1,(((((((2,((4,21),18)),24),((3,((((5,(((((6,7),9),10),8),13)),(11,12,22,23)),17),19)),26)),(16,20)),14),15),25));
	TREE PAUP_770 = (1,(((((((2,18),24),((3,(((4,21),19),(((5,23),((((((6,7),9),10),8),13),11,12,22)),17))),26)),(16,20)),14),15),25));
	TREE PAUP_771 = (1,(((((((2,18),24),(((3,(5,(((((((6,7),9),10),8),13),11,12,22,23),17))),((4,21),19)),26)),(16,20)),14),15),25));
	TREE PAUP_772 = (1,(((((((2,18),24),((3,(((4,21),19),(((5,(((6,7),9),10)),((8,13),11,12,22,23)),17))),26)),(16,20)),14),15),25));
	TREE PAUP_773 = (1,(((((((2,18),24),((3,(((4,(21,22)),19),((5,((((((6,7),9),10),8),13),11,12,23)),17))),26)),(16,20)),14),15),25));
	TREE PAUP_774 = (1,(((((((2,((4,21),18)),24),((3,(((5,((((((6,7),9),10),8),13),11,12,22,23)),17),19)),26)),(16,20)),14),15),25));
	TREE PAUP_775 = (1,(((((((2,18),24),((3,(((4,(21,22)),((11,12,23),19)),(((5,(((6,7),9),10)),(8,13)),17))),26)),(16,20)),14),15),25));
	TREE PAUP_776 = (1,(((((((2,((4,21),18)),24),((3,((((5,(((6,7),9),10)),(8,13)),17),((11,12,22,23),19))),26)),(16,20)),14),15),25));
	TREE PAUP_777 = (1,(((((((2,((4,(21,22)),18)),24),((3,(((5,(((((6,7),9),10),8),13)),17),((11,12,23),19))),26)),(16,20)),14),15),25));
	TREE PAUP_778 = (1,(((((((2,18),24),((3,(((4,(21,22)),((11,12,13,23),19)),((5,((((6,7),9),10),8)),17))),26)),(16,20)),14),15),25));
	TREE PAUP_779 = (1,(((((((2,18),24),((3,((((4,13),(21,22)),((11,12,23),19)),((5,((((6,7),9),10),8)),17))),26)),(16,20)),14),15),25));
	TREE PAUP_780 = (1,(((((((2,((4,21),18)),24),((3,((5,(((((6,7),9),10),8),13)),(((11,12,22,23),19),17))),26)),(16,20)),14),15),25));
	TREE PAUP_781 = (1,(((((((2,((4,21),18)),24),((3,((5,(((((6,7),9),10),8),13)),(((11,12,22,23),17),19))),26)),(16,20)),14),15),25));
	TREE PAUP_782 = (1,(((((((2,((4,21),18)),24),((3,(((5,(((((6,7),9),10),8),13)),((11,12,22,23),19)),17)),26)),(16,20)),14),15),25));
	TREE PAUP_783 = (1,(((((((2,((4,21),18)),24),((3,((((5,(((((6,7),9),10),8),13)),(11,12,22,23)),19),17)),26)),(16,20)),14),15),25));
	TREE PAUP_784 = (1,(((((((2,((4,21),18)),24),((3,((((5,((((6,7),9),10),8)),13),((11,12,22,23),19)),17)),26)),(16,20)),14),15),25));
	TREE PAUP_785 = (1,(((((((2,((4,21),18)),24),((3,(((5,((((6,7),9),10),8)),13),(((11,12,22,23),19),17))),26)),(16,20)),14),15),25));
	TREE PAUP_786 = (1,(((((((2,((4,21),18)),24),((3,(((((5,((((6,7),9),10),8)),13),(11,12,22,23)),19),17)),26)),(16,20)),14),15),25));
	TREE PAUP_787 = (1,(((((((2,((4,21),18)),24),((3,(((5,((((6,7),9),10),8)),17),((11,12,13,22,23),19))),26)),(16,20)),14),15),25));
	TREE PAUP_788 = (1,(((((((2,(((4,13),21),18)),24),((3,(((5,((((6,7),9),10),8)),17),((11,12,22,23),19))),26)),(16,20)),14),15),25));
	TREE PAUP_789 = (1,(((((((2,(18,24)),16),(((3,((5,(((((6,7),9),10),8),13)),17)),((4,(11,12,23),(21,22)),19)),26)),20),14),15),25));
	TREE PAUP_790 = (1,(((((((2,(18,24)),16),(((3,((((5,(((6,7),9),10)),8),13),17)),((4,(11,12,22,23),21),19)),26)),20),14),15),25));
	TREE PAUP_791 = (1,(((((((2,(18,24)),16),(((3,(((5,(((6,7),9),10)),(8,13)),17)),((4,(11,12,22,23),21),19)),26)),20),14),15),25));
	TREE PAUP_792 = (1,(((((((2,(18,24)),16),(((3,(5,17)),(((4,(((((6,7),9),10),8),13)),(11,12,22,23),21),19)),26)),20),14),15),25));
	TREE PAUP_793 = (1,(((((((2,(18,24)),16),(((3,(5,17)),((4,((((((6,7),9),10),8),13),11,12,22,23),21),19)),26)),20),14),15),25));
	TREE PAUP_794 = (1,(((((((2,(18,24)),16),(((3,((5,((((6,7),9),10),8)),17)),(((4,13),(11,12,22,23),21),19)),26)),20),14),15),25));
	TREE PAUP_795 = (1,(((((((2,(18,24)),16),(((3,((5,((((6,7),9),10),8)),17)),((4,(11,12,13,22,23),21),19)),26)),20),14),15),25));
	TREE PAUP_796 = (1,(((((((2,(18,24)),16),((3,(((4,21),19),(5,(((((((6,7),9),10),8),13),11,12,22,23),17)))),26)),20),14),15),25));
	TREE PAUP_797 = (1,(((((((2,(18,24)),16),((3,(((4,(21,22)),(((((((6,7),9),10),8),13),11,12,23),19)),(5,17))),26)),20),14),15),25));
	TREE PAUP_798 = (1,(((((((2,(18,24)),16),((3,(((4,21),(((((((6,7),9),10),8),13),11,12,22),19)),((5,23),17))),26)),20),14),15),25));
	TREE PAUP_799 = (1,(((((((2,(18,24)),16),((3,(((4,21),(((8,13),11,12,22,23),19)),((5,(((6,7),9),10)),17))),26)),20),14),15),25));
	TREE PAUP_800 = (1,(((((((2,(18,24)),16),((3,((((4,(((((6,7),9),10),8),13)),21),19),(5,((11,12,22,23),17)))),26)),20),14),15),25));
	TREE PAUP_801 = (1,(((((((2,(18,24)),16),((3,((((4,(((((6,7),9),10),8),13)),21),19),((5,(11,12,22,23)),17))),26)),20),14),15),25));
	TREE PAUP_802 = (1,(((((((2,(18,24)),16),((3,((((4,(((((6,7),9),10),8),13)),21),((11,12,22),19)),((5,23),17))),26)),20),14),15),25));
	TREE PAUP_803 = (1,(((((((2,(18,24)),16),((3,((((4,(8,13)),21),((11,12,22,23),19)),((5,(((6,7),9),10)),17))),26)),20),14),15),25));
	TREE PAUP_804 = (1,(((((((2,(18,24)),16),((3,((((4,(((((6,7),9),10),8),13)),(21,22)),((11,12,23),19)),(5,17))),26)),20),14),15),25));
	TREE PAUP_805 = (1,(((((((2,(18,24)),16),((3,(((4,21),((11,12,13,22,23),19)),(((5,(((6,7),9),10)),8),17))),26)),20),14),15),25));
	TREE PAUP_806 = (1,(((((((2,(18,24)),16),((3,((((4,13),21),((11,12,22,23),19)),(((5,(((6,7),9),10)),8),17))),26)),20),14),15),25));
	TREE PAUP_807 = (1,(((((((2,(18,24)),16),((3,(((4,21),19),((((5,(((6,7),9),10)),8),13),((11,12,22,23),17)))),26)),20),14),15),25));
	TREE PAUP_808 = (1,(((((((2,(18,24)),16),((3,(((4,21),19),(((((5,(((6,7),9),10)),8),13),(11,12,22,23)),17))),26)),20),14),15),25));
	TREE PAUP_809 = (1,(((((((2,(18,24)),16),((3,(((4,21),19),((((5,(((6,7),9),10)),8),(11,12,13,22,23)),17))),26)),20),14),15),25));
	TREE PAUP_810 = (1,(((((((2,(18,24)),16),((3,(((4,(21,22)),((11,12,23),19)),((((5,(((6,7),9),10)),8),13),17))),26)),20),14),15),25));
	TREE PAUP_811 = (1,(((((((2,(18,24)),16),((3,(((4,21),19),((5,((((6,7),9),10),8)),((11,12,13,22,23),17)))),26)),20),14),15),25));
	TREE PAUP_812 = (1,(((((((2,(18,24)),16),((3,(((4,21),19),(((5,(((6,7),9),10)),(8,13)),((11,12,22,23),17)))),26)),20),14),15),25));
	TREE PAUP_813 = (1,(((((((2,(18,24)),16),((3,(((4,(21,22)),19),((5,(((((6,7),9),10),8),13)),((11,12,23),17)))),26)),20),14),15),25));
	TREE PAUP_814 = (1,(((((((2,(18,24)),16),((3,((((4,13),21),19),((5,((((6,7),9),10),8)),((11,12,22,23),17)))),26)),20),14),15),25));
	TREE PAUP_815 = (1,(((((((2,(18,24)),16),((3,(((4,21),19),((((5,(((6,7),9),10)),(8,13)),(11,12,22,23)),17))),26)),20),14),15),25));
	TREE PAUP_816 = (1,(((((((2,(18,24)),16),((3,(((4,(21,22)),19),(((5,(((((6,7),9),10),8),13)),(11,12,23)),17))),26)),20),14),15),25));
	TREE PAUP_817 = (1,(((((((2,(18,24)),16),((3,((((4,13),21),19),(((5,((((6,7),9),10),8)),(11,12,22,23)),17))),26)),20),14),15),25));
	TREE PAUP_818 = (1,(((((((2,(18,24)),16),((3,(((4,21),19),(((5,23),((((((6,7),9),10),8),13),11,12,22)),17))),26)),20),14),15),25));
	TREE PAUP_819 = (1,(((((((2,(18,24)),16),(((3,(5,(((((((6,7),9),10),8),13),11,12,22,23),17))),((4,21),19)),26)),20),14),15),25));
	TREE PAUP_820 = (1,(((((((2,(18,24)),16),((3,(((4,(21,22)),19),((5,((((((6,7),9),10),8),13),11,12,23)),17))),26)),20),14),15),25));
	TREE PAUP_821 = (1,(((((((2,(18,24)),16),((3,(((4,21),19),(((5,(((6,7),9),10)),((8,13),11,12,22,23)),17))),26)),20),14),15),25));
	TREE PAUP_822 = (1,(((((((2,(18,24)),16),((3,(((4,(21,22)),((11,12,23),19)),(((5,(((6,7),9),10)),(8,13)),17))),26)),20),14),15),25));
	TREE PAUP_823 = (1,(((((((2,(18,24)),16),((3,(((4,(21,22)),((11,12,13,23),19)),((5,((((6,7),9),10),8)),17))),26)),20),14),15),25));
	TREE PAUP_824 = (1,(((((((2,(18,24)),16),((3,((((4,13),(21,22)),((11,12,23),19)),((5,((((6,7),9),10),8)),17))),26)),20),14),15),25));
	TREE PAUP_825 = (1,(((((((2,18),24),16),((((3,((((5,(((6,7),9),10)),8),13),17)),((4,(11,12,22,23),21),19)),26),20)),14),15),25));
	TREE PAUP_826 = (1,(((((((2,18),24),16),((((3,(((5,(((6,7),9),10)),(8,13)),17)),((4,(11,12,22,23),21),19)),26),20)),14),15),25));
	TREE PAUP_827 = (1,(((((((2,18),24),16),((((3,((5,(((((6,7),9),10),8),13)),17)),((4,(11,12,23),(21,22)),19)),26),20)),14),15),25));
	TREE PAUP_828 = (1,(((((((2,18),24),16),((((3,(5,17)),(((4,(((((6,7),9),10),8),13)),(11,12,22,23),21),19)),26),20)),14),15),25));
	TREE PAUP_829 = (1,(((((((2,18),24),16),((((3,(5,17)),((4,((((((6,7),9),10),8),13),11,12,22,23),21),19)),26),20)),14),15),25));
	TREE PAUP_830 = (1,(((((((2,18),24),16),((((3,((5,((((6,7),9),10),8)),17)),(((4,13),(11,12,22,23),21),19)),26),20)),14),15),25));
	TREE PAUP_831 = (1,(((((((2,18),24),16),((((3,((5,((((6,7),9),10),8)),17)),((4,(11,12,13,22,23),21),19)),26),20)),14),15),25));
	TREE PAUP_832 = (1,(((((((2,18),24),16),(((3,(((4,21),19),(5,(((((((6,7),9),10),8),13),11,12,22,23),17)))),26),20)),14),15),25));
	TREE PAUP_833 = (1,(((((((2,18),24),16),(((3,(((4,21),(((8,13),11,12,22,23),19)),((5,(((6,7),9),10)),17))),26),20)),14),15),25));
	TREE PAUP_834 = (1,(((((((2,18),24),16),(((3,(((4,21),(((((((6,7),9),10),8),13),11,12,22),19)),((5,23),17))),26),20)),14),15),25));
	TREE PAUP_835 = (1,(((((((2,((4,21),18)),24),16),(((3,((5,17),(((((((6,7),9),10),8),13),11,12,22,23),19))),26),20)),14),15),25));
	TREE PAUP_836 = (1,(((((((2,18),24),16),(((3,(((4,(21,22)),(((((((6,7),9),10),8),13),11,12,23),19)),(5,17))),26),20)),14),15),25));
	TREE PAUP_837 = (1,(((((((2,18),24),16),(((3,((((4,(((((6,7),9),10),8),13)),21),19),(5,((11,12,22,23),17)))),26),20)),14),15),25));
	TREE PAUP_838 = (1,(((((((2,18),24),16),(((3,((((4,(((((6,7),9),10),8),13)),21),19),((5,(11,12,22,23)),17))),26),20)),14),15),25));
	TREE PAUP_839 = (1,(((((((2,18),24),16),(((3,((((4,(((((6,7),9),10),8),13)),(21,22)),((11,12,23),19)),(5,17))),26),20)),14),15),25));
	TREE PAUP_840 = (1,(((((((2,(((4,(((((6,7),9),10),8),13)),21),18)),24),16),(((3,((5,17),((11,12,22,23),19))),26),20)),14),15),25));
	TREE PAUP_841 = (1,(((((((2,18),24),16),(((3,((((4,(8,13)),21),((11,12,22,23),19)),((5,(((6,7),9),10)),17))),26),20)),14),15),25));
	TREE PAUP_842 = (1,(((((((2,18),24),16),(((3,((((4,(((((6,7),9),10),8),13)),21),((11,12,22),19)),((5,23),17))),26),20)),14),15),25));
	TREE PAUP_843 = (1,(((((((2,18),24),16),(((3,(((4,21),((11,12,13,22,23),19)),(((5,(((6,7),9),10)),8),17))),26),20)),14),15),25));
	TREE PAUP_844 = (1,(((((((2,18),24),16),(((3,((((4,13),21),((11,12,22,23),19)),(((5,(((6,7),9),10)),8),17))),26),20)),14),15),25));
	TREE PAUP_845 = (1,(((((((2,18),24),16),(((3,(((4,21),19),((((5,(((6,7),9),10)),8),13),((11,12,22,23),17)))),26),20)),14),15),25));
	TREE PAUP_846 = (1,(((((((2,18),24),16),(((3,(((4,21),19),(((((5,(((6,7),9),10)),8),13),(11,12,22,23)),17))),26),20)),14),15),25));
	TREE PAUP_847 = (1,(((((((2,18),24),16),(((3,(((4,21),19),((((5,(((6,7),9),10)),8),(11,12,13,22,23)),17))),26),20)),14),15),25));
	TREE PAUP_848 = (1,(((((((2,((4,21),18)),24),16),(((3,(((((5,(((6,7),9),10)),8),13),17),((11,12,22,23),19))),26),20)),14),15),25));
	TREE PAUP_849 = (1,(((((((2,18),24),16),(((3,(((4,(21,22)),((11,12,23),19)),((((5,(((6,7),9),10)),8),13),17))),26),20)),14),15),25));
	TREE PAUP_850 = (1,(((((((2,18),24),16),(((3,(((4,21),19),((5,((((6,7),9),10),8)),((11,12,13,22,23),17)))),26),20)),14),15),25));
	TREE PAUP_851 = (1,(((((((2,18),24),16),(((3,(((4,21),19),(((5,(((6,7),9),10)),(8,13)),((11,12,22,23),17)))),26),20)),14),15),25));
	TREE PAUP_852 = (1,(((((((2,18),24),16),(((3,(((4,(21,22)),19),((5,(((((6,7),9),10),8),13)),((11,12,23),17)))),26),20)),14),15),25));
	TREE PAUP_853 = (1,(((((((2,((4,21),18)),24),16),(((3,(((5,(((((6,7),9),10),8),13)),((11,12,22,23),17)),19)),26),20)),14),15),25));
	TREE PAUP_854 = (1,(((((((2,18),24),16),(((3,((((4,13),21),19),((5,((((6,7),9),10),8)),((11,12,22,23),17)))),26),20)),14),15),25));
	TREE PAUP_855 = (1,(((((((2,18),24),16),(((3,(((4,21),19),((((5,(((6,7),9),10)),(8,13)),(11,12,22,23)),17))),26),20)),14),15),25));
	TREE PAUP_856 = (1,(((((((2,18),24),16),(((3,((((4,13),21),19),(((5,((((6,7),9),10),8)),(11,12,22,23)),17))),26),20)),14),15),25));
	TREE PAUP_857 = (1,(((((((2,18),24),16),(((3,(((4,(21,22)),19),(((5,(((((6,7),9),10),8),13)),(11,12,23)),17))),26),20)),14),15),25));
	TREE PAUP_858 = (1,(((((((2,((4,21),18)),24),16),(((3,((((5,(((((6,7),9),10),8),13)),(11,12,22,23)),17),19)),26),20)),14),15),25));
	TREE PAUP_859 = (1,(((((((2,18),24),16),(((3,(((4,21),19),(((5,23),((((((6,7),9),10),8),13),11,12,22)),17))),26),20)),14),15),25));
	TREE PAUP_860 = (1,(((((((2,18),24),16),((((3,(5,(((((((6,7),9),10),8),13),11,12,22,23),17))),((4,21),19)),26),20)),14),15),25));
	TREE PAUP_861 = (1,(((((((2,18),24),16),(((3,(((4,(21,22)),19),((5,((((((6,7),9),10),8),13),11,12,23)),17))),26),20)),14),15),25));
	TREE PAUP_862 = (1,(((((((2,18),24),16),(((3,(((4,21),19),(((5,(((6,7),9),10)),((8,13),11,12,22,23)),17))),26),20)),14),15),25));
	TREE PAUP_863 = (1,(((((((2,((4,21),18)),24),16),(((3,(((5,((((((6,7),9),10),8),13),11,12,22,23)),17),19)),26),20)),14),15),25));
	TREE PAUP_864 = (1,(((((((2,18),24),16),(((3,(((4,(21,22)),((11,12,23),19)),(((5,(((6,7),9),10)),(8,13)),17))),26),20)),14),15),25));
	TREE PAUP_865 = (1,(((((((2,((4,(21,22)),18)),24),16),(((3,(((5,(((((6,7),9),10),8),13)),17),((11,12,23),19))),26),20)),14),15),25));
	TREE PAUP_866 = (1,(((((((2,18),24),16),(((3,(((4,(21,22)),((11,12,13,23),19)),((5,((((6,7),9),10),8)),17))),26),20)),14),15),25));
	TREE PAUP_867 = (1,(((((((2,18),24),16),(((3,((((4,13),(21,22)),((11,12,23),19)),((5,((((6,7),9),10),8)),17))),26),20)),14),15),25));
	TREE PAUP_868 = (1,(((((((2,((4,21),18)),24),16),(((3,((((5,(((6,7),9),10)),(8,13)),17),((11,12,22,23),19))),26),20)),14),15),25));
	TREE PAUP_869 = (1,(((((((2,((4,21),18)),24),16),(((3,((5,(((((6,7),9),10),8),13)),(((11,12,22,23),19),17))),26),20)),14),15),25));
	TREE PAUP_870 = (1,(((((((2,((4,21),18)),24),16),(((3,((5,(((((6,7),9),10),8),13)),(((11,12,22,23),17),19))),26),20)),14),15),25));
	TREE PAUP_871 = (1,(((((((2,((4,21),18)),24),16),(((3,(((5,(((((6,7),9),10),8),13)),((11,12,22,23),19)),17)),26),20)),14),15),25));
	TREE PAUP_872 = (1,(((((((2,((4,21),18)),24),16),(((3,((((5,(((((6,7),9),10),8),13)),(11,12,22,23)),19),17)),26),20)),14),15),25));
	TREE PAUP_873 = (1,(((((((2,((4,21),18)),24),16),(((3,((((5,((((6,7),9),10),8)),13),((11,12,22,23),19)),17)),26),20)),14),15),25));
	TREE PAUP_874 = (1,(((((((2,((4,21),18)),24),16),(((3,(((5,((((6,7),9),10),8)),13),(((11,12,22,23),19),17))),26),20)),14),15),25));
	TREE PAUP_875 = (1,(((((((2,((4,21),18)),24),16),(((3,(((((5,((((6,7),9),10),8)),13),(11,12,22,23)),19),17)),26),20)),14),15),25));
	TREE PAUP_876 = (1,(((((((2,((4,21),18)),24),16),(((3,(((5,((((6,7),9),10),8)),17),((11,12,13,22,23),19))),26),20)),14),15),25));
	TREE PAUP_877 = (1,(((((((2,(((4,13),21),18)),24),16),(((3,(((5,((((6,7),9),10),8)),17),((11,12,22,23),19))),26),20)),14),15),25));
	TREE PAUP_878 = (1,((((((((2,18),24),16),20),(((3,((((5,(((6,7),9),10)),8),13),17)),((4,(11,12,22,23),21),19)),26)),14),15),25));
	TREE PAUP_879 = (1,((((((((2,18),24),16),20),(((3,((5,(((((6,7),9),10),8),13)),17)),((4,(11,12,23),(21,22)),19)),26)),14),15),25));
	TREE PAUP_880 = (1,((((((((2,18),24),16),20),(((3,(((5,(((6,7),9),10)),(8,13)),17)),((4,(11,12,22,23),21),19)),26)),14),15),25));
	TREE PAUP_881 = (1,((((((((2,18),24),16),20),(((3,(5,17)),(((4,(((((6,7),9),10),8),13)),(11,12,22,23),21),19)),26)),14),15),25));
	TREE PAUP_882 = (1,((((((((2,18),24),16),20),(((3,(5,17)),((4,((((((6,7),9),10),8),13),11,12,22,23),21),19)),26)),14),15),25));
	TREE PAUP_883 = (1,((((((((2,18),24),16),20),(((3,((5,((((6,7),9),10),8)),17)),(((4,13),(11,12,22,23),21),19)),26)),14),15),25));
	TREE PAUP_884 = (1,((((((((2,18),24),16),20),(((3,((5,((((6,7),9),10),8)),17)),((4,(11,12,13,22,23),21),19)),26)),14),15),25));
	TREE PAUP_885 = (1,((((((((2,18),24),16),20),((3,(((4,21),19),(5,(((((((6,7),9),10),8),13),11,12,22,23),17)))),26)),14),15),25));
	TREE PAUP_886 = (1,((((((((2,18),24),16),20),((3,(((4,(21,22)),(((((((6,7),9),10),8),13),11,12,23),19)),(5,17))),26)),14),15),25));
	TREE PAUP_887 = (1,((((((((2,18),24),16),20),((3,(((4,21),(((((((6,7),9),10),8),13),11,12,22),19)),((5,23),17))),26)),14),15),25));
	TREE PAUP_888 = (1,((((((((2,18),24),16),20),((3,(((4,21),(((8,13),11,12,22,23),19)),((5,(((6,7),9),10)),17))),26)),14),15),25));
	TREE PAUP_889 = (1,((((((((2,((4,21),18)),24),16),20),((3,((5,17),(((((((6,7),9),10),8),13),11,12,22,23),19))),26)),14),15),25));
	TREE PAUP_890 = (1,((((((((2,18),24),16),20),((3,((((4,(((((6,7),9),10),8),13)),21),19),(5,((11,12,22,23),17)))),26)),14),15),25));
	TREE PAUP_891 = (1,((((((((2,18),24),16),20),((3,((((4,(((((6,7),9),10),8),13)),21),19),((5,(11,12,22,23)),17))),26)),14),15),25));
	TREE PAUP_892 = (1,((((((((2,18),24),16),20),((3,((((4,(((((6,7),9),10),8),13)),(21,22)),((11,12,23),19)),(5,17))),26)),14),15),25));
	TREE PAUP_893 = (1,((((((((2,(((4,(((((6,7),9),10),8),13)),21),18)),24),16),20),((3,((5,17),((11,12,22,23),19))),26)),14),15),25));
	TREE PAUP_894 = (1,((((((((2,18),24),16),20),((3,((((4,(8,13)),21),((11,12,22,23),19)),((5,(((6,7),9),10)),17))),26)),14),15),25));
	TREE PAUP_895 = (1,((((((((2,18),24),16),20),((3,((((4,(((((6,7),9),10),8),13)),21),((11,12,22),19)),((5,23),17))),26)),14),15),25));
	TREE PAUP_896 = (1,((((((((2,18),24),16),20),((3,(((4,21),((11,12,13,22,23),19)),(((5,(((6,7),9),10)),8),17))),26)),14),15),25));
	TREE PAUP_897 = (1,((((((((2,18),24),16),20),((3,((((4,13),21),((11,12,22,23),19)),(((5,(((6,7),9),10)),8),17))),26)),14),15),25));
	TREE PAUP_898 = (1,((((((((2,18),24),16),20),((3,(((4,21),19),((((5,(((6,7),9),10)),8),13),((11,12,22,23),17)))),26)),14),15),25));
	TREE PAUP_899 = (1,((((((((2,18),24),16),20),((3,(((4,21),19),(((((5,(((6,7),9),10)),8),13),(11,12,22,23)),17))),26)),14),15),25));
	TREE PAUP_900 = (1,((((((((2,18),24),16),20),((3,(((4,21),19),((((5,(((6,7),9),10)),8),(11,12,13,22,23)),17))),26)),14),15),25));
	TREE PAUP_901 = (1,((((((((2,((4,21),18)),24),16),20),((3,(((((5,(((6,7),9),10)),8),13),17),((11,12,22,23),19))),26)),14),15),25));
	TREE PAUP_902 = (1,((((((((2,18),24),16),20),((3,(((4,(21,22)),((11,12,23),19)),((((5,(((6,7),9),10)),8),13),17))),26)),14),15),25));
	TREE PAUP_903 = (1,((((((((2,18),24),16),20),((3,(((4,21),19),((5,((((6,7),9),10),8)),((11,12,13,22,23),17)))),26)),14),15),25));
	TREE PAUP_904 = (1,((((((((2,18),24),16),20),((3,(((4,21),19),(((5,(((6,7),9),10)),(8,13)),((11,12,22,23),17)))),26)),14),15),25));
	TREE PAUP_905 = (1,((((((((2,18),24),16),20),((3,(((4,(21,22)),19),((5,(((((6,7),9),10),8),13)),((11,12,23),17)))),26)),14),15),25));
	TREE PAUP_906 = (1,((((((((2,((4,21),18)),24),16),20),((3,(((5,(((((6,7),9),10),8),13)),((11,12,22,23),17)),19)),26)),14),15),25));
	TREE PAUP_907 = (1,((((((((2,18),24),16),20),((3,((((4,13),21),19),((5,((((6,7),9),10),8)),((11,12,22,23),17)))),26)),14),15),25));
	TREE PAUP_908 = (1,((((((((2,18),24),16),20),((3,(((4,21),19),((((5,(((6,7),9),10)),(8,13)),(11,12,22,23)),17))),26)),14),15),25));
	TREE PAUP_909 = (1,((((((((2,18),24),16),20),((3,(((4,(21,22)),19),(((5,(((((6,7),9),10),8),13)),(11,12,23)),17))),26)),14),15),25));
	TREE PAUP_910 = (1,((((((((2,18),24),16),20),((3,((((4,13),21),19),(((5,((((6,7),9),10),8)),(11,12,22,23)),17))),26)),14),15),25));
	TREE PAUP_911 = (1,((((((((2,((4,21),18)),24),16),20),((3,((((5,(((((6,7),9),10),8),13)),(11,12,22,23)),17),19)),26)),14),15),25));
	TREE PAUP_912 = (1,((((((((2,18),24),16),20),(((3,(5,(((((((6,7),9),10),8),13),11,12,22,23),17))),((4,21),19)),26)),14),15),25));
	TREE PAUP_913 = (1,((((((((2,18),24),16),20),((3,(((4,21),19),(((5,23),((((((6,7),9),10),8),13),11,12,22)),17))),26)),14),15),25));
	TREE PAUP_914 = (1,((((((((2,18),24),16),20),((3,(((4,21),19),(((5,(((6,7),9),10)),((8,13),11,12,22,23)),17))),26)),14),15),25));
	TREE PAUP_915 = (1,((((((((2,18),24),16),20),((3,(((4,(21,22)),19),((5,((((((6,7),9),10),8),13),11,12,23)),17))),26)),14),15),25));
	TREE PAUP_916 = (1,((((((((2,((4,21),18)),24),16),20),((3,(((5,((((((6,7),9),10),8),13),11,12,22,23)),17),19)),26)),14),15),25));
	TREE PAUP_917 = (1,((((((((2,((4,21),18)),24),16),20),((3,((((5,(((6,7),9),10)),(8,13)),17),((11,12,22,23),19))),26)),14),15),25));
	TREE PAUP_918 = (1,((((((((2,18),24),16),20),((3,(((4,(21,22)),((11,12,23),19)),(((5,(((6,7),9),10)),(8,13)),17))),26)),14),15),25));
	TREE PAUP_919 = (1,((((((((2,((4,21),18)),24),16),20),((3,((5,(((((6,7),9),10),8),13)),(((11,12,22,23),19),17))),26)),14),15),25));
	TREE PAUP_920 = (1,((((((((2,((4,21),18)),24),16),20),((3,((5,(((((6,7),9),10),8),13)),(((11,12,22,23),17),19))),26)),14),15),25));
	TREE PAUP_921 = (1,((((((((2,((4,21),18)),24),16),20),((3,(((5,(((((6,7),9),10),8),13)),((11,12,22,23),19)),17)),26)),14),15),25));
	TREE PAUP_922 = (1,((((((((2,((4,21),18)),24),16),20),((3,((((5,(((((6,7),9),10),8),13)),(11,12,22,23)),19),17)),26)),14),15),25));
	TREE PAUP_923 = (1,((((((((2,((4,21),18)),24),16),20),((3,((((5,((((6,7),9),10),8)),13),((11,12,22,23),19)),17)),26)),14),15),25));
	TREE PAUP_924 = (1,((((((((2,((4,21),18)),24),16),20),((3,(((5,((((6,7),9),10),8)),13),(((11,12,22,23),19),17))),26)),14),15),25));
	TREE PAUP_925 = (1,((((((((2,((4,21),18)),24),16),20),((3,(((((5,((((6,7),9),10),8)),13),(11,12,22,23)),19),17)),26)),14),15),25));
	TREE PAUP_926 = (1,((((((((2,((4,21),18)),24),16),20),((3,(((5,((((6,7),9),10),8)),17),((11,12,13,22,23),19))),26)),14),15),25));
	TREE PAUP_927 = (1,((((((((2,((4,(21,22)),18)),24),16),20),((3,(((5,(((((6,7),9),10),8),13)),17),((11,12,23),19))),26)),14),15),25));
	TREE PAUP_928 = (1,((((((((2,(((4,13),21),18)),24),16),20),((3,(((5,((((6,7),9),10),8)),17),((11,12,22,23),19))),26)),14),15),25));
	TREE PAUP_929 = (1,((((((((2,18),24),16),20),((3,(((4,(21,22)),((11,12,13,23),19)),((5,((((6,7),9),10),8)),17))),26)),14),15),25));
	TREE PAUP_930 = (1,((((((((2,18),24),16),20),((3,((((4,13),(21,22)),((11,12,23),19)),((5,((((6,7),9),10),8)),17))),26)),14),15),25));
	TREE PAUP_931 = (1,((((((((2,18),24),(((3,((((5,(((6,7),9),10)),8),13),17)),((4,(11,12,23),(21,22)),19)),26)),16),20),14),15),25));
	TREE PAUP_932 = (1,((((((((2,18),24),(((3,(((5,(((6,7),9),10)),8),17)),(((4,13),(11,12,22,23),21),19)),26)),16),20),14),15),25));
	TREE PAUP_933 = (1,((((((((2,18),24),(((3,(((5,(((6,7),9),10)),8),17)),((4,(11,12,13,22,23),21),19)),26)),16),20),14),15),25));
	TREE PAUP_934 = (1,((((((((2,18),24),(((3,(((5,(((6,7),9),10)),(8,13)),17)),((4,(11,12,23),(21,22)),19)),26)),16),20),14),15),25));
	TREE PAUP_935 = (1,((((((((2,18),24),(((3,((5,(((6,7),9),10)),17)),(((4,(8,13)),(11,12,22,23),21),19)),26)),16),20),14),15),25));
	TREE PAUP_936 = (1,((((((((2,18),24),(((3,((5,(((6,7),9),10)),17)),((4,((8,13),11,12,22,23),21),19)),26)),16),20),14),15),25));
	TREE PAUP_937 = (1,((((((((2,18),24),(((3,(5,17)),(((4,(((((6,7),9),10),8),13)),(11,12,23),(21,22)),19)),26)),16),20),14),15),25));
	TREE PAUP_938 = (1,((((((((2,18),24),(((3,(5,17)),((4,((((((6,7),9),10),8),13),11,12,23),(21,22)),19)),26)),16),20),14),15),25));
	TREE PAUP_939 = (1,((((((((2,18),24),(((3,((5,((((6,7),9),10),8)),17)),(((4,13),(11,12,23),(21,22)),19)),26)),16),20),14),15),25));
	TREE PAUP_940 = (1,((((((((2,18),24),(((3,((5,((((6,7),9),10),8)),17)),((4,(11,12,13,23),(21,22)),19)),26)),16),20),14),15),25));
	TREE PAUP_941 = (1,((((((((2,18),24),(((3,((5,23),17)),(((4,(((((6,7),9),10),8),13)),(11,12,22),21),19)),26)),16),20),14),15),25));
	TREE PAUP_942 = (1,((((((((2,18),24),(((3,((5,23),17)),((4,((((((6,7),9),10),8),13),11,12,22),21),19)),26)),16),20),14),15),25));
	TREE PAUP_943 = (1,((((((((2,18),24),((3,(((4,21),19),((5,23),(((((((6,7),9),10),8),13),11,12,22),17)))),26)),16),20),14),15),25));
	TREE PAUP_944 = (1,((((((((2,18),24),((3,(((4,21),19),((5,(((6,7),9),10)),(((8,13),11,12,22,23),17)))),26)),16),20),14),15),25));
	TREE PAUP_945 = (1,((((((((2,18),24),((3,(((4,(21,22)),19),(5,(((((((6,7),9),10),8),13),11,12,23),17)))),26)),16),20),14),15),25));
	TREE PAUP_946 = (1,((((((((2,((4,21),18)),24),((3,((5,(((((((6,7),9),10),8),13),11,12,22,23),17)),19)),26)),16),20),14),15),25));
	TREE PAUP_947 = (1,((((((((2,18),24),((3,((((4,(((((6,7),9),10),8),13)),21),19),((5,23),((11,12,22),17)))),26)),16),20),14),15),25));
	TREE PAUP_948 = (1,((((((((2,(((4,(((((6,7),9),10),8),13)),21),18)),24),((3,((5,((11,12,22,23),17)),19)),26)),16),20),14),15),25));
	TREE PAUP_949 = (1,((((((((2,18),24),((3,((((4,(8,13)),21),19),((5,(((6,7),9),10)),((11,12,22,23),17)))),26)),16),20),14),15),25));
	TREE PAUP_950 = (1,((((((((2,18),24),((3,((((4,(((((6,7),9),10),8),13)),(21,22)),19),(5,((11,12,23),17)))),26)),16),20),14),15),25));
	TREE PAUP_951 = (1,((((((((2,18),24),((3,((((4,13),21),19),(((5,(((6,7),9),10)),8),((11,12,22,23),17)))),26)),16),20),14),15),25));
	TREE PAUP_952 = (1,((((((((2,((4,21),18)),24),((3,(((((5,(((6,7),9),10)),8),13),((11,12,22,23),17)),19)),26)),16),20),14),15),25));
	TREE PAUP_953 = (1,((((((((2,18),24),((3,(((4,(21,22)),19),((((5,(((6,7),9),10)),8),13),((11,12,23),17)))),26)),16),20),14),15),25));
	TREE PAUP_954 = (1,((((((((2,18),24),((3,(((4,(21,22)),19),((5,((((6,7),9),10),8)),((11,12,13,23),17)))),26)),16),20),14),15),25));
	TREE PAUP_955 = (1,((((((((2,((4,21),18)),24),((3,(((5,((((6,7),9),10),8)),((11,12,13,22,23),17)),19)),26)),16),20),14),15),25));
	TREE PAUP_956 = (1,((((((((2,((4,21),18)),24),((3,((((5,(((6,7),9),10)),(8,13)),((11,12,22,23),17)),19)),26)),16),20),14),15),25));
	TREE PAUP_957 = (1,((((((((2,18),24),((3,(((4,(21,22)),19),(((5,(((6,7),9),10)),(8,13)),((11,12,23),17)))),26)),16),20),14),15),25));
	TREE PAUP_958 = (1,((((((((2,((4,(21,22)),18)),24),((3,(((5,(((((6,7),9),10),8),13)),((11,12,23),17)),19)),26)),16),20),14),15),25));
	TREE PAUP_959 = (1,((((((((2,18),24),((3,((((4,13),(21,22)),19),((5,((((6,7),9),10),8)),((11,12,23),17)))),26)),16),20),14),15),25));
	TREE PAUP_960 = (1,((((((((2,((4,21),18)),24),((3,(((5,(((((6,7),9),10),8),13)),19),((11,12,22,23),17))),26)),16),20),14),15),25));
	TREE PAUP_961 = (1,((((((((2,((4,21),18)),24),((3,((((5,((((6,7),9),10),8)),13),19),((11,12,22,23),17))),26)),16),20),14),15),25));
	TREE PAUP_962 = (1,((((((((2,((4,21),18)),24),((3,(((5,(((((6,7),9),10),8),13)),(11,12,22,23)),(17,19))),26)),16),20),14),15),25));
	TREE PAUP_963 = (1,((((((((2,(((4,13),21),18)),24),((3,(((5,((((6,7),9),10),8)),((11,12,22,23),17)),19)),26)),16),20),14),15),25));
	TREE PAUP_964 = (1,((((((((2,18),24),((3,((((4,13),21),19),((((5,(((6,7),9),10)),8),(11,12,22,23)),17))),26)),16),20),14),15),25));
	TREE PAUP_965 = (1,((((((((2,18),24),((3,(((4,(21,22)),19),(((((5,(((6,7),9),10)),8),13),(11,12,23)),17))),26)),16),20),14),15),25));
	TREE PAUP_966 = (1,((((((((2,((4,21),18)),24),((3,((((((5,(((6,7),9),10)),8),13),(11,12,22,23)),17),19)),26)),16),20),14),15),25));
	TREE PAUP_967 = (1,((((((((2,18),24),((3,((((4,(8,13)),21),19),(((5,(((6,7),9),10)),(11,12,22,23)),17))),26)),16),20),14),15),25));
	TREE PAUP_968 = (1,((((((((2,18),24),((3,(((4,(21,22)),19),((((5,(((6,7),9),10)),(8,13)),(11,12,23)),17))),26)),16),20),14),15),25));
	TREE PAUP_969 = (1,((((((((2,((4,21),18)),24),((3,(((((5,(((6,7),9),10)),(8,13)),(11,12,22,23)),17),19)),26)),16),20),14),15),25));
	TREE PAUP_970 = (1,((((((((2,18),24),((3,((((4,(((((6,7),9),10),8),13)),21),19),(((5,23),(11,12,22)),17))),26)),16),20),14),15),25));
	TREE PAUP_971 = (1,((((((((2,(((4,(((((6,7),9),10),8),13)),21),18)),24),((3,(((5,(11,12,22,23)),17),19)),26)),16),20),14),15),25));
	TREE PAUP_972 = (1,((((((((2,18),24),((3,((((4,(((((6,7),9),10),8),13)),(21,22)),19),((5,(11,12,23)),17))),26)),16),20),14),15),25));
	TREE PAUP_973 = (1,((((((((2,(((4,13),21),18)),24),((3,((((5,((((6,7),9),10),8)),(11,12,22,23)),17),19)),26)),16),20),14),15),25));
	TREE PAUP_974 = (1,((((((((2,18),24),((3,((((4,13),(21,22)),19),(((5,((((6,7),9),10),8)),(11,12,23)),17))),26)),16),20),14),15),25));
	TREE PAUP_975 = (1,((((((((2,((4,(21,22)),18)),24),((3,((((5,(((((6,7),9),10),8),13)),(11,12,23)),17),19)),26)),16),20),14),15),25));
	TREE PAUP_976 = (1,((((((((2,((4,21),18)),24),((3,(((5,((((((6,7),9),10),8),13),11,12,22,23)),19),17)),26)),16),20),14),15),25));
	TREE PAUP_977 = (1,((((((((2,((4,21),18)),24),((3,((5,((((((6,7),9),10),8),13),11,12,22,23)),(17,19))),26)),16),20),14),15),25));
	TREE PAUP_978 = (1,((((((((2,((4,21),18)),24),((3,((5,19),(((((((6,7),9),10),8),13),11,12,22,23),17))),26)),16),20),14),15),25));
	TREE PAUP_979 = (1,((((((((2,((4,21),18)),24),((3,(5,((((((((6,7),9),10),8),13),11,12,22,23),17),19))),26)),16),20),14),15),25));
	TREE PAUP_980 = (1,((((((((2,18),24),(((3,((5,23),(((((((6,7),9),10),8),13),11,12,22),17))),((4,21),19)),26)),16),20),14),15),25));
	TREE PAUP_981 = (1,((((((((2,18),24),((3,(((4,(21,22)),19),(((5,23),((((((6,7),9),10),8),13),11,12)),17))),26)),16),20),14),15),25));
	TREE PAUP_982 = (1,((((((((2,((4,21),18)),24),((3,((((5,23),((((((6,7),9),10),8),13),11,12,22)),17),19)),26)),16),20),14),15),25));
	TREE PAUP_983 = (1,((((((((2,18),24),((3,(((4,21),19),((((5,(((6,7),9),10)),23),((8,13),11,12,22)),17))),26)),16),20),14),15),25));
	TREE PAUP_984 = (1,((((((((2,18),24),(((3,(5,(((((((6,7),9),10),8),13),11,12,23),17))),((4,(21,22)),19)),26)),16),20),14),15),25));
	TREE PAUP_985 = (1,((((((((2,18),24),(((3,((5,(((6,7),9),10)),(((8,13),11,12,22,23),17))),((4,21),19)),26)),16),20),14),15),25));
	TREE PAUP_986 = (1,((((((((2,18),24),((3,(((4,(21,22)),19),(((5,(((6,7),9),10)),((8,13),11,12,23)),17))),26)),16),20),14),15),25));
	TREE PAUP_987 = (1,((((((((2,((4,(21,22)),18)),24),((3,(((5,((((((6,7),9),10),8),13),11,12,23)),17),19)),26)),16),20),14),15),25));
	TREE PAUP_988 = (1,((((((((2,((4,21),18)),24),((3,((((5,(((6,7),9),10)),((8,13),11,12,22,23)),17),19)),26)),16),20),14),15),25));
	TREE PAUP_989 = (1,((((((((2,((4,21),18)),24),((3,((5,(((((((6,7),9),10),8),13),11,12,22,23),19)),17)),26)),16),20),14),15),25));
	TREE PAUP_990 = (1,((((((((2,18),24),((3,(((4,(21,22)),(((8,13),11,12,23),19)),((5,(((6,7),9),10)),17))),26)),16),20),14),15),25));
	TREE PAUP_991 = (1,((((((((2,((4,(21,22)),18)),24),((3,((5,17),(((((((6,7),9),10),8),13),11,12,23),19))),26)),16),20),14),15),25));
	TREE PAUP_992 = (1,((((((((2,18),24),((3,(((4,(21,22)),(((((((6,7),9),10),8),13),11,12),19)),((5,23),17))),26)),16),20),14),15),25));
	TREE PAUP_993 = (1,((((((((2,18),24),((3,((((4,(((((6,7),9),10),8),13)),(21,22)),((11,12),19)),((5,23),17))),26)),16),20),14),15),25));
	TREE PAUP_994 = (1,((((((((2,(((4,(((((6,7),9),10),8),13)),(21,22)),18)),24),((3,((5,17),((11,12,23),19))),26)),16),20),14),15),25));
	TREE PAUP_995 = (1,((((((((2,18),24),((3,((((4,(8,13)),(21,22)),((11,12,23),19)),((5,(((6,7),9),10)),17))),26)),16),20),14),15),25));
	TREE PAUP_996 = (1,((((((((2,18),24),((3,(((4,(21,22)),((11,12,13,23),19)),(((5,(((6,7),9),10)),8),17))),26)),16),20),14),15),25));
	TREE PAUP_997 = (1,((((((((2,18),24),((3,((((4,13),(21,22)),((11,12,23),19)),(((5,(((6,7),9),10)),8),17))),26)),16),20),14),15),25));
	TREE PAUP_998 = (1,((((((((2,18),24),((3,(((4,(21,22)),19),((((5,(((6,7),9),10)),8),(11,12,13,23)),17))),26)),16),20),14),15),25));
	TREE PAUP_999 = (1,((((((((2,((4,(21,22)),18)),24),((3,(((((5,(((6,7),9),10)),8),13),17),((11,12,23),19))),26)),16),20),14),15),25));
	TREE PAUP_1000 = (1,((((((((2,((4,(21,22)),18)),24),((3,((((5,(((6,7),9),10)),(8,13)),17),((11,12,23),19))),26)),16),20),14),15),25));
	TREE PAUP_1001 = (1,((((((((2,((4,(21,22)),18)),24),((3,((5,(((((6,7),9),10),8),13)),(((11,12,23),19),17))),26)),16),20),14),15),25));
	TREE PAUP_1002 = (1,((((((((2,((4,(21,22)),18)),24),((3,((5,(((((6,7),9),10),8),13)),(((11,12,23),17),19))),26)),16),20),14),15),25));
	TREE PAUP_1003 = (1,((((((((2,((4,(21,22)),18)),24),((3,(((5,(((((6,7),9),10),8),13)),((11,12,23),19)),17)),26)),16),20),14),15),25));
	TREE PAUP_1004 = (1,((((((((2,((4,(21,22)),18)),24),((3,((((5,(((((6,7),9),10),8),13)),(11,12,23)),19),17)),26)),16),20),14),15),25));
	TREE PAUP_1005 = (1,((((((((2,((4,(21,22)),18)),24),((3,((((5,((((6,7),9),10),8)),13),((11,12,23),19)),17)),26)),16),20),14),15),25));
	TREE PAUP_1006 = (1,((((((((2,((4,(21,22)),18)),24),((3,(((5,((((6,7),9),10),8)),13),(((11,12,23),19),17))),26)),16),20),14),15),25));
	TREE PAUP_1007 = (1,((((((((2,((4,(21,22)),18)),24),((3,(((((5,((((6,7),9),10),8)),13),(11,12,23)),19),17)),26)),16),20),14),15),25));
	TREE PAUP_1008 = (1,((((((((2,((4,(21,22)),18)),24),((3,(((5,((((6,7),9),10),8)),17),((11,12,13,23),19))),26)),16),20),14),15),25));
	TREE PAUP_1009 = (1,((((((((2,(((4,13),(21,22)),18)),24),((3,(((5,((((6,7),9),10),8)),17),((11,12,23),19))),26)),16),20),14),15),25));
	TREE PAUP_1010 = (1,((((((((2,((4,21),18)),24),((3,((((5,(((6,7),9),10)),8),17),((11,12,13,22,23),19))),26)),16),20),14),15),25));
	TREE PAUP_1011 = (1,((((((((2,(((4,13),21),18)),24),((3,((((5,(((6,7),9),10)),8),17),((11,12,22,23),19))),26)),16),20),14),15),25));
	TREE PAUP_1012 = (1,((((((((2,18),24),(((3,(((5,(((6,7),9),10)),8),((11,12,13,22,23),17))),((4,21),19)),26)),16),20),14),15),25));
	TREE PAUP_1013 = (1,((((((((2,((4,21),18)),24),((3,(((((5,(((6,7),9),10)),8),(11,12,13,22,23)),17),19)),26)),16),20),14),15),25));
	TREE PAUP_1014 = (1,((((((((2,((4,21),18)),24),((3,((((5,(((6,7),9),10)),8),13),(((11,12,22,23),19),17))),26)),16),20),14),15),25));
	TREE PAUP_1015 = (1,((((((((2,((4,21),18)),24),((3,((((5,(((6,7),9),10)),8),13),(((11,12,22,23),17),19))),26)),16),20),14),15),25));
	TREE PAUP_1016 = (1,((((((((2,((4,21),18)),24),((3,(((((5,(((6,7),9),10)),8),13),((11,12,22,23),19)),17)),26)),16),20),14),15),25));
	TREE PAUP_1017 = (1,((((((((2,((4,21),18)),24),((3,((((((5,(((6,7),9),10)),8),13),(11,12,22,23)),19),17)),26)),16),20),14),15),25));
	TREE PAUP_1018 = (1,((((((((2,((4,21),18)),24),((3,((((5,(((6,7),9),10)),(8,13)),((11,12,22,23),19)),17)),26)),16),20),14),15),25));
	TREE PAUP_1019 = (1,((((((((2,((4,21),18)),24),((3,(((5,(((6,7),9),10)),(8,13)),(((11,12,22,23),19),17))),26)),16),20),14),15),25));
	TREE PAUP_1020 = (1,((((((((2,((4,21),18)),24),((3,(((((5,(((6,7),9),10)),(8,13)),(11,12,22,23)),19),17)),26)),16),20),14),15),25));
	TREE PAUP_1021 = (1,((((((((2,((4,21),18)),24),((3,(((5,(((6,7),9),10)),17),(((8,13),11,12,22,23),19))),26)),16),20),14),15),25));
	TREE PAUP_1022 = (1,((((((((2,18),24),((3,(((4,21),(((8,13),11,12,22),19)),(((5,(((6,7),9),10)),23),17))),26)),16),20),14),15),25));
	TREE PAUP_1023 = (1,((((((((2,((4,21),18)),24),((3,(5,((((((((6,7),9),10),8),13),11,12,22,23),19),17))),26)),16),20),14),15),25));
	TREE PAUP_1024 = (1,((((((((2,((4,21),18)),24),((3,(((5,23),17),(((((((6,7),9),10),8),13),11,12,22),19))),26)),16),20),14),15),25));
	TREE PAUP_1025 = (1,((((((((2,(((4,(((((6,7),9),10),8),13)),21),18)),24),((3,(5,(((11,12,22,23),19),17))),26)),16),20),14),15),25));
	TREE PAUP_1026 = (1,((((((((2,(((4,(((((6,7),9),10),8),13)),21),18)),24),((3,(5,(((11,12,22,23),17),19))),26)),16),20),14),15),25));
	TREE PAUP_1027 = (1,((((((((2,(((4,(((((6,7),9),10),8),13)),21),18)),24),((3,((5,((11,12,22,23),19)),17)),26)),16),20),14),15),25));
	TREE PAUP_1028 = (1,((((((((2,(((4,(((((6,7),9),10),8),13)),21),18)),24),((3,(((5,(11,12,22,23)),19),17)),26)),16),20),14),15),25));
	TREE PAUP_1029 = (1,((((((((2,(((4,(8,13)),21),18)),24),((3,(((5,(((6,7),9),10)),17),((11,12,22,23),19))),26)),16),20),14),15),25));
	TREE PAUP_1030 = (1,((((((((2,(((4,(((((6,7),9),10),8),13)),21),18)),24),((3,(((5,23),17),((11,12,22),19))),26)),16),20),14),15),25));
	TREE PAUP_1031 = (1,((((((((2,18),24),((3,((((4,(8,13)),21),((11,12,22),19)),(((5,(((6,7),9),10)),23),17))),26)),16),20),14),15),25));
	TREE PAUP_1032 = (1,((((((((2,((4,21),18)),24),((3,(((5,(((6,7),9),10)),(8,13)),(((11,12,22,23),17),19))),26)),16),20),14),15),25));
	TREE PAUP_1033 = (1,((((((((2,((4,21),18)),24),((3,((5,((((6,7),9),10),8)),(((11,12,13,22,23),19),17))),26)),16),20),14),15),25));
	TREE PAUP_1034 = (1,((((((((2,(((4,13),21),18)),24),((3,((5,((((6,7),9),10),8)),(((11,12,22,23),19),17))),26)),16),20),14),15),25));
	TREE PAUP_1035 = (1,((((((((2,18),24),((3,(((4,21),(5,(((((6,7),9),10),8),13))),(((11,12,22,23),19),17))),26)),16),20),14),15),25));
	TREE PAUP_1036 = (1,((((((((2,((4,21),18)),24),((3,((5,((((6,7),9),10),8)),(((11,12,13,22,23),17),19))),26)),16),20),14),15),25));
	TREE PAUP_1037 = (1,((((((((2,(((4,13),21),18)),24),((3,((5,((((6,7),9),10),8)),(((11,12,22,23),17),19))),26)),16),20),14),15),25));
	TREE PAUP_1038 = (1,((((((((2,18),24),((3,(((4,21),(5,(((((6,7),9),10),8),13))),(((11,12,22,23),17),19))),26)),16),20),14),15),25));
	TREE PAUP_1039 = (1,((((((((2,((4,21),18)),24),((3,(((5,((((6,7),9),10),8)),((11,12,13,22,23),19)),17)),26)),16),20),14),15),25));
	TREE PAUP_1040 = (1,((((((((2,(((4,13),21),18)),24),((3,(((5,((((6,7),9),10),8)),((11,12,22,23),19)),17)),26)),16),20),14),15),25));
	TREE PAUP_1041 = (1,((((((((2,18),24),((3,(((4,21),17),((5,(((((6,7),9),10),8),13)),((11,12,22,23),19)))),26)),16),20),14),15),25));
	TREE PAUP_1042 = (1,((((((((2,((4,21),18)),24),((3,((((5,((((6,7),9),10),8)),(11,12,13,22,23)),19),17)),26)),16),20),14),15),25));
	TREE PAUP_1043 = (1,((((((((2,(((4,13),21),18)),24),((3,((((5,((((6,7),9),10),8)),(11,12,22,23)),19),17)),26)),16),20),14),15),25));
	TREE PAUP_1044 = (1,((((((((2,18),24),((3,(((4,21),17),(((5,(((((6,7),9),10),8),13)),(11,12,22,23)),19))),26)),16),20),14),15),25));
	TREE PAUP_1045 = (1,((((((((2,((4,21),18)),24),((3,((((5,((((6,7),9),10),8)),13),(11,12,22,23)),(17,19))),26)),16),20),14),15),25));
	TREE PAUP_1046 = (1,((((((((2,18),24),((3,(((4,21),17),(((5,((((6,7),9),10),8)),13),((11,12,22,23),19)))),26)),16),20),14),15),25));
	TREE PAUP_1047 = (1,((((((((2,((4,21),18)),24),((3,(((5,((((6,7),9),10),8)),(11,12,13,22,23)),(17,19))),26)),16),20),14),15),25));
	TREE PAUP_1048 = (1,((((((((2,18),24),((3,(((4,21),((5,((((6,7),9),10),8)),13)),(((11,12,22,23),19),17))),26)),16),20),14),15),25));
	TREE PAUP_1049 = (1,((((((((2,((4,21),18)),24),((3,(((((5,(((6,7),9),10)),8),(11,12,13,22,23)),19),17)),26)),16),20),14),15),25));
	TREE PAUP_1050 = (1,((((((((2,((4,21),18)),24),((3,((((5,(((6,7),9),10)),8),((11,12,13,22,23),19)),17)),26)),16),20),14),15),25));
	TREE PAUP_1051 = (1,((((((((2,((4,21),18)),24),((3,(((5,(((6,7),9),10)),8),(((11,12,13,22,23),19),17))),26)),16),20),14),15),25));
	TREE PAUP_1052 = (1,((((((((2,18),24),((3,(((4,21),17),((((5,((((6,7),9),10),8)),13),(11,12,22,23)),19))),26)),16),20),14),15),25));
	TREE PAUP_1053 = (1,((((((((2,(((4,13),21),18)),24),((3,((((5,(((6,7),9),10)),8),((11,12,22,23),19)),17)),26)),16),20),14),15),25));
	TREE PAUP_1054 = (1,((((((((2,(((4,13),21),18)),24),((3,(((5,(((6,7),9),10)),8),(((11,12,22,23),19),17))),26)),16),20),14),15),25));
	TREE PAUP_1055 = (1,((((((((2,(((4,13),21),18)),24),((3,(((((5,(((6,7),9),10)),8),(11,12,22,23)),19),17)),26)),16),20),14),15),25));
	TREE PAUP_1056 = (1,(((((((2,(18,24)),16),20),(((3,((5,(((((6,7),9),10),8),13)),17)),((4,21),((11,12,22,23),19))),26)),14),25),15));
	TREE PAUP_1057 = (1,(((((((2,(18,24)),16),20),(((3,((5,(((((6,7),9),10),8),13)),17)),((4,(11,12,22,23),21),19)),26)),14),25),15));
	TREE PAUP_1058 = (1,(((((((2,(18,24)),16),20),((3,(((4,21),(((((((6,7),9),10),8),13),11,12,22,23),19)),(5,17))),26)),14),25),15));
	TREE PAUP_1059 = (1,(((((((2,(18,24)),16),20),((3,((((4,(((((6,7),9),10),8),13)),21),((11,12,22,23),19)),(5,17))),26)),14),25),15));
	TREE PAUP_1060 = (1,(((((((2,(18,24)),16),20),((3,(((4,21),((11,12,22,23),19)),((((5,(((6,7),9),10)),8),13),17))),26)),14),25),15));
	TREE PAUP_1061 = (1,(((((((2,(18,24)),16),20),((3,(((4,(11,12,22,23),21),19),((5,(((((6,7),9),10),8),13)),17))),26)),14),25),15));
	TREE PAUP_1062 = (1,(((((((2,(18,24)),16),20),((3,(((4,21),19),((5,(((((6,7),9),10),8),13)),((11,12,22,23),17)))),26)),14),25),15));
	TREE PAUP_1063 = (1,(((((((2,(18,24)),16),20),((3,(((4,21),19),(((5,(((((6,7),9),10),8),13)),(11,12,22,23)),17))),26)),14),25),15));
	TREE PAUP_1064 = (1,(((((((2,(18,24)),16),20),((3,(((4,21),19),((5,((((((6,7),9),10),8),13),11,12,22,23)),17))),26)),14),25),15));
	TREE PAUP_1065 = (1,(((((((2,(18,24)),16),20),((3,(((4,21),((11,12,22,23),19)),(((5,((((6,7),9),10),8)),13),17))),26)),14),25),15));
	TREE PAUP_1066 = (1,(((((((2,(18,24)),16),20),((3,(((4,21),((11,12,22,23),19)),(((5,(((6,7),9),10)),(8,13)),17))),26)),14),25),15));
	TREE PAUP_1067 = (1,(((((((2,(18,24)),16),20),((3,(((4,21),((11,12,13,22,23),19)),((5,((((6,7),9),10),8)),17))),26)),14),25),15));
	TREE PAUP_1068 = (1,(((((((2,(18,24)),16),20),((3,((((4,13),21),((11,12,22,23),19)),((5,((((6,7),9),10),8)),17))),26)),14),25),15));
	TREE PAUP_1069 = (1,(((((((2,(18,24)),16),20),((3,(((4,(21,22)),((11,12,23),19)),((5,(((((6,7),9),10),8),13)),17))),26)),14),25),15));
	TREE PAUP_1070 = (1,((((((2,(18,24)),(((3,((5,(((((6,7),9),10),8),13)),17)),((4,21),((11,12,22,23),19))),26)),(16,20)),14),25),15));
	TREE PAUP_1071 = (1,((((((2,(18,24)),(((3,((5,(((((6,7),9),10),8),13)),17)),((4,(11,12,22,23),21),19)),26)),(16,20)),14),25),15));
	TREE PAUP_1072 = (1,((((((2,(18,24)),((3,(((4,21),(((((((6,7),9),10),8),13),11,12,22,23),19)),(5,17))),26)),(16,20)),14),25),15));
	TREE PAUP_1073 = (1,((((((2,(18,24)),((3,((((4,(((((6,7),9),10),8),13)),21),((11,12,22,23),19)),(5,17))),26)),(16,20)),14),25),15));
	TREE PAUP_1074 = (1,((((((2,(18,24)),((3,(((4,21),((11,12,22,23),19)),((((5,(((6,7),9),10)),8),13),17))),26)),(16,20)),14),25),15));
	TREE PAUP_1075 = (1,((((((2,(18,24)),((3,(((4,(11,12,22,23),21),19),((5,(((((6,7),9),10),8),13)),17))),26)),(16,20)),14),25),15));
	TREE PAUP_1076 = (1,((((((2,(18,24)),((3,(((4,21),19),((5,(((((6,7),9),10),8),13)),((11,12,22,23),17)))),26)),(16,20)),14),25),15));
	TREE PAUP_1077 = (1,((((((2,(18,24)),((3,(((4,21),19),(((5,(((((6,7),9),10),8),13)),(11,12,22,23)),17))),26)),(16,20)),14),25),15));
	TREE PAUP_1078 = (1,((((((2,(18,24)),((3,(((4,21),19),((5,((((((6,7),9),10),8),13),11,12,22,23)),17))),26)),(16,20)),14),25),15));
	TREE PAUP_1079 = (1,((((((2,(18,24)),((3,(((4,21),((11,12,22,23),19)),(((5,((((6,7),9),10),8)),13),17))),26)),(16,20)),14),25),15));
	TREE PAUP_1080 = (1,((((((2,(18,24)),((3,(((4,21),((11,12,22,23),19)),(((5,(((6,7),9),10)),(8,13)),17))),26)),(16,20)),14),25),15));
	TREE PAUP_1081 = (1,((((((2,(18,24)),((3,(((4,21),((11,12,13,22,23),19)),((5,((((6,7),9),10),8)),17))),26)),(16,20)),14),25),15));
	TREE PAUP_1082 = (1,((((((2,(18,24)),((3,((((4,13),21),((11,12,22,23),19)),((5,((((6,7),9),10),8)),17))),26)),(16,20)),14),25),15));
	TREE PAUP_1083 = (1,((((((2,(18,24)),((3,(((4,(21,22)),((11,12,23),19)),((5,(((((6,7),9),10),8),13)),17))),26)),(16,20)),14),25),15));
	TREE PAUP_1084 = (1,(((((((2,18),24),(((3,((((5,(((6,7),9),10)),8),13),17)),((4,21),((11,12,22,23),19))),26)),(16,20)),14),25),15));
	TREE PAUP_1085 = (1,(((((((2,18),24),(((3,(((5,((((6,7),9),10),8)),13),17)),((4,21),((11,12,22,23),19))),26)),(16,20)),14),25),15));
	TREE PAUP_1086 = (1,(((((((2,18),24),(((3,((5,(((((6,7),9),10),8),13)),((11,12,22,23),17))),((4,21),19)),26)),(16,20)),14),25),15));
	TREE PAUP_1087 = (1,(((((((2,18),24),(((3,(((5,(((((6,7),9),10),8),13)),(11,12,22,23)),17)),((4,21),19)),26)),(16,20)),14),25),15));
	TREE PAUP_1088 = (1,(((((((2,18),24),(((3,(((5,(((6,7),9),10)),(8,13)),17)),((4,21),((11,12,22,23),19))),26)),(16,20)),14),25),15));
	TREE PAUP_1089 = (1,(((((((2,18),24),(((3,((5,(((((6,7),9),10),8),13)),17)),((4,(21,22)),((11,12,23),19))),26)),(16,20)),14),25),15));
	TREE PAUP_1090 = (1,(((((((2,18),24),(((3,(5,17)),((4,21),(((((((6,7),9),10),8),13),11,12,22,23),19))),26)),(16,20)),14),25),15));
	TREE PAUP_1091 = (1,(((((((2,18),24),(((3,(5,17)),(((4,(((((6,7),9),10),8),13)),21),((11,12,22,23),19))),26)),(16,20)),14),25),15));
	TREE PAUP_1092 = (1,(((((((2,18),24),(((3,((5,((((6,7),9),10),8)),17)),((4,21),((11,12,13,22,23),19))),26)),(16,20)),14),25),15));
	TREE PAUP_1093 = (1,(((((((2,18),24),(((3,((5,((((6,7),9),10),8)),17)),(((4,13),21),((11,12,22,23),19))),26)),(16,20)),14),25),15));
	TREE PAUP_1094 = (1,(((((((2,18),24),(((3,((5,((((((6,7),9),10),8),13),11,12,22,23)),17)),((4,21),19)),26)),(16,20)),14),25),15));
	TREE PAUP_1095 = (1,(((((((2,18),24),(((3,((((5,(((6,7),9),10)),8),13),17)),((4,(11,12,22,23),21),19)),26)),(16,20)),14),25),15));
	TREE PAUP_1096 = (1,(((((((2,18),24),(((3,(((5,((((6,7),9),10),8)),13),17)),((4,(11,12,22,23),21),19)),26)),(16,20)),14),25),15));
	TREE PAUP_1097 = (1,(((((((2,18),24),(((3,((5,(((((6,7),9),10),8),13)),17)),((4,(11,12,23),(21,22)),19)),26)),(16,20)),14),25),15));
	TREE PAUP_1098 = (1,(((((((2,18),24),(((3,(((5,(((6,7),9),10)),(8,13)),17)),((4,(11,12,22,23),21),19)),26)),(16,20)),14),25),15));
	TREE PAUP_1099 = (1,(((((((2,18),24),(((3,(5,17)),(((4,(((((6,7),9),10),8),13)),(11,12,22,23),21),19)),26)),(16,20)),14),25),15));
	TREE PAUP_1100 = (1,(((((((2,18),24),(((3,(5,17)),((4,((((((6,7),9),10),8),13),11,12,22,23),21),19)),26)),(16,20)),14),25),15));
	TREE PAUP_1101 = (1,(((((((2,18),24),(((3,((5,((((6,7),9),10),8)),17)),(((4,13),(11,12,22,23),21),19)),26)),(16,20)),14),25),15));
	TREE PAUP_1102 = (1,(((((((2,18),24),(((3,((5,((((6,7),9),10),8)),17)),((4,(11,12,13,22,23),21),19)),26)),(16,20)),14),25),15));
	TREE PAUP_1103 = (1,(((((((2,18),24),((3,(((4,((((((6,7),9),10),8),13),11,12,22,23),21),19),(5,17))),26)),(16,20)),14),25),15));
	TREE PAUP_1104 = (1,(((((((2,18),24),((3,(((4,21),19),(5,(((((((6,7),9),10),8),13),11,12,22,23),17)))),26)),(16,20)),14),25),15));
	TREE PAUP_1105 = (1,(((((((2,18),24),((3,(((4,21),(((8,13),11,12,22,23),19)),((5,(((6,7),9),10)),17))),26)),(16,20)),14),25),15));
	TREE PAUP_1106 = (1,(((((((2,((4,21),18)),24),((3,((5,17),(((((((6,7),9),10),8),13),11,12,22,23),19))),26)),(16,20)),14),25),15));
	TREE PAUP_1107 = (1,(((((((2,18),24),((3,(((4,21),(((((((6,7),9),10),8),13),11,12,22),19)),((5,23),17))),26)),(16,20)),14),25),15));
	TREE PAUP_1108 = (1,(((((((2,18),24),((3,(((4,(21,22)),(((((((6,7),9),10),8),13),11,12,23),19)),(5,17))),26)),(16,20)),14),25),15));
	TREE PAUP_1109 = (1,(((((((2,18),24),((3,((((4,(((((6,7),9),10),8),13)),(11,12,22,23),21),19),(5,17))),26)),(16,20)),14),25),15));
	TREE PAUP_1110 = (1,(((((((2,18),24),((3,((((4,(((((6,7),9),10),8),13)),21),19),(5,((11,12,22,23),17)))),26)),(16,20)),14),25),15));
	TREE PAUP_1111 = (1,(((((((2,18),24),((3,((((4,(((((6,7),9),10),8),13)),21),19),((5,(11,12,22,23)),17))),26)),(16,20)),14),25),15));
	TREE PAUP_1112 = (1,(((((((2,18),24),((3,((((4,(((((6,7),9),10),8),13)),21),((11,12,22),19)),((5,23),17))),26)),(16,20)),14),25),15));
	TREE PAUP_1113 = (1,(((((((2,18),24),((3,((((4,(((((6,7),9),10),8),13)),(21,22)),((11,12,23),19)),(5,17))),26)),(16,20)),14),25),15));
	TREE PAUP_1114 = (1,(((((((2,(((4,(((((6,7),9),10),8),13)),21),18)),24),((3,((5,17),((11,12,22,23),19))),26)),(16,20)),14),25),15));
	TREE PAUP_1115 = (1,(((((((2,18),24),((3,((((4,(8,13)),21),((11,12,22,23),19)),((5,(((6,7),9),10)),17))),26)),(16,20)),14),25),15));
	TREE PAUP_1116 = (1,(((((((2,18),24),((3,(((4,21),((11,12,13,22,23),19)),(((5,(((6,7),9),10)),8),17))),26)),(16,20)),14),25),15));
	TREE PAUP_1117 = (1,(((((((2,18),24),((3,((((4,13),21),((11,12,22,23),19)),(((5,(((6,7),9),10)),8),17))),26)),(16,20)),14),25),15));
	TREE PAUP_1118 = (1,(((((((2,18),24),((3,(((4,(11,12,22,23),21),19),((((5,(((6,7),9),10)),8),13),17))),26)),(16,20)),14),25),15));
	TREE PAUP_1119 = (1,(((((((2,18),24),((3,(((4,21),19),((((5,(((6,7),9),10)),8),13),((11,12,22,23),17)))),26)),(16,20)),14),25),15));
	TREE PAUP_1120 = (1,(((((((2,18),24),((3,(((4,21),19),(((((5,(((6,7),9),10)),8),13),(11,12,22,23)),17))),26)),(16,20)),14),25),15));
	TREE PAUP_1121 = (1,(((((((2,18),24),((3,(((4,21),19),((((5,(((6,7),9),10)),8),(11,12,13,22,23)),17))),26)),(16,20)),14),25),15));
	TREE PAUP_1122 = (1,(((((((2,((4,21),18)),24),((3,(((((5,(((6,7),9),10)),8),13),17),((11,12,22,23),19))),26)),(16,20)),14),25),15));
	TREE PAUP_1123 = (1,(((((((2,18),24),((3,(((4,(21,22)),((11,12,23),19)),((((5,(((6,7),9),10)),8),13),17))),26)),(16,20)),14),25),15));
	TREE PAUP_1124 = (1,(((((((2,18),24),((3,(((4,(11,12,23),(21,22)),19),((5,(((((6,7),9),10),8),13)),17))),26)),(16,20)),14),25),15));
	TREE PAUP_1125 = (1,(((((((2,18),24),((3,(((4,(11,12,22,23),21),19),(((5,((((6,7),9),10),8)),13),17))),26)),(16,20)),14),25),15));
	TREE PAUP_1126 = (1,(((((((2,18),24),((3,(((4,(11,12,22,23),21),19),(((5,(((6,7),9),10)),(8,13)),17))),26)),(16,20)),14),25),15));
	TREE PAUP_1127 = (1,(((((((2,((4,(11,12,22,23),21),18)),24),((3,(((5,(((((6,7),9),10),8),13)),17),19)),26)),(16,20)),14),25),15));
	TREE PAUP_1128 = (1,(((((((2,18),24),((3,(((4,(11,12,13,22,23),21),19),((5,((((6,7),9),10),8)),17))),26)),(16,20)),14),25),15));
	TREE PAUP_1129 = (1,(((((((2,18),24),((3,((((4,13),(11,12,22,23),21),19),((5,((((6,7),9),10),8)),17))),26)),(16,20)),14),25),15));
	TREE PAUP_1130 = (1,(((((((2,18),24),((3,(((4,21),19),((((5,((((6,7),9),10),8)),13),(11,12,22,23)),17))),26)),(16,20)),14),25),15));
	TREE PAUP_1131 = (1,(((((((2,18),24),((3,(((4,21),19),((5,((((6,7),9),10),8)),((11,12,13,22,23),17)))),26)),(16,20)),14),25),15));
	TREE PAUP_1132 = (1,(((((((2,18),24),((3,(((4,21),19),(((5,((((6,7),9),10),8)),13),((11,12,22,23),17)))),26)),(16,20)),14),25),15));
	TREE PAUP_1133 = (1,(((((((2,18),24),((3,(((4,21),19),(((5,(((6,7),9),10)),(8,13)),((11,12,22,23),17)))),26)),(16,20)),14),25),15));
	TREE PAUP_1134 = (1,(((((((2,18),24),((3,(((4,(21,22)),19),((5,(((((6,7),9),10),8),13)),((11,12,23),17)))),26)),(16,20)),14),25),15));
	TREE PAUP_1135 = (1,(((((((2,((4,21),18)),24),((3,(((5,(((((6,7),9),10),8),13)),((11,12,22,23),17)),19)),26)),(16,20)),14),25),15));
	TREE PAUP_1136 = (1,(((((((2,18),24),((3,((((4,13),21),19),((5,((((6,7),9),10),8)),((11,12,22,23),17)))),26)),(16,20)),14),25),15));
	TREE PAUP_1137 = (1,(((((((2,18),24),((3,(((4,21),19),(((5,((((6,7),9),10),8)),(11,12,13,22,23)),17))),26)),(16,20)),14),25),15));
	TREE PAUP_1138 = (1,(((((((2,18),24),((3,(((4,21),19),((((5,(((6,7),9),10)),(8,13)),(11,12,22,23)),17))),26)),(16,20)),14),25),15));
	TREE PAUP_1139 = (1,(((((((2,18),24),((3,((((4,13),21),19),(((5,((((6,7),9),10),8)),(11,12,22,23)),17))),26)),(16,20)),14),25),15));
	TREE PAUP_1140 = (1,(((((((2,18),24),((3,(((4,(21,22)),19),(((5,(((((6,7),9),10),8),13)),(11,12,23)),17))),26)),(16,20)),14),25),15));
	TREE PAUP_1141 = (1,(((((((2,((4,21),18)),24),((3,((((5,(((((6,7),9),10),8),13)),(11,12,22,23)),17),19)),26)),(16,20)),14),25),15));
	TREE PAUP_1142 = (1,(((((((2,18),24),((3,(((4,21),19),(((5,23),((((((6,7),9),10),8),13),11,12,22)),17))),26)),(16,20)),14),25),15));
	TREE PAUP_1143 = (1,(((((((2,18),24),(((3,(5,(((((((6,7),9),10),8),13),11,12,22,23),17))),((4,21),19)),26)),(16,20)),14),25),15));
	TREE PAUP_1144 = (1,(((((((2,18),24),((3,(((4,21),19),(((5,(((6,7),9),10)),((8,13),11,12,22,23)),17))),26)),(16,20)),14),25),15));
	TREE PAUP_1145 = (1,(((((((2,18),24),((3,(((4,(21,22)),19),((5,((((((6,7),9),10),8),13),11,12,23)),17))),26)),(16,20)),14),25),15));
	TREE PAUP_1146 = (1,(((((((2,((4,21),18)),24),((3,(((5,((((((6,7),9),10),8),13),11,12,22,23)),17),19)),26)),(16,20)),14),25),15));
	TREE PAUP_1147 = (1,(((((((2,18),24),((3,(((4,(21,22)),((11,12,23),19)),(((5,((((6,7),9),10),8)),13),17))),26)),(16,20)),14),25),15));
	TREE PAUP_1148 = (1,(((((((2,((4,21),18)),24),((3,((((5,((((6,7),9),10),8)),13),17),((11,12,22,23),19))),26)),(16,20)),14),25),15));
	TREE PAUP_1149 = (1,(((((((2,18),24),((3,(((4,(21,22)),((11,12,23),19)),(((5,(((6,7),9),10)),(8,13)),17))),26)),(16,20)),14),25),15));
	TREE PAUP_1150 = (1,(((((((2,((4,(21,22)),18)),24),((3,(((5,(((((6,7),9),10),8),13)),17),((11,12,23),19))),26)),(16,20)),14),25),15));
	TREE PAUP_1151 = (1,(((((((2,18),24),((3,(((4,(21,22)),((11,12,13,23),19)),((5,((((6,7),9),10),8)),17))),26)),(16,20)),14),25),15));
	TREE PAUP_1152 = (1,(((((((2,18),24),((3,((((4,13),(21,22)),((11,12,23),19)),((5,((((6,7),9),10),8)),17))),26)),(16,20)),14),25),15));
	TREE PAUP_1153 = (1,(((((((2,((4,21),18)),24),((3,((((5,(((6,7),9),10)),(8,13)),17),((11,12,22,23),19))),26)),(16,20)),14),25),15));
	TREE PAUP_1154 = (1,(((((((2,((4,21),18)),24),((3,((5,(((((6,7),9),10),8),13)),(((11,12,22,23),19),17))),26)),(16,20)),14),25),15));
	TREE PAUP_1155 = (1,(((((((2,((4,21),18)),24),((3,((5,(((((6,7),9),10),8),13)),(((11,12,22,23),17),19))),26)),(16,20)),14),25),15));
	TREE PAUP_1156 = (1,(((((((2,((4,21),18)),24),((3,(((5,(((((6,7),9),10),8),13)),((11,12,22,23),19)),17)),26)),(16,20)),14),25),15));
	TREE PAUP_1157 = (1,(((((((2,((4,21),18)),24),((3,((((5,(((((6,7),9),10),8),13)),(11,12,22,23)),19),17)),26)),(16,20)),14),25),15));
	TREE PAUP_1158 = (1,(((((((2,((4,21),18)),24),((3,((((5,((((6,7),9),10),8)),13),((11,12,22,23),19)),17)),26)),(16,20)),14),25),15));
	TREE PAUP_1159 = (1,(((((((2,((4,21),18)),24),((3,(((5,((((6,7),9),10),8)),13),(((11,12,22,23),19),17))),26)),(16,20)),14),25),15));
	TREE PAUP_1160 = (1,(((((((2,((4,21),18)),24),((3,(((((5,((((6,7),9),10),8)),13),(11,12,22,23)),19),17)),26)),(16,20)),14),25),15));
	TREE PAUP_1161 = (1,(((((((2,((4,21),18)),24),((3,(((5,((((6,7),9),10),8)),17),((11,12,13,22,23),19))),26)),(16,20)),14),25),15));
	TREE PAUP_1162 = (1,(((((((2,(((4,13),21),18)),24),((3,(((5,((((6,7),9),10),8)),17),((11,12,22,23),19))),26)),(16,20)),14),25),15));
	TREE PAUP_1163 = (1,(((((((2,18),24),16),((((3,((((5,(((6,7),9),10)),8),13),17)),((4,21),((11,12,22,23),19))),26),20)),14),25),15));
	TREE PAUP_1164 = (1,(((((((2,18),24),16),((((3,(((5,((((6,7),9),10),8)),13),17)),((4,21),((11,12,22,23),19))),26),20)),14),25),15));
	TREE PAUP_1165 = (1,(((((((2,18),24),16),((((3,((5,(((((6,7),9),10),8),13)),((11,12,22,23),17))),((4,21),19)),26),20)),14),25),15));
	TREE PAUP_1166 = (1,(((((((2,18),24),16),((((3,(((5,(((((6,7),9),10),8),13)),(11,12,22,23)),17)),((4,21),19)),26),20)),14),25),15));
	TREE PAUP_1167 = (1,(((((((2,18),24),16),((((3,(((5,(((6,7),9),10)),(8,13)),17)),((4,21),((11,12,22,23),19))),26),20)),14),25),15));
	TREE PAUP_1168 = (1,(((((((2,18),24),16),((((3,((5,(((((6,7),9),10),8),13)),17)),((4,(21,22)),((11,12,23),19))),26),20)),14),25),15));
	TREE PAUP_1169 = (1,((((((2,(18,24)),16),((((3,((5,(((((6,7),9),10),8),13)),17)),((4,21),((11,12,22,23),19))),26),20)),14),25),15));
	TREE PAUP_1170 = (1,(((((((2,18),24),16),((((3,(5,17)),((4,21),(((((((6,7),9),10),8),13),11,12,22,23),19))),26),20)),14),25),15));
	TREE PAUP_1171 = (1,(((((((2,18),24),16),((((3,(5,17)),(((4,(((((6,7),9),10),8),13)),21),((11,12,22,23),19))),26),20)),14),25),15));
	TREE PAUP_1172 = (1,(((((((2,18),24),16),((((3,((5,((((6,7),9),10),8)),17)),((4,21),((11,12,13,22,23),19))),26),20)),14),25),15));
	TREE PAUP_1173 = (1,(((((((2,18),24),16),((((3,((5,((((6,7),9),10),8)),17)),(((4,13),21),((11,12,22,23),19))),26),20)),14),25),15));
	TREE PAUP_1174 = (1,(((((((2,18),24),16),((((3,((5,((((((6,7),9),10),8),13),11,12,22,23)),17)),((4,21),19)),26),20)),14),25),15));
	TREE PAUP_1175 = (1,(((((((2,18),24),16),((((3,((((5,(((6,7),9),10)),8),13),17)),((4,(11,12,22,23),21),19)),26),20)),14),25),15));
	TREE PAUP_1176 = (1,(((((((2,18),24),16),((((3,((5,(((((6,7),9),10),8),13)),17)),((4,(11,12,23),(21,22)),19)),26),20)),14),25),15));
	TREE PAUP_1177 = (1,(((((((2,18),24),16),((((3,(((5,((((6,7),9),10),8)),13),17)),((4,(11,12,22,23),21),19)),26),20)),14),25),15));
	TREE PAUP_1178 = (1,(((((((2,18),24),16),((((3,(((5,(((6,7),9),10)),(8,13)),17)),((4,(11,12,22,23),21),19)),26),20)),14),25),15));
	TREE PAUP_1179 = (1,((((((2,(18,24)),16),((((3,((5,(((((6,7),9),10),8),13)),17)),((4,(11,12,22,23),21),19)),26),20)),14),25),15));
	TREE PAUP_1180 = (1,(((((((2,18),24),16),((((3,(5,17)),((4,((((((6,7),9),10),8),13),11,12,22,23),21),19)),26),20)),14),25),15));
	TREE PAUP_1181 = (1,(((((((2,18),24),16),((((3,(5,17)),(((4,(((((6,7),9),10),8),13)),(11,12,22,23),21),19)),26),20)),14),25),15));
	TREE PAUP_1182 = (1,(((((((2,18),24),16),((((3,((5,((((6,7),9),10),8)),17)),((4,(11,12,13,22,23),21),19)),26),20)),14),25),15));
	TREE PAUP_1183 = (1,(((((((2,18),24),16),((((3,((5,((((6,7),9),10),8)),17)),(((4,13),(11,12,22,23),21),19)),26),20)),14),25),15));
	TREE PAUP_1184 = (1,((((((2,(18,24)),16),(((3,(((4,21),(((((((6,7),9),10),8),13),11,12,22,23),19)),(5,17))),26),20)),14),25),15));
	TREE PAUP_1185 = (1,((((((2,(18,24)),16),(((3,((((4,(((((6,7),9),10),8),13)),21),((11,12,22,23),19)),(5,17))),26),20)),14),25),15));
	TREE PAUP_1186 = (1,((((((2,(18,24)),16),(((3,(((4,21),((11,12,22,23),19)),((((5,(((6,7),9),10)),8),13),17))),26),20)),14),25),15));
	TREE PAUP_1187 = (1,((((((2,(18,24)),16),(((3,(((4,(11,12,22,23),21),19),((5,(((((6,7),9),10),8),13)),17))),26),20)),14),25),15));
	TREE PAUP_1188 = (1,((((((2,(18,24)),16),(((3,(((4,21),19),((5,(((((6,7),9),10),8),13)),((11,12,22,23),17)))),26),20)),14),25),15));
	TREE PAUP_1189 = (1,((((((2,(18,24)),16),(((3,(((4,21),19),(((5,(((((6,7),9),10),8),13)),(11,12,22,23)),17))),26),20)),14),25),15));
	TREE PAUP_1190 = (1,((((((2,(18,24)),16),(((3,(((4,21),19),((5,((((((6,7),9),10),8),13),11,12,22,23)),17))),26),20)),14),25),15));
	TREE PAUP_1191 = (1,((((((2,(18,24)),16),(((3,(((4,21),((11,12,22,23),19)),(((5,((((6,7),9),10),8)),13),17))),26),20)),14),25),15));
	TREE PAUP_1192 = (1,((((((2,(18,24)),16),(((3,(((4,21),((11,12,22,23),19)),(((5,(((6,7),9),10)),(8,13)),17))),26),20)),14),25),15));
	TREE PAUP_1193 = (1,((((((2,(18,24)),16),(((3,(((4,21),((11,12,13,22,23),19)),((5,((((6,7),9),10),8)),17))),26),20)),14),25),15));
	TREE PAUP_1194 = (1,((((((2,(18,24)),16),(((3,((((4,13),21),((11,12,22,23),19)),((5,((((6,7),9),10),8)),17))),26),20)),14),25),15));
	TREE PAUP_1195 = (1,((((((2,(18,24)),16),(((3,(((4,(21,22)),((11,12,23),19)),((5,(((((6,7),9),10),8),13)),17))),26),20)),14),25),15));
	TREE PAUP_1196 = (1,(((((((2,18),24),16),(((3,(((4,((((((6,7),9),10),8),13),11,12,22,23),21),19),(5,17))),26),20)),14),25),15));
	TREE PAUP_1197 = (1,(((((((2,18),24),16),(((3,(((4,21),19),(5,(((((((6,7),9),10),8),13),11,12,22,23),17)))),26),20)),14),25),15));
	TREE PAUP_1198 = (1,(((((((2,18),24),16),(((3,(((4,21),(((((((6,7),9),10),8),13),11,12,22),19)),((5,23),17))),26),20)),14),25),15));
	TREE PAUP_1199 = (1,(((((((2,18),24),16),(((3,(((4,21),(((8,13),11,12,22,23),19)),((5,(((6,7),9),10)),17))),26),20)),14),25),15));
	TREE PAUP_1200 = (1,(((((((2,18),24),16),(((3,(((4,(21,22)),(((((((6,7),9),10),8),13),11,12,23),19)),(5,17))),26),20)),14),25),15));
	TREE PAUP_1201 = (1,(((((((2,((4,21),18)),24),16),(((3,((5,17),(((((((6,7),9),10),8),13),11,12,22,23),19))),26),20)),14),25),15));
	TREE PAUP_1202 = (1,(((((((2,18),24),16),(((3,((((4,(((((6,7),9),10),8),13)),(11,12,22,23),21),19),(5,17))),26),20)),14),25),15));
	TREE PAUP_1203 = (1,(((((((2,18),24),16),(((3,((((4,(((((6,7),9),10),8),13)),21),19),(5,((11,12,22,23),17)))),26),20)),14),25),15));
	TREE PAUP_1204 = (1,(((((((2,18),24),16),(((3,((((4,(((((6,7),9),10),8),13)),21),19),((5,(11,12,22,23)),17))),26),20)),14),25),15));
	TREE PAUP_1205 = (1,(((((((2,18),24),16),(((3,((((4,(((((6,7),9),10),8),13)),(21,22)),((11,12,23),19)),(5,17))),26),20)),14),25),15));
	TREE PAUP_1206 = (1,(((((((2,(((4,(((((6,7),9),10),8),13)),21),18)),24),16),(((3,((5,17),((11,12,22,23),19))),26),20)),14),25),15));
	TREE PAUP_1207 = (1,(((((((2,18),24),16),(((3,((((4,(8,13)),21),((11,12,22,23),19)),((5,(((6,7),9),10)),17))),26),20)),14),25),15));
	TREE PAUP_1208 = (1,(((((((2,18),24),16),(((3,((((4,(((((6,7),9),10),8),13)),21),((11,12,22),19)),((5,23),17))),26),20)),14),25),15));
	TREE PAUP_1209 = (1,(((((((2,18),24),16),(((3,(((4,21),((11,12,13,22,23),19)),(((5,(((6,7),9),10)),8),17))),26),20)),14),25),15));
	TREE PAUP_1210 = (1,(((((((2,18),24),16),(((3,((((4,13),21),((11,12,22,23),19)),(((5,(((6,7),9),10)),8),17))),26),20)),14),25),15));
	TREE PAUP_1211 = (1,(((((((2,18),24),16),(((3,(((4,(11,12,22,23),21),19),((((5,(((6,7),9),10)),8),13),17))),26),20)),14),25),15));
	TREE PAUP_1212 = (1,(((((((2,18),24),16),(((3,(((4,21),19),((((5,(((6,7),9),10)),8),13),((11,12,22,23),17)))),26),20)),14),25),15));
	TREE PAUP_1213 = (1,(((((((2,18),24),16),(((3,(((4,21),19),(((((5,(((6,7),9),10)),8),13),(11,12,22,23)),17))),26),20)),14),25),15));
	TREE PAUP_1214 = (1,(((((((2,18),24),16),(((3,(((4,21),19),((((5,(((6,7),9),10)),8),(11,12,13,22,23)),17))),26),20)),14),25),15));
	TREE PAUP_1215 = (1,(((((((2,18),24),16),(((3,(((4,(21,22)),((11,12,23),19)),((((5,(((6,7),9),10)),8),13),17))),26),20)),14),25),15));
	TREE PAUP_1216 = (1,(((((((2,((4,21),18)),24),16),(((3,(((((5,(((6,7),9),10)),8),13),17),((11,12,22,23),19))),26),20)),14),25),15));
	TREE PAUP_1217 = (1,(((((((2,18),24),16),(((3,(((4,(11,12,23),(21,22)),19),((5,(((((6,7),9),10),8),13)),17))),26),20)),14),25),15));
	TREE PAUP_1218 = (1,(((((((2,18),24),16),(((3,(((4,(11,12,22,23),21),19),(((5,((((6,7),9),10),8)),13),17))),26),20)),14),25),15));
	TREE PAUP_1219 = (1,(((((((2,18),24),16),(((3,(((4,(11,12,22,23),21),19),(((5,(((6,7),9),10)),(8,13)),17))),26),20)),14),25),15));
	TREE PAUP_1220 = (1,(((((((2,((4,(11,12,22,23),21),18)),24),16),(((3,(((5,(((((6,7),9),10),8),13)),17),19)),26),20)),14),25),15));
	TREE PAUP_1221 = (1,(((((((2,18),24),16),(((3,(((4,(11,12,13,22,23),21),19),((5,((((6,7),9),10),8)),17))),26),20)),14),25),15));
	TREE PAUP_1222 = (1,(((((((2,18),24),16),(((3,((((4,13),(11,12,22,23),21),19),((5,((((6,7),9),10),8)),17))),26),20)),14),25),15));
	TREE PAUP_1223 = (1,(((((((2,18),24),16),(((3,(((4,21),19),((((5,((((6,7),9),10),8)),13),(11,12,22,23)),17))),26),20)),14),25),15));
	TREE PAUP_1224 = (1,(((((((2,18),24),16),(((3,(((4,21),19),((5,((((6,7),9),10),8)),((11,12,13,22,23),17)))),26),20)),14),25),15));
	TREE PAUP_1225 = (1,(((((((2,18),24),16),(((3,(((4,21),19),(((5,((((6,7),9),10),8)),13),((11,12,22,23),17)))),26),20)),14),25),15));
	TREE PAUP_1226 = (1,(((((((2,18),24),16),(((3,(((4,21),19),(((5,(((6,7),9),10)),(8,13)),((11,12,22,23),17)))),26),20)),14),25),15));
	TREE PAUP_1227 = (1,(((((((2,18),24),16),(((3,(((4,(21,22)),19),((5,(((((6,7),9),10),8),13)),((11,12,23),17)))),26),20)),14),25),15));
	TREE PAUP_1228 = (1,(((((((2,((4,21),18)),24),16),(((3,(((5,(((((6,7),9),10),8),13)),((11,12,22,23),17)),19)),26),20)),14),25),15));
	TREE PAUP_1229 = (1,(((((((2,18),24),16),(((3,((((4,13),21),19),((5,((((6,7),9),10),8)),((11,12,22,23),17)))),26),20)),14),25),15));
	TREE PAUP_1230 = (1,(((((((2,18),24),16),(((3,(((4,21),19),(((5,((((6,7),9),10),8)),(11,12,13,22,23)),17))),26),20)),14),25),15));
	TREE PAUP_1231 = (1,(((((((2,18),24),16),(((3,(((4,21),19),((((5,(((6,7),9),10)),(8,13)),(11,12,22,23)),17))),26),20)),14),25),15));
	TREE PAUP_1232 = (1,(((((((2,18),24),16),(((3,((((4,13),21),19),(((5,((((6,7),9),10),8)),(11,12,22,23)),17))),26),20)),14),25),15));
	TREE PAUP_1233 = (1,(((((((2,18),24),16),(((3,(((4,(21,22)),19),(((5,(((((6,7),9),10),8),13)),(11,12,23)),17))),26),20)),14),25),15));
	TREE PAUP_1234 = (1,(((((((2,((4,21),18)),24),16),(((3,((((5,(((((6,7),9),10),8),13)),(11,12,22,23)),17),19)),26),20)),14),25),15));
	TREE PAUP_1235 = (1,(((((((2,18),24),16),(((3,(((4,21),19),(((5,23),((((((6,7),9),10),8),13),11,12,22)),17))),26),20)),14),25),15));
	TREE PAUP_1236 = (1,(((((((2,18),24),16),((((3,(5,(((((((6,7),9),10),8),13),11,12,22,23),17))),((4,21),19)),26),20)),14),25),15));
	TREE PAUP_1237 = (1,(((((((2,18),24),16),(((3,(((4,(21,22)),19),((5,((((((6,7),9),10),8),13),11,12,23)),17))),26),20)),14),25),15));
	TREE PAUP_1238 = (1,(((((((2,18),24),16),(((3,(((4,21),19),(((5,(((6,7),9),10)),((8,13),11,12,22,23)),17))),26),20)),14),25),15));
	TREE PAUP_1239 = (1,(((((((2,((4,21),18)),24),16),(((3,(((5,((((((6,7),9),10),8),13),11,12,22,23)),17),19)),26),20)),14),25),15));
	TREE PAUP_1240 = (1,(((((((2,((4,21),18)),24),16),(((3,((((5,((((6,7),9),10),8)),13),17),((11,12,22,23),19))),26),20)),14),25),15));
	TREE PAUP_1241 = (1,(((((((2,18),24),16),(((3,(((4,(21,22)),((11,12,23),19)),(((5,((((6,7),9),10),8)),13),17))),26),20)),14),25),15));
	TREE PAUP_1242 = (1,(((((((2,18),24),16),(((3,(((4,(21,22)),((11,12,23),19)),(((5,(((6,7),9),10)),(8,13)),17))),26),20)),14),25),15));
	TREE PAUP_1243 = (1,(((((((2,((4,21),18)),24),16),(((3,((((5,(((6,7),9),10)),(8,13)),17),((11,12,22,23),19))),26),20)),14),25),15));
	TREE PAUP_1244 = (1,(((((((2,((4,(21,22)),18)),24),16),(((3,(((5,(((((6,7),9),10),8),13)),17),((11,12,23),19))),26),20)),14),25),15));
	TREE PAUP_1245 = (1,(((((((2,18),24),16),(((3,(((4,(21,22)),((11,12,13,23),19)),((5,((((6,7),9),10),8)),17))),26),20)),14),25),15));
	TREE PAUP_1246 = (1,(((((((2,18),24),16),(((3,((((4,13),(21,22)),((11,12,23),19)),((5,((((6,7),9),10),8)),17))),26),20)),14),25),15));
	TREE PAUP_1247 = (1,(((((((2,((4,21),18)),24),16),(((3,((5,(((((6,7),9),10),8),13)),(((11,12,22,23),19),17))),26),20)),14),25),15));
	TREE PAUP_1248 = (1,(((((((2,((4,21),18)),24),16),(((3,((5,(((((6,7),9),10),8),13)),(((11,12,22,23),17),19))),26),20)),14),25),15));
	TREE PAUP_1249 = (1,(((((((2,((4,21),18)),24),16),(((3,(((5,(((((6,7),9),10),8),13)),((11,12,22,23),19)),17)),26),20)),14),25),15));
	TREE PAUP_1250 = (1,(((((((2,((4,21),18)),24),16),(((3,((((5,(((((6,7),9),10),8),13)),(11,12,22,23)),19),17)),26),20)),14),25),15));
	TREE PAUP_1251 = (1,(((((((2,((4,21),18)),24),16),(((3,((((5,((((6,7),9),10),8)),13),((11,12,22,23),19)),17)),26),20)),14),25),15));
	TREE PAUP_1252 = (1,(((((((2,((4,21),18)),24),16),(((3,(((5,((((6,7),9),10),8)),13),(((11,12,22,23),19),17))),26),20)),14),25),15));
	TREE PAUP_1253 = (1,(((((((2,((4,21),18)),24),16),(((3,(((((5,((((6,7),9),10),8)),13),(11,12,22,23)),19),17)),26),20)),14),25),15));
	TREE PAUP_1254 = (1,(((((((2,((4,21),18)),24),16),(((3,(((5,((((6,7),9),10),8)),17),((11,12,13,22,23),19))),26),20)),14),25),15));
	TREE PAUP_1255 = (1,(((((((2,(((4,13),21),18)),24),16),(((3,(((5,((((6,7),9),10),8)),17),((11,12,22,23),19))),26),20)),14),25),15));
	TREE PAUP_1256 = (1,((((((((2,18),24),16),20),(((3,((((5,(((6,7),9),10)),8),13),17)),((4,21),((11,12,22,23),19))),26)),14),25),15));
	TREE PAUP_1257 = (1,((((((((2,18),24),16),20),(((3,(((5,((((6,7),9),10),8)),13),17)),((4,21),((11,12,22,23),19))),26)),14),25),15));
	TREE PAUP_1258 = (1,((((((((2,18),24),16),20),(((3,((5,(((((6,7),9),10),8),13)),((11,12,22,23),17))),((4,21),19)),26)),14),25),15));
	TREE PAUP_1259 = (1,((((((((2,18),24),16),20),(((3,(((5,(((((6,7),9),10),8),13)),(11,12,22,23)),17)),((4,21),19)),26)),14),25),15));
	TREE PAUP_1260 = (1,((((((((2,18),24),16),20),(((3,(((5,(((6,7),9),10)),(8,13)),17)),((4,21),((11,12,22,23),19))),26)),14),25),15));
	TREE PAUP_1261 = (1,((((((((2,18),24),16),20),(((3,(5,17)),((4,21),(((((((6,7),9),10),8),13),11,12,22,23),19))),26)),14),25),15));
	TREE PAUP_1262 = (1,((((((((2,18),24),16),20),(((3,(5,17)),(((4,(((((6,7),9),10),8),13)),21),((11,12,22,23),19))),26)),14),25),15));
	TREE PAUP_1263 = (1,((((((((2,18),24),16),20),(((3,((5,((((6,7),9),10),8)),17)),((4,21),((11,12,13,22,23),19))),26)),14),25),15));
	TREE PAUP_1264 = (1,((((((((2,18),24),16),20),(((3,((5,((((6,7),9),10),8)),17)),(((4,13),21),((11,12,22,23),19))),26)),14),25),15));
	TREE PAUP_1265 = (1,((((((((2,18),24),16),20),(((3,((5,((((((6,7),9),10),8),13),11,12,22,23)),17)),((4,21),19)),26)),14),25),15));
	TREE PAUP_1266 = (1,((((((((2,18),24),16),20),(((3,((5,(((((6,7),9),10),8),13)),17)),((4,(21,22)),((11,12,23),19))),26)),14),25),15));
	TREE PAUP_1267 = (1,((((((((2,18),24),16),20),(((3,((((5,(((6,7),9),10)),8),13),17)),((4,(11,12,22,23),21),19)),26)),14),25),15));
	TREE PAUP_1268 = (1,((((((((2,18),24),16),20),(((3,(((5,((((6,7),9),10),8)),13),17)),((4,(11,12,22,23),21),19)),26)),14),25),15));
	TREE PAUP_1269 = (1,((((((((2,18),24),16),20),(((3,(((5,(((6,7),9),10)),(8,13)),17)),((4,(11,12,22,23),21),19)),26)),14),25),15));
	TREE PAUP_1270 = (1,((((((((2,18),24),16),20),(((3,((5,(((((6,7),9),10),8),13)),17)),((4,(11,12,23),(21,22)),19)),26)),14),25),15));
	TREE PAUP_1271 = (1,((((((((2,18),24),16),20),(((3,(5,17)),(((4,(((((6,7),9),10),8),13)),(11,12,22,23),21),19)),26)),14),25),15));
	TREE PAUP_1272 = (1,((((((((2,18),24),16),20),(((3,(5,17)),((4,((((((6,7),9),10),8),13),11,12,22,23),21),19)),26)),14),25),15));
	TREE PAUP_1273 = (1,((((((((2,18),24),16),20),(((3,((5,((((6,7),9),10),8)),17)),(((4,13),(11,12,22,23),21),19)),26)),14),25),15));
	TREE PAUP_1274 = (1,((((((((2,18),24),16),20),(((3,((5,((((6,7),9),10),8)),17)),((4,(11,12,13,22,23),21),19)),26)),14),25),15));
	TREE PAUP_1275 = (1,((((((((2,18),24),16),20),((3,(((4,((((((6,7),9),10),8),13),11,12,22,23),21),19),(5,17))),26)),14),25),15));
	TREE PAUP_1276 = (1,((((((((2,18),24),16),20),((3,(((4,21),19),(5,(((((((6,7),9),10),8),13),11,12,22,23),17)))),26)),14),25),15));
	TREE PAUP_1277 = (1,((((((((2,18),24),16),20),((3,(((4,(21,22)),(((((((6,7),9),10),8),13),11,12,23),19)),(5,17))),26)),14),25),15));
	TREE PAUP_1278 = (1,((((((((2,18),24),16),20),((3,(((4,21),(((8,13),11,12,22,23),19)),((5,(((6,7),9),10)),17))),26)),14),25),15));
	TREE PAUP_1279 = (1,((((((((2,18),24),16),20),((3,(((4,21),(((((((6,7),9),10),8),13),11,12,22),19)),((5,23),17))),26)),14),25),15));
	TREE PAUP_1280 = (1,((((((((2,((4,21),18)),24),16),20),((3,((5,17),(((((((6,7),9),10),8),13),11,12,22,23),19))),26)),14),25),15));
	TREE PAUP_1281 = (1,((((((((2,18),24),16),20),((3,((((4,(((((6,7),9),10),8),13)),(11,12,22,23),21),19),(5,17))),26)),14),25),15));
	TREE PAUP_1282 = (1,((((((((2,18),24),16),20),((3,((((4,(((((6,7),9),10),8),13)),21),19),(5,((11,12,22,23),17)))),26)),14),25),15));
	TREE PAUP_1283 = (1,((((((((2,18),24),16),20),((3,((((4,(((((6,7),9),10),8),13)),21),19),((5,(11,12,22,23)),17))),26)),14),25),15));
	TREE PAUP_1284 = (1,((((((((2,(((4,(((((6,7),9),10),8),13)),21),18)),24),16),20),((3,((5,17),((11,12,22,23),19))),26)),14),25),15));
	TREE PAUP_1285 = (1,((((((((2,18),24),16),20),((3,((((4,(8,13)),21),((11,12,22,23),19)),((5,(((6,7),9),10)),17))),26)),14),25),15));
	TREE PAUP_1286 = (1,((((((((2,18),24),16),20),((3,((((4,(((((6,7),9),10),8),13)),21),((11,12,22),19)),((5,23),17))),26)),14),25),15));
	TREE PAUP_1287 = (1,((((((((2,18),24),16),20),((3,((((4,(((((6,7),9),10),8),13)),(21,22)),((11,12,23),19)),(5,17))),26)),14),25),15));
	TREE PAUP_1288 = (1,((((((((2,18),24),16),20),((3,(((4,21),((11,12,13,22,23),19)),(((5,(((6,7),9),10)),8),17))),26)),14),25),15));
	TREE PAUP_1289 = (1,((((((((2,18),24),16),20),((3,((((4,13),21),((11,12,22,23),19)),(((5,(((6,7),9),10)),8),17))),26)),14),25),15));
	TREE PAUP_1290 = (1,((((((((2,18),24),16),20),((3,(((4,(11,12,22,23),21),19),((((5,(((6,7),9),10)),8),13),17))),26)),14),25),15));
	TREE PAUP_1291 = (1,((((((((2,18),24),16),20),((3,(((4,21),19),((((5,(((6,7),9),10)),8),13),((11,12,22,23),17)))),26)),14),25),15));
	TREE PAUP_1292 = (1,((((((((2,18),24),16),20),((3,(((4,21),19),(((((5,(((6,7),9),10)),8),13),(11,12,22,23)),17))),26)),14),25),15));
	TREE PAUP_1293 = (1,((((((((2,18),24),16),20),((3,(((4,21),19),((((5,(((6,7),9),10)),8),(11,12,13,22,23)),17))),26)),14),25),15));
	TREE PAUP_1294 = (1,((((((((2,18),24),16),20),((3,(((4,(21,22)),((11,12,23),19)),((((5,(((6,7),9),10)),8),13),17))),26)),14),25),15));
	TREE PAUP_1295 = (1,((((((((2,((4,21),18)),24),16),20),((3,(((((5,(((6,7),9),10)),8),13),17),((11,12,22,23),19))),26)),14),25),15));
	TREE PAUP_1296 = (1,((((((((2,18),24),16),20),((3,(((4,(11,12,23),(21,22)),19),((5,(((((6,7),9),10),8),13)),17))),26)),14),25),15));
	TREE PAUP_1297 = (1,((((((((2,18),24),16),20),((3,(((4,(11,12,22,23),21),19),(((5,((((6,7),9),10),8)),13),17))),26)),14),25),15));
	TREE PAUP_1298 = (1,((((((((2,18),24),16),20),((3,(((4,(11,12,22,23),21),19),(((5,(((6,7),9),10)),(8,13)),17))),26)),14),25),15));
	TREE PAUP_1299 = (1,((((((((2,((4,(11,12,22,23),21),18)),24),16),20),((3,(((5,(((((6,7),9),10),8),13)),17),19)),26)),14),25),15));
	TREE PAUP_1300 = (1,((((((((2,18),24),16),20),((3,(((4,(11,12,13,22,23),21),19),((5,((((6,7),9),10),8)),17))),26)),14),25),15));
	TREE PAUP_1301 = (1,((((((((2,18),24),16),20),((3,((((4,13),(11,12,22,23),21),19),((5,((((6,7),9),10),8)),17))),26)),14),25),15));
	TREE PAUP_1302 = (1,((((((((2,18),24),16),20),((3,(((4,21),19),((((5,((((6,7),9),10),8)),13),(11,12,22,23)),17))),26)),14),25),15));
	TREE PAUP_1303 = (1,((((((((2,18),24),16),20),((3,(((4,21),19),((5,((((6,7),9),10),8)),((11,12,13,22,23),17)))),26)),14),25),15));
	TREE PAUP_1304 = (1,((((((((2,18),24),16),20),((3,(((4,21),19),(((5,((((6,7),9),10),8)),13),((11,12,22,23),17)))),26)),14),25),15));
	TREE PAUP_1305 = (1,((((((((2,18),24),16),20),((3,(((4,21),19),(((5,(((6,7),9),10)),(8,13)),((11,12,22,23),17)))),26)),14),25),15));
	TREE PAUP_1306 = (1,((((((((2,18),24),16),20),((3,(((4,(21,22)),19),((5,(((((6,7),9),10),8),13)),((11,12,23),17)))),26)),14),25),15));
	TREE PAUP_1307 = (1,((((((((2,((4,21),18)),24),16),20),((3,(((5,(((((6,7),9),10),8),13)),((11,12,22,23),17)),19)),26)),14),25),15));
	TREE PAUP_1308 = (1,((((((((2,18),24),16),20),((3,((((4,13),21),19),((5,((((6,7),9),10),8)),((11,12,22,23),17)))),26)),14),25),15));
	TREE PAUP_1309 = (1,((((((((2,18),24),16),20),((3,(((4,21),19),(((5,((((6,7),9),10),8)),(11,12,13,22,23)),17))),26)),14),25),15));
	TREE PAUP_1310 = (1,((((((((2,18),24),16),20),((3,(((4,21),19),((((5,(((6,7),9),10)),(8,13)),(11,12,22,23)),17))),26)),14),25),15));
	TREE PAUP_1311 = (1,((((((((2,18),24),16),20),((3,(((4,(21,22)),19),(((5,(((((6,7),9),10),8),13)),(11,12,23)),17))),26)),14),25),15));
	TREE PAUP_1312 = (1,((((((((2,18),24),16),20),((3,((((4,13),21),19),(((5,((((6,7),9),10),8)),(11,12,22,23)),17))),26)),14),25),15));
	TREE PAUP_1313 = (1,((((((((2,((4,21),18)),24),16),20),((3,((((5,(((((6,7),9),10),8),13)),(11,12,22,23)),17),19)),26)),14),25),15));
	TREE PAUP_1314 = (1,((((((((2,18),24),16),20),((3,(((4,21),19),(((5,23),((((((6,7),9),10),8),13),11,12,22)),17))),26)),14),25),15));
	TREE PAUP_1315 = (1,((((((((2,18),24),16),20),(((3,(5,(((((((6,7),9),10),8),13),11,12,22,23),17))),((4,21),19)),26)),14),25),15));
	TREE PAUP_1316 = (1,((((((((2,18),24),16),20),((3,(((4,21),19),(((5,(((6,7),9),10)),((8,13),11,12,22,23)),17))),26)),14),25),15));
	TREE PAUP_1317 = (1,((((((((2,18),24),16),20),((3,(((4,(21,22)),19),((5,((((((6,7),9),10),8),13),11,12,23)),17))),26)),14),25),15));
	TREE PAUP_1318 = (1,((((((((2,((4,21),18)),24),16),20),((3,(((5,((((((6,7),9),10),8),13),11,12,22,23)),17),19)),26)),14),25),15));
	TREE PAUP_1319 = (1,((((((((2,((4,21),18)),24),16),20),((3,((((5,((((6,7),9),10),8)),13),17),((11,12,22,23),19))),26)),14),25),15));
	TREE PAUP_1320 = (1,((((((((2,18),24),16),20),((3,(((4,(21,22)),((11,12,23),19)),(((5,((((6,7),9),10),8)),13),17))),26)),14),25),15));
	TREE PAUP_1321 = (1,((((((((2,18),24),16),20),((3,(((4,(21,22)),((11,12,23),19)),(((5,(((6,7),9),10)),(8,13)),17))),26)),14),25),15));
	TREE PAUP_1322 = (1,((((((((2,((4,21),18)),24),16),20),((3,((((5,(((6,7),9),10)),(8,13)),17),((11,12,22,23),19))),26)),14),25),15));
	TREE PAUP_1323 = (1,((((((((2,((4,(21,22)),18)),24),16),20),((3,(((5,(((((6,7),9),10),8),13)),17),((11,12,23),19))),26)),14),25),15));
	TREE PAUP_1324 = (1,((((((((2,18),24),16),20),((3,(((4,(21,22)),((11,12,13,23),19)),((5,((((6,7),9),10),8)),17))),26)),14),25),15));
	TREE PAUP_1325 = (1,((((((((2,18),24),16),20),((3,((((4,13),(21,22)),((11,12,23),19)),((5,((((6,7),9),10),8)),17))),26)),14),25),15));
	TREE PAUP_1326 = (1,((((((((2,((4,21),18)),24),16),20),((3,((5,(((((6,7),9),10),8),13)),(((11,12,22,23),19),17))),26)),14),25),15));
	TREE PAUP_1327 = (1,((((((((2,((4,21),18)),24),16),20),((3,((5,(((((6,7),9),10),8),13)),(((11,12,22,23),17),19))),26)),14),25),15));
	TREE PAUP_1328 = (1,((((((((2,((4,21),18)),24),16),20),((3,(((5,(((((6,7),9),10),8),13)),((11,12,22,23),19)),17)),26)),14),25),15));
	TREE PAUP_1329 = (1,((((((((2,((4,21),18)),24),16),20),((3,((((5,(((((6,7),9),10),8),13)),(11,12,22,23)),19),17)),26)),14),25),15));
	TREE PAUP_1330 = (1,((((((((2,((4,21),18)),24),16),20),((3,((((5,((((6,7),9),10),8)),13),((11,12,22,23),19)),17)),26)),14),25),15));
	TREE PAUP_1331 = (1,((((((((2,((4,21),18)),24),16),20),((3,(((5,((((6,7),9),10),8)),13),(((11,12,22,23),19),17))),26)),14),25),15));
	TREE PAUP_1332 = (1,((((((((2,((4,21),18)),24),16),20),((3,(((((5,((((6,7),9),10),8)),13),(11,12,22,23)),19),17)),26)),14),25),15));
	TREE PAUP_1333 = (1,((((((((2,((4,21),18)),24),16),20),((3,(((5,((((6,7),9),10),8)),17),((11,12,13,22,23),19))),26)),14),25),15));
	TREE PAUP_1334 = (1,((((((((2,(((4,13),21),18)),24),16),20),((3,(((5,((((6,7),9),10),8)),17),((11,12,22,23),19))),26)),14),25),15));
	TREE PAUP_1335 = (1,((((((((2,18),24),16),(((3,((((5,(((6,7),9),10)),8),13),17)),((4,21),((11,12,22,23),19))),26)),20),14),25),15));
	TREE PAUP_1336 = (1,((((((((2,18),24),16),(((3,(((5,((((6,7),9),10),8)),13),17)),((4,21),((11,12,22,23),19))),26)),20),14),25),15));
	TREE PAUP_1337 = (1,((((((((2,18),24),16),(((3,((5,(((((6,7),9),10),8),13)),((11,12,22,23),17))),((4,21),19)),26)),20),14),25),15));
	TREE PAUP_1338 = (1,((((((((2,18),24),16),(((3,(((5,(((((6,7),9),10),8),13)),(11,12,22,23)),17)),((4,21),19)),26)),20),14),25),15));
	TREE PAUP_1339 = (1,((((((((2,18),24),16),(((3,(((5,(((6,7),9),10)),(8,13)),17)),((4,21),((11,12,22,23),19))),26)),20),14),25),15));
	TREE PAUP_1340 = (1,((((((((2,18),24),16),(((3,((5,(((((6,7),9),10),8),13)),17)),((4,(21,22)),((11,12,23),19))),26)),20),14),25),15));
	TREE PAUP_1341 = (1,((((((((2,18),24),16),(((3,(5,17)),((4,21),(((((((6,7),9),10),8),13),11,12,22,23),19))),26)),20),14),25),15));
	TREE PAUP_1342 = (1,((((((((2,18),24),16),(((3,(5,17)),(((4,(((((6,7),9),10),8),13)),21),((11,12,22,23),19))),26)),20),14),25),15));
	TREE PAUP_1343 = (1,((((((((2,18),24),16),(((3,((5,((((6,7),9),10),8)),17)),((4,21),((11,12,13,22,23),19))),26)),20),14),25),15));
	TREE PAUP_1344 = (1,((((((((2,18),24),16),(((3,((5,((((6,7),9),10),8)),17)),(((4,13),21),((11,12,22,23),19))),26)),20),14),25),15));
	TREE PAUP_1345 = (1,((((((((2,18),24),16),(((3,((5,((((((6,7),9),10),8),13),11,12,22,23)),17)),((4,21),19)),26)),20),14),25),15));
	TREE PAUP_1346 = (1,((((((((2,18),24),16),(((3,((((5,(((6,7),9),10)),8),13),17)),((4,(11,12,22,23),21),19)),26)),20),14),25),15));
	TREE PAUP_1347 = (1,((((((((2,18),24),16),(((3,(((5,((((6,7),9),10),8)),13),17)),((4,(11,12,22,23),21),19)),26)),20),14),25),15));
	TREE PAUP_1348 = (1,((((((((2,18),24),16),(((3,((5,(((((6,7),9),10),8),13)),17)),((4,(11,12,23),(21,22)),19)),26)),20),14),25),15));
	TREE PAUP_1349 = (1,((((((((2,18),24),16),(((3,(((5,(((6,7),9),10)),(8,13)),17)),((4,(11,12,22,23),21),19)),26)),20),14),25),15));
	TREE PAUP_1350 = (1,((((((((2,18),24),16),(((3,(5,17)),((4,((((((6,7),9),10),8),13),11,12,22,23),21),19)),26)),20),14),25),15));
	TREE PAUP_1351 = (1,((((((((2,18),24),16),(((3,(5,17)),(((4,(((((6,7),9),10),8),13)),(11,12,22,23),21),19)),26)),20),14),25),15));
	TREE PAUP_1352 = (1,((((((((2,18),24),16),(((3,((5,((((6,7),9),10),8)),17)),((4,(11,12,13,22,23),21),19)),26)),20),14),25),15));
	TREE PAUP_1353 = (1,((((((((2,18),24),16),(((3,((5,((((6,7),9),10),8)),17)),(((4,13),(11,12,22,23),21),19)),26)),20),14),25),15));
	TREE PAUP_1354 = (1,((((((((2,18),24),16),((3,(((4,((((((6,7),9),10),8),13),11,12,22,23),21),19),(5,17))),26)),20),14),25),15));
	TREE PAUP_1355 = (1,((((((((2,18),24),16),((3,(((4,21),19),(5,(((((((6,7),9),10),8),13),11,12,22,23),17)))),26)),20),14),25),15));
	TREE PAUP_1356 = (1,((((((((2,18),24),16),((3,(((4,21),(((8,13),11,12,22,23),19)),((5,(((6,7),9),10)),17))),26)),20),14),25),15));
	TREE PAUP_1357 = (1,((((((((2,18),24),16),((3,(((4,21),(((((((6,7),9),10),8),13),11,12,22),19)),((5,23),17))),26)),20),14),25),15));
	TREE PAUP_1358 = (1,((((((((2,18),24),16),((3,(((4,(21,22)),(((((((6,7),9),10),8),13),11,12,23),19)),(5,17))),26)),20),14),25),15));
	TREE PAUP_1359 = (1,((((((((2,((4,21),18)),24),16),((3,((5,17),(((((((6,7),9),10),8),13),11,12,22,23),19))),26)),20),14),25),15));
	TREE PAUP_1360 = (1,((((((((2,18),24),16),((3,((((4,(((((6,7),9),10),8),13)),(11,12,22,23),21),19),(5,17))),26)),20),14),25),15));
	TREE PAUP_1361 = (1,((((((((2,18),24),16),((3,((((4,(((((6,7),9),10),8),13)),21),19),(5,((11,12,22,23),17)))),26)),20),14),25),15));
	TREE PAUP_1362 = (1,((((((((2,18),24),16),((3,((((4,(((((6,7),9),10),8),13)),21),19),((5,(11,12,22,23)),17))),26)),20),14),25),15));
	TREE PAUP_1363 = (1,((((((((2,18),24),16),((3,((((4,(((((6,7),9),10),8),13)),(21,22)),((11,12,23),19)),(5,17))),26)),20),14),25),15));
	TREE PAUP_1364 = (1,((((((((2,(((4,(((((6,7),9),10),8),13)),21),18)),24),16),((3,((5,17),((11,12,22,23),19))),26)),20),14),25),15));
	TREE PAUP_1365 = (1,((((((((2,18),24),16),((3,((((4,(8,13)),21),((11,12,22,23),19)),((5,(((6,7),9),10)),17))),26)),20),14),25),15));
	TREE PAUP_1366 = (1,((((((((2,18),24),16),((3,((((4,(((((6,7),9),10),8),13)),21),((11,12,22),19)),((5,23),17))),26)),20),14),25),15));
	TREE PAUP_1367 = (1,((((((((2,18),24),16),((3,(((4,21),((11,12,13,22,23),19)),(((5,(((6,7),9),10)),8),17))),26)),20),14),25),15));
	TREE PAUP_1368 = (1,((((((((2,18),24),16),((3,((((4,13),21),((11,12,22,23),19)),(((5,(((6,7),9),10)),8),17))),26)),20),14),25),15));
	TREE PAUP_1369 = (1,((((((((2,18),24),16),((3,(((4,(11,12,22,23),21),19),((((5,(((6,7),9),10)),8),13),17))),26)),20),14),25),15));
	TREE PAUP_1370 = (1,((((((((2,18),24),16),((3,(((4,21),19),((((5,(((6,7),9),10)),8),13),((11,12,22,23),17)))),26)),20),14),25),15));
	TREE PAUP_1371 = (1,((((((((2,18),24),16),((3,(((4,21),19),(((((5,(((6,7),9),10)),8),13),(11,12,22,23)),17))),26)),20),14),25),15));
	TREE PAUP_1372 = (1,((((((((2,18),24),16),((3,(((4,21),19),((((5,(((6,7),9),10)),8),(11,12,13,22,23)),17))),26)),20),14),25),15));
	TREE PAUP_1373 = (1,((((((((2,18),24),16),((3,(((4,(21,22)),((11,12,23),19)),((((5,(((6,7),9),10)),8),13),17))),26)),20),14),25),15));
	TREE PAUP_1374 = (1,((((((((2,((4,21),18)),24),16),((3,(((((5,(((6,7),9),10)),8),13),17),((11,12,22,23),19))),26)),20),14),25),15));
	TREE PAUP_1375 = (1,((((((((2,18),24),16),((3,(((4,(11,12,23),(21,22)),19),((5,(((((6,7),9),10),8),13)),17))),26)),20),14),25),15));
	TREE PAUP_1376 = (1,((((((((2,18),24),16),((3,(((4,(11,12,22,23),21),19),(((5,((((6,7),9),10),8)),13),17))),26)),20),14),25),15));
	TREE PAUP_1377 = (1,((((((((2,18),24),16),((3,(((4,(11,12,22,23),21),19),(((5,(((6,7),9),10)),(8,13)),17))),26)),20),14),25),15));
	TREE PAUP_1378 = (1,((((((((2,((4,(11,12,22,23),21),18)),24),16),((3,(((5,(((((6,7),9),10),8),13)),17),19)),26)),20),14),25),15));
	TREE PAUP_1379 = (1,((((((((2,18),24),16),((3,(((4,(11,12,13,22,23),21),19),((5,((((6,7),9),10),8)),17))),26)),20),14),25),15));
	TREE PAUP_1380 = (1,((((((((2,18),24),16),((3,((((4,13),(11,12,22,23),21),19),((5,((((6,7),9),10),8)),17))),26)),20),14),25),15));
	TREE PAUP_1381 = (1,((((((((2,18),24),16),((3,(((4,21),19),((((5,((((6,7),9),10),8)),13),(11,12,22,23)),17))),26)),20),14),25),15));
	TREE PAUP_1382 = (1,((((((((2,18),24),16),((3,(((4,21),19),((5,((((6,7),9),10),8)),((11,12,13,22,23),17)))),26)),20),14),25),15));
	TREE PAUP_1383 = (1,((((((((2,18),24),16),((3,(((4,21),19),(((5,((((6,7),9),10),8)),13),((11,12,22,23),17)))),26)),20),14),25),15));
	TREE PAUP_1384 = (1,((((((((2,18),24),16),((3,(((4,21),19),(((5,(((6,7),9),10)),(8,13)),((11,12,22,23),17)))),26)),20),14),25),15));
	TREE PAUP_1385 = (1,((((((((2,18),24),16),((3,(((4,(21,22)),19),((5,(((((6,7),9),10),8),13)),((11,12,23),17)))),26)),20),14),25),15));
	TREE PAUP_1386 = (1,((((((((2,((4,21),18)),24),16),((3,(((5,(((((6,7),9),10),8),13)),((11,12,22,23),17)),19)),26)),20),14),25),15));
	TREE PAUP_1387 = (1,((((((((2,18),24),16),((3,((((4,13),21),19),((5,((((6,7),9),10),8)),((11,12,22,23),17)))),26)),20),14),25),15));
	TREE PAUP_1388 = (1,((((((((2,18),24),16),((3,(((4,21),19),(((5,((((6,7),9),10),8)),(11,12,13,22,23)),17))),26)),20),14),25),15));
	TREE PAUP_1389 = (1,((((((((2,18),24),16),((3,(((4,21),19),((((5,(((6,7),9),10)),(8,13)),(11,12,22,23)),17))),26)),20),14),25),15));
	TREE PAUP_1390 = (1,((((((((2,18),24),16),((3,(((4,(21,22)),19),(((5,(((((6,7),9),10),8),13)),(11,12,23)),17))),26)),20),14),25),15));
	TREE PAUP_1391 = (1,((((((((2,18),24),16),((3,((((4,13),21),19),(((5,((((6,7),9),10),8)),(11,12,22,23)),17))),26)),20),14),25),15));
	TREE PAUP_1392 = (1,((((((((2,((4,21),18)),24),16),((3,((((5,(((((6,7),9),10),8),13)),(11,12,22,23)),17),19)),26)),20),14),25),15));
	TREE PAUP_1393 = (1,((((((((2,18),24),16),(((3,(5,(((((((6,7),9),10),8),13),11,12,22,23),17))),((4,21),19)),26)),20),14),25),15));
	TREE PAUP_1394 = (1,((((((((2,18),24),16),((3,(((4,21),19),(((5,23),((((((6,7),9),10),8),13),11,12,22)),17))),26)),20),14),25),15));
	TREE PAUP_1395 = (1,((((((((2,18),24),16),((3,(((4,21),19),(((5,(((6,7),9),10)),((8,13),11,12,22,23)),17))),26)),20),14),25),15));
	TREE PAUP_1396 = (1,((((((((2,18),24),16),((3,(((4,(21,22)),19),((5,((((((6,7),9),10),8),13),11,12,23)),17))),26)),20),14),25),15));
	TREE PAUP_1397 = (1,((((((((2,((4,21),18)),24),16),((3,(((5,((((((6,7),9),10),8),13),11,12,22,23)),17),19)),26)),20),14),25),15));
	TREE PAUP_1398 = (1,((((((((2,18),24),16),((3,(((4,(21,22)),((11,12,23),19)),(((5,((((6,7),9),10),8)),13),17))),26)),20),14),25),15));
	TREE PAUP_1399 = (1,((((((((2,((4,21),18)),24),16),((3,((((5,((((6,7),9),10),8)),13),17),((11,12,22,23),19))),26)),20),14),25),15));
	TREE PAUP_1400 = (1,((((((((2,18),24),16),((3,(((4,(21,22)),((11,12,23),19)),(((5,(((6,7),9),10)),(8,13)),17))),26)),20),14),25),15));
	TREE PAUP_1401 = (1,((((((((2,((4,21),18)),24),16),((3,((((5,(((6,7),9),10)),(8,13)),17),((11,12,22,23),19))),26)),20),14),25),15));
	TREE PAUP_1402 = (1,((((((((2,((4,(21,22)),18)),24),16),((3,(((5,(((((6,7),9),10),8),13)),17),((11,12,23),19))),26)),20),14),25),15));
	TREE PAUP_1403 = (1,((((((((2,18),24),16),((3,(((4,(21,22)),((11,12,13,23),19)),((5,((((6,7),9),10),8)),17))),26)),20),14),25),15));
	TREE PAUP_1404 = (1,((((((((2,18),24),16),((3,((((4,13),(21,22)),((11,12,23),19)),((5,((((6,7),9),10),8)),17))),26)),20),14),25),15));
	TREE PAUP_1405 = (1,((((((((2,((4,21),18)),24),16),((3,((5,(((((6,7),9),10),8),13)),(((11,12,22,23),19),17))),26)),20),14),25),15));
	TREE PAUP_1406 = (1,((((((((2,((4,21),18)),24),16),((3,((5,(((((6,7),9),10),8),13)),(((11,12,22,23),17),19))),26)),20),14),25),15));
	TREE PAUP_1407 = (1,((((((((2,((4,21),18)),24),16),((3,(((5,(((((6,7),9),10),8),13)),((11,12,22,23),19)),17)),26)),20),14),25),15));
	TREE PAUP_1408 = (1,((((((((2,((4,21),18)),24),16),((3,((((5,(((((6,7),9),10),8),13)),(11,12,22,23)),19),17)),26)),20),14),25),15));
	TREE PAUP_1409 = (1,((((((((2,((4,21),18)),24),16),((3,((((5,((((6,7),9),10),8)),13),((11,12,22,23),19)),17)),26)),20),14),25),15));
	TREE PAUP_1410 = (1,((((((((2,((4,21),18)),24),16),((3,(((5,((((6,7),9),10),8)),13),(((11,12,22,23),19),17))),26)),20),14),25),15));
	TREE PAUP_1411 = (1,((((((((2,((4,21),18)),24),16),((3,(((((5,((((6,7),9),10),8)),13),(11,12,22,23)),19),17)),26)),20),14),25),15));
	TREE PAUP_1412 = (1,((((((((2,((4,21),18)),24),16),((3,(((5,((((6,7),9),10),8)),17),((11,12,13,22,23),19))),26)),20),14),25),15));
	TREE PAUP_1413 = (1,((((((((2,(((4,13),21),18)),24),16),((3,(((5,((((6,7),9),10),8)),17),((11,12,22,23),19))),26)),20),14),25),15));
	TREE PAUP_1414 = (1,(((((((2,(18,24)),16),(((3,((((5,(((6,7),9),10)),8),13),17)),((4,21),((11,12,22,23),19))),26)),20),14),25),15));
	TREE PAUP_1415 = (1,(((((((2,(18,24)),16),(((3,(((5,((((6,7),9),10),8)),13),17)),((4,21),((11,12,22,23),19))),26)),20),14),25),15));
	TREE PAUP_1416 = (1,(((((((2,(18,24)),16),(((3,((5,(((((6,7),9),10),8),13)),((11,12,22,23),17))),((4,21),19)),26)),20),14),25),15));
	TREE PAUP_1417 = (1,(((((((2,(18,24)),16),(((3,(((5,(((((6,7),9),10),8),13)),(11,12,22,23)),17)),((4,21),19)),26)),20),14),25),15));
	TREE PAUP_1418 = (1,(((((((2,(18,24)),16),(((3,(((5,(((6,7),9),10)),(8,13)),17)),((4,21),((11,12,22,23),19))),26)),20),14),25),15));
	TREE PAUP_1419 = (1,(((((((2,(18,24)),16),(((3,((5,(((((6,7),9),10),8),13)),17)),((4,(21,22)),((11,12,23),19))),26)),20),14),25),15));
	TREE PAUP_1420 = (1,(((((((2,(18,24)),16),(((3,(5,17)),((4,21),(((((((6,7),9),10),8),13),11,12,22,23),19))),26)),20),14),25),15));
	TREE PAUP_1421 = (1,(((((((2,(18,24)),16),(((3,(5,17)),(((4,(((((6,7),9),10),8),13)),21),((11,12,22,23),19))),26)),20),14),25),15));
	TREE PAUP_1422 = (1,(((((((2,(18,24)),16),(((3,((5,((((6,7),9),10),8)),17)),((4,21),((11,12,13,22,23),19))),26)),20),14),25),15));
	TREE PAUP_1423 = (1,(((((((2,(18,24)),16),(((3,((5,((((6,7),9),10),8)),17)),(((4,13),21),((11,12,22,23),19))),26)),20),14),25),15));
	TREE PAUP_1424 = (1,(((((((2,(18,24)),16),(((3,((5,((((((6,7),9),10),8),13),11,12,22,23)),17)),((4,21),19)),26)),20),14),25),15));
	TREE PAUP_1425 = (1,(((((((2,(18,24)),16),(((3,((((5,(((6,7),9),10)),8),13),17)),((4,(11,12,22,23),21),19)),26)),20),14),25),15));
	TREE PAUP_1426 = (1,(((((((2,(18,24)),16),(((3,((5,(((((6,7),9),10),8),13)),17)),((4,(11,12,23),(21,22)),19)),26)),20),14),25),15));
	TREE PAUP_1427 = (1,(((((((2,(18,24)),16),(((3,(((5,((((6,7),9),10),8)),13),17)),((4,(11,12,22,23),21),19)),26)),20),14),25),15));
	TREE PAUP_1428 = (1,(((((((2,(18,24)),16),(((3,(((5,(((6,7),9),10)),(8,13)),17)),((4,(11,12,22,23),21),19)),26)),20),14),25),15));
	TREE PAUP_1429 = (1,(((((((2,(18,24)),16),(((3,(5,17)),((4,((((((6,7),9),10),8),13),11,12,22,23),21),19)),26)),20),14),25),15));
	TREE PAUP_1430 = (1,(((((((2,(18,24)),16),(((3,(5,17)),(((4,(((((6,7),9),10),8),13)),(11,12,22,23),21),19)),26)),20),14),25),15));
	TREE PAUP_1431 = (1,(((((((2,(18,24)),16),(((3,((5,((((6,7),9),10),8)),17)),((4,(11,12,13,22,23),21),19)),26)),20),14),25),15));
	TREE PAUP_1432 = (1,(((((((2,(18,24)),16),(((3,((5,((((6,7),9),10),8)),17)),(((4,13),(11,12,22,23),21),19)),26)),20),14),25),15));
	TREE PAUP_1433 = (1,(((((((2,(18,24)),16),((3,(((4,((((((6,7),9),10),8),13),11,12,22,23),21),19),(5,17))),26)),20),14),25),15));
	TREE PAUP_1434 = (1,(((((((2,(18,24)),16),((3,(((4,21),19),(5,(((((((6,7),9),10),8),13),11,12,22,23),17)))),26)),20),14),25),15));
	TREE PAUP_1435 = (1,(((((((2,(18,24)),16),((3,(((4,21),(((((((6,7),9),10),8),13),11,12,22),19)),((5,23),17))),26)),20),14),25),15));
	TREE PAUP_1436 = (1,(((((((2,(18,24)),16),((3,(((4,21),(((8,13),11,12,22,23),19)),((5,(((6,7),9),10)),17))),26)),20),14),25),15));
	TREE PAUP_1437 = (1,(((((((2,(18,24)),16),((3,(((4,(21,22)),(((((((6,7),9),10),8),13),11,12,23),19)),(5,17))),26)),20),14),25),15));
	TREE PAUP_1438 = (1,(((((((2,(18,24)),16),((3,((((4,(((((6,7),9),10),8),13)),(11,12,22,23),21),19),(5,17))),26)),20),14),25),15));
	TREE PAUP_1439 = (1,(((((((2,(18,24)),16),((3,((((4,(((((6,7),9),10),8),13)),21),19),(5,((11,12,22,23),17)))),26)),20),14),25),15));
	TREE PAUP_1440 = (1,(((((((2,(18,24)),16),((3,((((4,(((((6,7),9),10),8),13)),21),19),((5,(11,12,22,23)),17))),26)),20),14),25),15));
	TREE PAUP_1441 = (1,(((((((2,(18,24)),16),((3,((((4,(((((6,7),9),10),8),13)),(21,22)),((11,12,23),19)),(5,17))),26)),20),14),25),15));
	TREE PAUP_1442 = (1,(((((((2,(18,24)),16),((3,((((4,(8,13)),21),((11,12,22,23),19)),((5,(((6,7),9),10)),17))),26)),20),14),25),15));
	TREE PAUP_1443 = (1,(((((((2,(18,24)),16),((3,((((4,(((((6,7),9),10),8),13)),21),((11,12,22),19)),((5,23),17))),26)),20),14),25),15));
	TREE PAUP_1444 = (1,(((((((2,(18,24)),16),((3,(((4,21),((11,12,13,22,23),19)),(((5,(((6,7),9),10)),8),17))),26)),20),14),25),15));
	TREE PAUP_1445 = (1,(((((((2,(18,24)),16),((3,((((4,13),21),((11,12,22,23),19)),(((5,(((6,7),9),10)),8),17))),26)),20),14),25),15));
	TREE PAUP_1446 = (1,(((((((2,(18,24)),16),((3,(((4,(11,12,22,23),21),19),((((5,(((6,7),9),10)),8),13),17))),26)),20),14),25),15));
	TREE PAUP_1447 = (1,(((((((2,(18,24)),16),((3,(((4,21),19),((((5,(((6,7),9),10)),8),13),((11,12,22,23),17)))),26)),20),14),25),15));
	TREE PAUP_1448 = (1,(((((((2,(18,24)),16),((3,(((4,21),19),(((((5,(((6,7),9),10)),8),13),(11,12,22,23)),17))),26)),20),14),25),15));
	TREE PAUP_1449 = (1,(((((((2,(18,24)),16),((3,(((4,21),19),((((5,(((6,7),9),10)),8),(11,12,13,22,23)),17))),26)),20),14),25),15));
	TREE PAUP_1450 = (1,(((((((2,(18,24)),16),((3,(((4,(21,22)),((11,12,23),19)),((((5,(((6,7),9),10)),8),13),17))),26)),20),14),25),15));
	TREE PAUP_1451 = (1,(((((((2,(18,24)),16),((3,(((4,(11,12,23),(21,22)),19),((5,(((((6,7),9),10),8),13)),17))),26)),20),14),25),15));
	TREE PAUP_1452 = (1,(((((((2,(18,24)),16),((3,(((4,(11,12,22,23),21),19),(((5,((((6,7),9),10),8)),13),17))),26)),20),14),25),15));
	TREE PAUP_1453 = (1,(((((((2,(18,24)),16),((3,(((4,(11,12,22,23),21),19),(((5,(((6,7),9),10)),(8,13)),17))),26)),20),14),25),15));
	TREE PAUP_1454 = (1,(((((((2,(18,24)),16),((3,(((4,(11,12,13,22,23),21),19),((5,((((6,7),9),10),8)),17))),26)),20),14),25),15));
	TREE PAUP_1455 = (1,(((((((2,(18,24)),16),((3,((((4,13),(11,12,22,23),21),19),((5,((((6,7),9),10),8)),17))),26)),20),14),25),15));
	TREE PAUP_1456 = (1,(((((((2,(18,24)),16),((3,(((4,21),19),((((5,((((6,7),9),10),8)),13),(11,12,22,23)),17))),26)),20),14),25),15));
	TREE PAUP_1457 = (1,(((((((2,(18,24)),16),((3,(((4,21),19),((5,((((6,7),9),10),8)),((11,12,13,22,23),17)))),26)),20),14),25),15));
	TREE PAUP_1458 = (1,(((((((2,(18,24)),16),((3,(((4,21),19),(((5,((((6,7),9),10),8)),13),((11,12,22,23),17)))),26)),20),14),25),15));
	TREE PAUP_1459 = (1,(((((((2,(18,24)),16),((3,(((4,21),19),(((5,(((6,7),9),10)),(8,13)),((11,12,22,23),17)))),26)),20),14),25),15));
	TREE PAUP_1460 = (1,(((((((2,(18,24)),16),((3,(((4,(21,22)),19),((5,(((((6,7),9),10),8),13)),((11,12,23),17)))),26)),20),14),25),15));
	TREE PAUP_1461 = (1,(((((((2,(18,24)),16),((3,((((4,13),21),19),((5,((((6,7),9),10),8)),((11,12,22,23),17)))),26)),20),14),25),15));
	TREE PAUP_1462 = (1,(((((((2,(18,24)),16),((3,(((4,21),19),(((5,((((6,7),9),10),8)),(11,12,13,22,23)),17))),26)),20),14),25),15));
	TREE PAUP_1463 = (1,(((((((2,(18,24)),16),((3,(((4,21),19),((((5,(((6,7),9),10)),(8,13)),(11,12,22,23)),17))),26)),20),14),25),15));
	TREE PAUP_1464 = (1,(((((((2,(18,24)),16),((3,(((4,(21,22)),19),(((5,(((((6,7),9),10),8),13)),(11,12,23)),17))),26)),20),14),25),15));
	TREE PAUP_1465 = (1,(((((((2,(18,24)),16),((3,((((4,13),21),19),(((5,((((6,7),9),10),8)),(11,12,22,23)),17))),26)),20),14),25),15));
	TREE PAUP_1466 = (1,(((((((2,(18,24)),16),((3,(((4,21),19),(((5,23),((((((6,7),9),10),8),13),11,12,22)),17))),26)),20),14),25),15));
	TREE PAUP_1467 = (1,(((((((2,(18,24)),16),(((3,(5,(((((((6,7),9),10),8),13),11,12,22,23),17))),((4,21),19)),26)),20),14),25),15));
	TREE PAUP_1468 = (1,(((((((2,(18,24)),16),((3,(((4,21),19),(((5,(((6,7),9),10)),((8,13),11,12,22,23)),17))),26)),20),14),25),15));
	TREE PAUP_1469 = (1,(((((((2,(18,24)),16),((3,(((4,(21,22)),19),((5,((((((6,7),9),10),8),13),11,12,23)),17))),26)),20),14),25),15));
	TREE PAUP_1470 = (1,(((((((2,(18,24)),16),((3,(((4,(21,22)),((11,12,23),19)),(((5,((((6,7),9),10),8)),13),17))),26)),20),14),25),15));
	TREE PAUP_1471 = (1,(((((((2,(18,24)),16),((3,(((4,(21,22)),((11,12,23),19)),(((5,(((6,7),9),10)),(8,13)),17))),26)),20),14),25),15));
	TREE PAUP_1472 = (1,(((((((2,(18,24)),16),((3,(((4,(21,22)),((11,12,13,23),19)),((5,((((6,7),9),10),8)),17))),26)),20),14),25),15));
	TREE PAUP_1473 = (1,(((((((2,(18,24)),16),((3,((((4,13),(21,22)),((11,12,23),19)),((5,((((6,7),9),10),8)),17))),26)),20),14),25),15));
	TREE PAUP_1474 = (1,(((((((2,(18,24)),(((3,((((5,(((6,7),9),10)),8),13),17)),((4,21),((11,12,22,23),19))),26)),16),20),14),25),15));
	TREE PAUP_1475 = (1,(((((((2,(18,24)),(((3,(((5,((((6,7),9),10),8)),13),17)),((4,21),((11,12,22,23),19))),26)),16),20),14),25),15));
	TREE PAUP_1476 = (1,(((((((2,(18,24)),(((3,((5,(((((6,7),9),10),8),13)),((11,12,22,23),17))),((4,21),19)),26)),16),20),14),25),15));
	TREE PAUP_1477 = (1,(((((((2,(18,24)),(((3,(((5,(((((6,7),9),10),8),13)),(11,12,22,23)),17)),((4,21),19)),26)),16),20),14),25),15));
	TREE PAUP_1478 = (1,(((((((2,(18,24)),(((3,(((5,(((6,7),9),10)),(8,13)),17)),((4,21),((11,12,22,23),19))),26)),16),20),14),25),15));
	TREE PAUP_1479 = (1,(((((((2,(18,24)),(((3,((5,(((((6,7),9),10),8),13)),17)),((4,(21,22)),((11,12,23),19))),26)),16),20),14),25),15));
	TREE PAUP_1480 = (1,(((((((2,(18,24)),(((3,(5,17)),((4,21),(((((((6,7),9),10),8),13),11,12,22,23),19))),26)),16),20),14),25),15));
	TREE PAUP_1481 = (1,(((((((2,(18,24)),(((3,(5,17)),(((4,(((((6,7),9),10),8),13)),21),((11,12,22,23),19))),26)),16),20),14),25),15));
	TREE PAUP_1482 = (1,(((((((2,(18,24)),(((3,((5,((((6,7),9),10),8)),17)),((4,21),((11,12,13,22,23),19))),26)),16),20),14),25),15));
	TREE PAUP_1483 = (1,(((((((2,(18,24)),(((3,((5,((((6,7),9),10),8)),17)),(((4,13),21),((11,12,22,23),19))),26)),16),20),14),25),15));
	TREE PAUP_1484 = (1,(((((((2,(18,24)),(((3,((5,((((((6,7),9),10),8),13),11,12,22,23)),17)),((4,21),19)),26)),16),20),14),25),15));
	TREE PAUP_1485 = (1,(((((((2,(18,24)),(((3,((((5,(((6,7),9),10)),8),13),17)),((4,(11,12,22,23),21),19)),26)),16),20),14),25),15));
	TREE PAUP_1486 = (1,(((((((2,(18,24)),(((3,(((5,((((6,7),9),10),8)),13),17)),((4,(11,12,22,23),21),19)),26)),16),20),14),25),15));
	TREE PAUP_1487 = (1,(((((((2,(18,24)),(((3,((5,(((((6,7),9),10),8),13)),17)),((4,(11,12,23),(21,22)),19)),26)),16),20),14),25),15));
	TREE PAUP_1488 = (1,(((((((2,(18,24)),(((3,(((5,(((6,7),9),10)),(8,13)),17)),((4,(11,12,22,23),21),19)),26)),16),20),14),25),15));
	TREE PAUP_1489 = (1,(((((((2,(18,24)),(((3,(5,17)),(((4,(((((6,7),9),10),8),13)),(11,12,22,23),21),19)),26)),16),20),14),25),15));
	TREE PAUP_1490 = (1,(((((((2,(18,24)),(((3,(5,17)),((4,((((((6,7),9),10),8),13),11,12,22,23),21),19)),26)),16),20),14),25),15));
	TREE PAUP_1491 = (1,(((((((2,(18,24)),(((3,((5,((((6,7),9),10),8)),17)),(((4,13),(11,12,22,23),21),19)),26)),16),20),14),25),15));
	TREE PAUP_1492 = (1,(((((((2,(18,24)),(((3,((5,((((6,7),9),10),8)),17)),((4,(11,12,13,22,23),21),19)),26)),16),20),14),25),15));
	TREE PAUP_1493 = (1,(((((((2,(18,24)),((3,(((4,((((((6,7),9),10),8),13),11,12,22,23),21),19),(5,17))),26)),16),20),14),25),15));
	TREE PAUP_1494 = (1,(((((((2,(18,24)),((3,(((4,21),19),(5,(((((((6,7),9),10),8),13),11,12,22,23),17)))),26)),16),20),14),25),15));
	TREE PAUP_1495 = (1,(((((((2,(18,24)),((3,(((4,21),(((8,13),11,12,22,23),19)),((5,(((6,7),9),10)),17))),26)),16),20),14),25),15));
	TREE PAUP_1496 = (1,(((((((2,(18,24)),((3,(((4,(21,22)),(((((((6,7),9),10),8),13),11,12,23),19)),(5,17))),26)),16),20),14),25),15));
	TREE PAUP_1497 = (1,(((((((2,(18,24)),((3,(((4,21),(((((((6,7),9),10),8),13),11,12,22),19)),((5,23),17))),26)),16),20),14),25),15));
	TREE PAUP_1498 = (1,(((((((2,(18,24)),((3,((((4,(((((6,7),9),10),8),13)),(11,12,22,23),21),19),(5,17))),26)),16),20),14),25),15));
	TREE PAUP_1499 = (1,(((((((2,(18,24)),((3,((((4,(((((6,7),9),10),8),13)),21),19),(5,((11,12,22,23),17)))),26)),16),20),14),25),15));
	TREE PAUP_1500 = (1,(((((((2,(18,24)),((3,((((4,(((((6,7),9),10),8),13)),21),19),((5,(11,12,22,23)),17))),26)),16),20),14),25),15));
	TREE PAUP_1501 = (1,(((((((2,(18,24)),((3,((((4,(((((6,7),9),10),8),13)),(21,22)),((11,12,23),19)),(5,17))),26)),16),20),14),25),15));
	TREE PAUP_1502 = (1,(((((((2,(18,24)),((3,((((4,(8,13)),21),((11,12,22,23),19)),((5,(((6,7),9),10)),17))),26)),16),20),14),25),15));
	TREE PAUP_1503 = (1,(((((((2,(18,24)),((3,((((4,(((((6,7),9),10),8),13)),21),((11,12,22),19)),((5,23),17))),26)),16),20),14),25),15));
	TREE PAUP_1504 = (1,(((((((2,(18,24)),((3,(((4,21),((11,12,13,22,23),19)),(((5,(((6,7),9),10)),8),17))),26)),16),20),14),25),15));
	TREE PAUP_1505 = (1,(((((((2,(18,24)),((3,((((4,13),21),((11,12,22,23),19)),(((5,(((6,7),9),10)),8),17))),26)),16),20),14),25),15));
	TREE PAUP_1506 = (1,(((((((2,(18,24)),((3,(((4,(11,12,22,23),21),19),((((5,(((6,7),9),10)),8),13),17))),26)),16),20),14),25),15));
	TREE PAUP_1507 = (1,(((((((2,(18,24)),((3,(((4,21),19),((((5,(((6,7),9),10)),8),13),((11,12,22,23),17)))),26)),16),20),14),25),15));
	TREE PAUP_1508 = (1,(((((((2,(18,24)),((3,(((4,21),19),(((((5,(((6,7),9),10)),8),13),(11,12,22,23)),17))),26)),16),20),14),25),15));
	TREE PAUP_1509 = (1,(((((((2,(18,24)),((3,(((4,21),19),((((5,(((6,7),9),10)),8),(11,12,13,22,23)),17))),26)),16),20),14),25),15));
	TREE PAUP_1510 = (1,(((((((2,(18,24)),((3,(((4,(21,22)),((11,12,23),19)),((((5,(((6,7),9),10)),8),13),17))),26)),16),20),14),25),15));
	TREE PAUP_1511 = (1,(((((((2,(18,24)),((3,(((4,(11,12,23),(21,22)),19),((5,(((((6,7),9),10),8),13)),17))),26)),16),20),14),25),15));
	TREE PAUP_1512 = (1,(((((((2,(18,24)),((3,(((4,(11,12,22,23),21),19),(((5,((((6,7),9),10),8)),13),17))),26)),16),20),14),25),15));
	TREE PAUP_1513 = (1,(((((((2,(18,24)),((3,(((4,(11,12,22,23),21),19),(((5,(((6,7),9),10)),(8,13)),17))),26)),16),20),14),25),15));
	TREE PAUP_1514 = (1,(((((((2,(18,24)),((3,((((4,13),(11,12,22,23),21),19),((5,((((6,7),9),10),8)),17))),26)),16),20),14),25),15));
	TREE PAUP_1515 = (1,(((((((2,(18,24)),((3,(((4,(11,12,13,22,23),21),19),((5,((((6,7),9),10),8)),17))),26)),16),20),14),25),15));
	TREE PAUP_1516 = (1,(((((((2,(18,24)),((3,(((4,21),19),((((5,((((6,7),9),10),8)),13),(11,12,22,23)),17))),26)),16),20),14),25),15));
	TREE PAUP_1517 = (1,(((((((2,(18,24)),((3,(((4,21),19),((5,((((6,7),9),10),8)),((11,12,13,22,23),17)))),26)),16),20),14),25),15));
	TREE PAUP_1518 = (1,(((((((2,(18,24)),((3,(((4,21),19),(((5,((((6,7),9),10),8)),13),((11,12,22,23),17)))),26)),16),20),14),25),15));
	TREE PAUP_1519 = (1,(((((((2,(18,24)),((3,(((4,21),19),(((5,(((6,7),9),10)),(8,13)),((11,12,22,23),17)))),26)),16),20),14),25),15));
	TREE PAUP_1520 = (1,(((((((2,(18,24)),((3,(((4,(21,22)),19),((5,(((((6,7),9),10),8),13)),((11,12,23),17)))),26)),16),20),14),25),15));
	TREE PAUP_1521 = (1,(((((((2,(18,24)),((3,((((4,13),21),19),((5,((((6,7),9),10),8)),((11,12,22,23),17)))),26)),16),20),14),25),15));
	TREE PAUP_1522 = (1,(((((((2,(18,24)),((3,(((4,21),19),(((5,((((6,7),9),10),8)),(11,12,13,22,23)),17))),26)),16),20),14),25),15));
	TREE PAUP_1523 = (1,(((((((2,(18,24)),((3,(((4,21),19),((((5,(((6,7),9),10)),(8,13)),(11,12,22,23)),17))),26)),16),20),14),25),15));
	TREE PAUP_1524 = (1,(((((((2,(18,24)),((3,(((4,(21,22)),19),(((5,(((((6,7),9),10),8),13)),(11,12,23)),17))),26)),16),20),14),25),15));
	TREE PAUP_1525 = (1,(((((((2,(18,24)),((3,((((4,13),21),19),(((5,((((6,7),9),10),8)),(11,12,22,23)),17))),26)),16),20),14),25),15));
	TREE PAUP_1526 = (1,(((((((2,(18,24)),((3,(((4,21),19),(((5,23),((((((6,7),9),10),8),13),11,12,22)),17))),26)),16),20),14),25),15));
	TREE PAUP_1527 = (1,(((((((2,(18,24)),((3,(((4,21),19),(((5,(((6,7),9),10)),((8,13),11,12,22,23)),17))),26)),16),20),14),25),15));
	TREE PAUP_1528 = (1,(((((((2,(18,24)),(((3,(5,(((((((6,7),9),10),8),13),11,12,22,23),17))),((4,21),19)),26)),16),20),14),25),15));
	TREE PAUP_1529 = (1,(((((((2,(18,24)),((3,(((4,(21,22)),19),((5,((((((6,7),9),10),8),13),11,12,23)),17))),26)),16),20),14),25),15));
	TREE PAUP_1530 = (1,(((((((2,(18,24)),((3,(((4,(21,22)),((11,12,23),19)),(((5,((((6,7),9),10),8)),13),17))),26)),16),20),14),25),15));
	TREE PAUP_1531 = (1,(((((((2,(18,24)),((3,(((4,(21,22)),((11,12,23),19)),(((5,(((6,7),9),10)),(8,13)),17))),26)),16),20),14),25),15));
	TREE PAUP_1532 = (1,(((((((2,(18,24)),((3,(((4,(21,22)),((11,12,13,23),19)),((5,((((6,7),9),10),8)),17))),26)),16),20),14),25),15));
	TREE PAUP_1533 = (1,(((((((2,(18,24)),((3,((((4,13),(21,22)),((11,12,23),19)),((5,((((6,7),9),10),8)),17))),26)),16),20),14),25),15));
	TREE PAUP_1534 = (1,((((((((2,18),24),(((3,((((5,(((6,7),9),10)),8),13),((11,12,22,23),17))),((4,21),19)),26)),16),20),14),25),15));
	TREE PAUP_1535 = (1,((((((((2,18),24),(((3,(((((5,(((6,7),9),10)),8),13),(11,12,22,23)),17)),((4,21),19)),26)),16),20),14),25),15));
	TREE PAUP_1536 = (1,((((((((2,18),24),(((3,(((5,(((6,7),9),10)),8),17)),((4,21),((11,12,13,22,23),19))),26)),16),20),14),25),15));
	TREE PAUP_1537 = (1,((((((((2,18),24),(((3,(((5,(((6,7),9),10)),8),17)),(((4,13),21),((11,12,22,23),19))),26)),16),20),14),25),15));
	TREE PAUP_1538 = (1,((((((((2,18),24),(((3,((((5,(((6,7),9),10)),8),(11,12,13,22,23)),17)),((4,21),19)),26)),16),20),14),25),15));
	TREE PAUP_1539 = (1,((((((((2,18),24),(((3,((((5,(((6,7),9),10)),8),13),17)),((4,(21,22)),((11,12,23),19))),26)),16),20),14),25),15));
	TREE PAUP_1540 = (1,((((((((2,18),24),(((3,(((5,((((6,7),9),10),8)),13),((11,12,22,23),17))),((4,21),19)),26)),16),20),14),25),15));
	TREE PAUP_1541 = (1,((((((((2,18),24),(((3,((((5,((((6,7),9),10),8)),13),(11,12,22,23)),17)),((4,21),19)),26)),16),20),14),25),15));
	TREE PAUP_1542 = (1,((((((((2,18),24),(((3,(((5,((((6,7),9),10),8)),(11,12,13,22,23)),17)),((4,21),19)),26)),16),20),14),25),15));
	TREE PAUP_1543 = (1,((((((((2,18),24),(((3,(((5,((((6,7),9),10),8)),13),17)),((4,(21,22)),((11,12,23),19))),26)),16),20),14),25),15));
	TREE PAUP_1544 = (1,((((((((2,18),24),(((3,((5,((((6,7),9),10),8)),((11,12,13,22,23),17))),((4,21),19)),26)),16),20),14),25),15));
	TREE PAUP_1545 = (1,((((((((2,18),24),(((3,(((5,(((6,7),9),10)),(8,13)),((11,12,22,23),17))),((4,21),19)),26)),16),20),14),25),15));
	TREE PAUP_1546 = (1,((((((((2,18),24),(((3,((5,(((((6,7),9),10),8),13)),((11,12,23),17))),((4,(21,22)),19)),26)),16),20),14),25),15));
	TREE PAUP_1547 = (1,((((((((2,18),24),(((3,(5,((11,12,22,23),17))),(((4,(((((6,7),9),10),8),13)),21),19)),26)),16),20),14),25),15));
	TREE PAUP_1548 = (1,((((((((2,18),24),(((3,((5,((((6,7),9),10),8)),((11,12,22,23),17))),(((4,13),21),19)),26)),16),20),14),25),15));
	TREE PAUP_1549 = (1,((((((((2,18),24),(((3,((((5,(((6,7),9),10)),(8,13)),(11,12,22,23)),17)),((4,21),19)),26)),16),20),14),25),15));
	TREE PAUP_1550 = (1,((((((((2,18),24),(((3,((5,(11,12,22,23)),17)),(((4,(((((6,7),9),10),8),13)),21),19)),26)),16),20),14),25),15));
	TREE PAUP_1551 = (1,((((((((2,18),24),(((3,(((5,((((6,7),9),10),8)),(11,12,22,23)),17)),(((4,13),21),19)),26)),16),20),14),25),15));
	TREE PAUP_1552 = (1,((((((((2,18),24),(((3,(((5,(((((6,7),9),10),8),13)),(11,12,23)),17)),((4,(21,22)),19)),26)),16),20),14),25),15));
	TREE PAUP_1553 = (1,((((((((2,18),24),(((3,((5,(((6,7),9),10)),17)),((4,21),(((8,13),11,12,22,23),19))),26)),16),20),14),25),15));
	TREE PAUP_1554 = (1,((((((((2,18),24),(((3,((5,(((6,7),9),10)),17)),(((4,(8,13)),21),((11,12,22,23),19))),26)),16),20),14),25),15));
	TREE PAUP_1555 = (1,((((((((2,18),24),(((3,(((5,(((6,7),9),10)),((8,13),11,12,22,23)),17)),((4,21),19)),26)),16),20),14),25),15));
	TREE PAUP_1556 = (1,((((((((2,18),24),(((3,(((5,(((6,7),9),10)),(8,13)),17)),((4,(21,22)),((11,12,23),19))),26)),16),20),14),25),15));
	TREE PAUP_1557 = (1,((((((((2,18),24),(((3,((5,((((((6,7),9),10),8),13),11,12,23)),17)),((4,(21,22)),19)),26)),16),20),14),25),15));
	TREE PAUP_1558 = (1,((((((((2,18),24),(((3,(5,17)),((4,(21,22)),(((((((6,7),9),10),8),13),11,12,23),19))),26)),16),20),14),25),15));
	TREE PAUP_1559 = (1,((((((((2,18),24),(((3,(5,17)),(((4,(((((6,7),9),10),8),13)),(21,22)),((11,12,23),19))),26)),16),20),14),25),15));
	TREE PAUP_1560 = (1,((((((((2,18),24),(((3,((5,((((6,7),9),10),8)),17)),((4,(21,22)),((11,12,13,23),19))),26)),16),20),14),25),15));
	TREE PAUP_1561 = (1,((((((((2,18),24),(((3,((5,((((6,7),9),10),8)),17)),(((4,13),(21,22)),((11,12,23),19))),26)),16),20),14),25),15));
	TREE PAUP_1562 = (1,((((((((2,18),24),(((3,((5,23),17)),((4,21),(((((((6,7),9),10),8),13),11,12,22),19))),26)),16),20),14),25),15));
	TREE PAUP_1563 = (1,((((((((2,18),24),(((3,((5,23),17)),(((4,(((((6,7),9),10),8),13)),21),((11,12,22),19))),26)),16),20),14),25),15));
	TREE PAUP_1564 = (1,((((((((2,18),24),(((3,(((5,23),((((((6,7),9),10),8),13),11,12,22)),17)),((4,21),19)),26)),16),20),14),25),15));
	TREE PAUP_1565 = (1,((((((((2,18),24),(((3,((((5,(((6,7),9),10)),8),13),17)),((4,(11,12,23),(21,22)),19)),26)),16),20),14),25),15));
	TREE PAUP_1566 = (1,((((((((2,18),24),(((3,(((5,((((6,7),9),10),8)),13),17)),((4,(11,12,23),(21,22)),19)),26)),16),20),14),25),15));
	TREE PAUP_1567 = (1,((((((((2,18),24),(((3,(((5,(((6,7),9),10)),(8,13)),17)),((4,(11,12,23),(21,22)),19)),26)),16),20),14),25),15));
	TREE PAUP_1568 = (1,((((((((2,18),24),(((3,(5,17)),(((4,(((((6,7),9),10),8),13)),(11,12,23),(21,22)),19)),26)),16),20),14),25),15));
	TREE PAUP_1569 = (1,((((((((2,18),24),(((3,(5,17)),((4,((((((6,7),9),10),8),13),11,12,23),(21,22)),19)),26)),16),20),14),25),15));
	TREE PAUP_1570 = (1,((((((((2,18),24),(((3,((5,((((6,7),9),10),8)),17)),(((4,13),(11,12,23),(21,22)),19)),26)),16),20),14),25),15));
	TREE PAUP_1571 = (1,((((((((2,18),24),(((3,((5,((((6,7),9),10),8)),17)),((4,(11,12,13,23),(21,22)),19)),26)),16),20),14),25),15));
	TREE PAUP_1572 = (1,((((((((2,18),24),(((3,(((5,(((6,7),9),10)),8),17)),((4,(11,12,13,22,23),21),19)),26)),16),20),14),25),15));
	TREE PAUP_1573 = (1,((((((((2,18),24),(((3,(((5,(((6,7),9),10)),8),17)),(((4,13),(11,12,22,23),21),19)),26)),16),20),14),25),15));
	TREE PAUP_1574 = (1,((((((((2,18),24),(((3,((5,(((6,7),9),10)),17)),(((4,(8,13)),(11,12,22,23),21),19)),26)),16),20),14),25),15));
	TREE PAUP_1575 = (1,((((((((2,18),24),(((3,((5,(((6,7),9),10)),17)),((4,((8,13),11,12,22,23),21),19)),26)),16),20),14),25),15));
	TREE PAUP_1576 = (1,((((((((2,18),24),(((3,((5,23),17)),(((4,(((((6,7),9),10),8),13)),(11,12,22),21),19)),26)),16),20),14),25),15));
	TREE PAUP_1577 = (1,((((((((2,18),24),(((3,((5,23),17)),((4,((((((6,7),9),10),8),13),11,12,22),21),19)),26)),16),20),14),25),15));
	TREE PAUP_1578 = (1,((((((((2,18),24),((3,(((4,((((((6,7),9),10),8),13),11,12,23),(21,22)),19),(5,17))),26)),16),20),14),25),15));
	TREE PAUP_1579 = (1,((((((((2,18),24),((3,(((4,(21,22)),19),(5,(((((((6,7),9),10),8),13),11,12,23),17)))),26)),16),20),14),25),15));
	TREE PAUP_1580 = (1,((((((((2,((4,(21,22)),18)),24),((3,((5,17),(((((((6,7),9),10),8),13),11,12,23),19))),26)),16),20),14),25),15));
	TREE PAUP_1581 = (1,((((((((2,18),24),((3,(((4,(21,22)),(((((((6,7),9),10),8),13),11,12),19)),((5,23),17))),26)),16),20),14),25),15));
	TREE PAUP_1582 = (1,((((((((2,18),24),((3,(((4,(21,22)),(((8,13),11,12,23),19)),((5,(((6,7),9),10)),17))),26)),16),20),14),25),15));
	TREE PAUP_1583 = (1,((((((((2,((4,((((((6,7),9),10),8),13),11,12,22,23),21),18)),24),((3,((5,17),19)),26)),16),20),14),25),15));
	TREE PAUP_1584 = (1,((((((((2,18),24),((3,(((4,((((((6,7),9),10),8),13),11,12,22),21),19),((5,23),17))),26)),16),20),14),25),15));
	TREE PAUP_1585 = (1,((((((((2,18),24),((3,(((4,((8,13),11,12,22,23),21),19),((5,(((6,7),9),10)),17))),26)),16),20),14),25),15));
	TREE PAUP_1586 = (1,((((((((2,18),24),((3,(((4,21),19),((5,23),(((((((6,7),9),10),8),13),11,12,22),17)))),26)),16),20),14),25),15));
	TREE PAUP_1587 = (1,((((((((2,((4,21),18)),24),((3,((5,(((((((6,7),9),10),8),13),11,12,22,23),17)),19)),26)),16),20),14),25),15));
	TREE PAUP_1588 = (1,((((((((2,18),24),((3,(((4,21),19),((5,(((6,7),9),10)),(((8,13),11,12,22,23),17)))),26)),16),20),14),25),15));
	TREE PAUP_1589 = (1,((((((((2,((4,21),18)),24),((3,(((5,(((6,7),9),10)),17),(((8,13),11,12,22,23),19))),26)),16),20),14),25),15));
	TREE PAUP_1590 = (1,((((((((2,18),24),((3,(((4,21),(((8,13),11,12,22),19)),(((5,(((6,7),9),10)),23),17))),26)),16),20),14),25),15));
	TREE PAUP_1591 = (1,((((((((2,((4,21),18)),24),((3,(((5,23),17),(((((((6,7),9),10),8),13),11,12,22),19))),26)),16),20),14),25),15));
	TREE PAUP_1592 = (1,((((((((2,((4,21),18)),24),((3,(5,((((((((6,7),9),10),8),13),11,12,22,23),19),17))),26)),16),20),14),25),15));
	TREE PAUP_1593 = (1,((((((((2,((4,21),18)),24),((3,(5,((((((((6,7),9),10),8),13),11,12,22,23),17),19))),26)),16),20),14),25),15));
	TREE PAUP_1594 = (1,((((((((2,((4,21),18)),24),((3,((5,(((((((6,7),9),10),8),13),11,12,22,23),19)),17)),26)),16),20),14),25),15));
	TREE PAUP_1595 = (1,((((((((2,((4,21),18)),24),((3,(((5,((((((6,7),9),10),8),13),11,12,22,23)),19),17)),26)),16),20),14),25),15));
	TREE PAUP_1596 = (1,((((((((2,18),24),((3,((((4,(((((6,7),9),10),8),13)),(11,12,22),21),19),((5,23),17))),26)),16),20),14),25),15));
	TREE PAUP_1597 = (1,((((((((2,18),24),((3,((((4,(((((6,7),9),10),8),13)),(11,12,23),(21,22)),19),(5,17))),26)),16),20),14),25),15));
	TREE PAUP_1598 = (1,((((((((2,(((4,(((((6,7),9),10),8),13)),(11,12,22,23),21),18)),24),((3,((5,17),19)),26)),16),20),14),25),15));
	TREE PAUP_1599 = (1,((((((((2,18),24),((3,((((4,(8,13)),(11,12,22,23),21),19),((5,(((6,7),9),10)),17))),26)),16),20),14),25),15));
	TREE PAUP_1600 = (1,((((((((2,18),24),((3,((((4,(((((6,7),9),10),8),13)),21),19),((5,23),((11,12,22),17)))),26)),16),20),14),25),15));
	TREE PAUP_1601 = (1,((((((((2,18),24),((3,((((4,(((((6,7),9),10),8),13)),(21,22)),19),(5,((11,12,23),17)))),26)),16),20),14),25),15));
	TREE PAUP_1602 = (1,((((((((2,(((4,(((((6,7),9),10),8),13)),21),18)),24),((3,((5,((11,12,22,23),17)),19)),26)),16),20),14),25),15));
	TREE PAUP_1603 = (1,((((((((2,18),24),((3,((((4,(8,13)),21),19),((5,(((6,7),9),10)),((11,12,22,23),17)))),26)),16),20),14),25),15));
	TREE PAUP_1604 = (1,((((((((2,18),24),((3,((((4,(((((6,7),9),10),8),13)),21),19),(((5,23),(11,12,22)),17))),26)),16),20),14),25),15));
	TREE PAUP_1605 = (1,((((((((2,18),24),((3,((((4,(((((6,7),9),10),8),13)),(21,22)),19),((5,(11,12,23)),17))),26)),16),20),14),25),15));
	TREE PAUP_1606 = (1,((((((((2,(((4,(((((6,7),9),10),8),13)),21),18)),24),((3,(((5,(11,12,22,23)),17),19)),26)),16),20),14),25),15));
	TREE PAUP_1607 = (1,((((((((2,18),24),((3,((((4,(8,13)),21),19),(((5,(((6,7),9),10)),(11,12,22,23)),17))),26)),16),20),14),25),15));
	TREE PAUP_1608 = (1,((((((((2,(((4,(((((6,7),9),10),8),13)),21),18)),24),((3,(5,(((11,12,22,23),19),17))),26)),16),20),14),25),15));
	TREE PAUP_1609 = (1,((((((((2,(((4,(((((6,7),9),10),8),13)),21),18)),24),((3,(5,(((11,12,22,23),17),19))),26)),16),20),14),25),15));
	TREE PAUP_1610 = (1,((((((((2,(((4,(((((6,7),9),10),8),13)),21),18)),24),((3,((5,((11,12,22,23),19)),17)),26)),16),20),14),25),15));
	TREE PAUP_1611 = (1,((((((((2,(((4,(((((6,7),9),10),8),13)),21),18)),24),((3,(((5,(11,12,22,23)),19),17)),26)),16),20),14),25),15));
	TREE PAUP_1612 = (1,((((((((2,(((4,(((((6,7),9),10),8),13)),21),18)),24),((3,(((5,23),17),((11,12,22),19))),26)),16),20),14),25),15));
	TREE PAUP_1613 = (1,((((((((2,(((4,(8,13)),21),18)),24),((3,(((5,(((6,7),9),10)),17),((11,12,22,23),19))),26)),16),20),14),25),15));
	TREE PAUP_1614 = (1,((((((((2,(((4,(((((6,7),9),10),8),13)),(21,22)),18)),24),((3,((5,17),((11,12,23),19))),26)),16),20),14),25),15));
	TREE PAUP_1615 = (1,((((((((2,18),24),((3,((((4,(8,13)),(21,22)),((11,12,23),19)),((5,(((6,7),9),10)),17))),26)),16),20),14),25),15));
	TREE PAUP_1616 = (1,((((((((2,18),24),((3,((((4,(8,13)),21),((11,12,22),19)),(((5,(((6,7),9),10)),23),17))),26)),16),20),14),25),15));
	TREE PAUP_1617 = (1,((((((((2,18),24),((3,((((4,(((((6,7),9),10),8),13)),(21,22)),((11,12),19)),((5,23),17))),26)),16),20),14),25),15));
	TREE PAUP_1618 = (1,((((((((2,18),24),((3,(((4,(11,12,13,22,23),21),19),(((5,(((6,7),9),10)),8),17))),26)),16),20),14),25),15));
	TREE PAUP_1619 = (1,((((((((2,18),24),((3,(((4,21),19),(((5,(((6,7),9),10)),8),((11,12,13,22,23),17)))),26)),16),20),14),25),15));
	TREE PAUP_1620 = (1,((((((((2,18),24),((3,(((4,(21,22)),((11,12,13,23),19)),(((5,(((6,7),9),10)),8),17))),26)),16),20),14),25),15));
	TREE PAUP_1621 = (1,((((((((2,((4,21),18)),24),((3,((((5,(((6,7),9),10)),8),17),((11,12,13,22,23),19))),26)),16),20),14),25),15));
	TREE PAUP_1622 = (1,((((((((2,18),24),((3,((((4,13),(11,12,22,23),21),19),(((5,(((6,7),9),10)),8),17))),26)),16),20),14),25),15));
	TREE PAUP_1623 = (1,((((((((2,18),24),((3,((((4,13),21),19),(((5,(((6,7),9),10)),8),((11,12,22,23),17)))),26)),16),20),14),25),15));
	TREE PAUP_1624 = (1,((((((((2,18),24),((3,((((4,13),21),19),((((5,(((6,7),9),10)),8),(11,12,22,23)),17))),26)),16),20),14),25),15));
	TREE PAUP_1625 = (1,((((((((2,(((4,13),21),18)),24),((3,((((5,(((6,7),9),10)),8),17),((11,12,22,23),19))),26)),16),20),14),25),15));
	TREE PAUP_1626 = (1,((((((((2,18),24),((3,((((4,13),(21,22)),((11,12,23),19)),(((5,(((6,7),9),10)),8),17))),26)),16),20),14),25),15));
	TREE PAUP_1627 = (1,((((((((2,18),24),((3,(((4,(11,12,23),(21,22)),19),((((5,(((6,7),9),10)),8),13),17))),26)),16),20),14),25),15));
	TREE PAUP_1628 = (1,((((((((2,((4,(11,12,22,23),21),18)),24),((3,(((((5,(((6,7),9),10)),8),13),17),19)),26)),16),20),14),25),15));
	TREE PAUP_1629 = (1,((((((((2,18),24),((3,(((4,(21,22)),19),((((5,(((6,7),9),10)),8),13),((11,12,23),17)))),26)),16),20),14),25),15));
	TREE PAUP_1630 = (1,((((((((2,((4,21),18)),24),((3,(((((5,(((6,7),9),10)),8),13),((11,12,22,23),17)),19)),26)),16),20),14),25),15));
	TREE PAUP_1631 = (1,((((((((2,18),24),((3,(((4,(21,22)),19),(((((5,(((6,7),9),10)),8),13),(11,12,23)),17))),26)),16),20),14),25),15));
	TREE PAUP_1632 = (1,((((((((2,((4,21),18)),24),((3,((((((5,(((6,7),9),10)),8),13),(11,12,22,23)),17),19)),26)),16),20),14),25),15));
	TREE PAUP_1633 = (1,((((((((2,18),24),(((3,(((5,(((6,7),9),10)),8),((11,12,13,22,23),17))),((4,21),19)),26)),16),20),14),25),15));
	TREE PAUP_1634 = (1,((((((((2,18),24),((3,(((4,(21,22)),19),((((5,(((6,7),9),10)),8),(11,12,13,23)),17))),26)),16),20),14),25),15));
	TREE PAUP_1635 = (1,((((((((2,((4,21),18)),24),((3,(((((5,(((6,7),9),10)),8),(11,12,13,22,23)),17),19)),26)),16),20),14),25),15));
	TREE PAUP_1636 = (1,((((((((2,((4,21),18)),24),((3,((((5,(((6,7),9),10)),8),13),(((11,12,22,23),19),17))),26)),16),20),14),25),15));
	TREE PAUP_1637 = (1,((((((((2,((4,21),18)),24),((3,((((5,(((6,7),9),10)),8),13),(((11,12,22,23),17),19))),26)),16),20),14),25),15));
	TREE PAUP_1638 = (1,((((((((2,((4,21),18)),24),((3,(((((5,(((6,7),9),10)),8),13),((11,12,22,23),19)),17)),26)),16),20),14),25),15));
	TREE PAUP_1639 = (1,((((((((2,((4,21),18)),24),((3,((((((5,(((6,7),9),10)),8),13),(11,12,22,23)),19),17)),26)),16),20),14),25),15));
	TREE PAUP_1640 = (1,((((((((2,((4,21),18)),24),((3,((((5,(((6,7),9),10)),(8,13)),((11,12,22,23),19)),17)),26)),16),20),14),25),15));
	TREE PAUP_1641 = (1,((((((((2,((4,21),18)),24),((3,(((5,(((6,7),9),10)),(8,13)),(((11,12,22,23),19),17))),26)),16),20),14),25),15));
	TREE PAUP_1642 = (1,((((((((2,((4,21),18)),24),((3,(((((5,(((6,7),9),10)),(8,13)),(11,12,22,23)),19),17)),26)),16),20),14),25),15));
	TREE PAUP_1643 = (1,((((((((2,((4,(21,22)),18)),24),((3,(((((5,(((6,7),9),10)),8),13),17),((11,12,23),19))),26)),16),20),14),25),15));
	TREE PAUP_1644 = (1,((((((((2,18),24),((3,(((4,(11,12,23),(21,22)),19),(((5,((((6,7),9),10),8)),13),17))),26)),16),20),14),25),15));
	TREE PAUP_1645 = (1,((((((((2,18),24),((3,(((4,(11,12,23),(21,22)),19),(((5,(((6,7),9),10)),(8,13)),17))),26)),16),20),14),25),15));
	TREE PAUP_1646 = (1,((((((((2,((4,(11,12,23),(21,22)),18)),24),((3,(((5,(((((6,7),9),10),8),13)),17),19)),26)),16),20),14),25),15));
	TREE PAUP_1647 = (1,((((((((2,18),24),((3,((((4,13),(11,12,23),(21,22)),19),((5,((((6,7),9),10),8)),17))),26)),16),20),14),25),15));
	TREE PAUP_1648 = (1,((((((((2,18),24),((3,(((4,(11,12,13,23),(21,22)),19),((5,((((6,7),9),10),8)),17))),26)),16),20),14),25),15));
	TREE PAUP_1649 = (1,((((((((2,((4,(11,12,22,23),21),18)),24),((3,((((5,((((6,7),9),10),8)),13),17),19)),26)),16),20),14),25),15));
	TREE PAUP_1650 = (1,((((((((2,((4,(11,12,22,23),21),18)),24),((3,((((5,(((6,7),9),10)),(8,13)),17),19)),26)),16),20),14),25),15));
	TREE PAUP_1651 = (1,((((((((2,((4,(11,12,22,23),21),18)),24),((3,((5,(((((6,7),9),10),8),13)),(17,19))),26)),16),20),14),25),15));
	TREE PAUP_1652 = (1,((((((((2,((4,(11,12,22,23),21),18)),24),((3,(((5,(((((6,7),9),10),8),13)),19),17)),26)),16),20),14),25),15));
	TREE PAUP_1653 = (1,((((((((2,((4,(11,12,22,23),21),18)),24),((3,((((5,((((6,7),9),10),8)),13),19),17)),26)),16),20),14),25),15));
	TREE PAUP_1654 = (1,((((((((2,((4,(11,12,22,23),21),18)),24),((3,(((5,((((6,7),9),10),8)),13),(17,19))),26)),16),20),14),25),15));
	TREE PAUP_1655 = (1,((((((((2,((4,(11,12,13,22,23),21),18)),24),((3,(((5,((((6,7),9),10),8)),17),19)),26)),16),20),14),25),15));
	TREE PAUP_1656 = (1,((((((((2,(((4,13),(11,12,22,23),21),18)),24),((3,(((5,((((6,7),9),10),8)),17),19)),26)),16),20),14),25),15));
	TREE PAUP_1657 = (1,((((((((2,((4,21),18)),24),((3,(((((5,((((6,7),9),10),8)),13),(11,12,22,23)),17),19)),26)),16),20),14),25),15));
	TREE PAUP_1658 = (1,((((((((2,18),24),((3,(((4,(21,22)),19),((((5,((((6,7),9),10),8)),13),(11,12,23)),17))),26)),16),20),14),25),15));
	TREE PAUP_1659 = (1,((((((((2,18),24),((3,(((4,(21,22)),19),((5,((((6,7),9),10),8)),((11,12,13,23),17)))),26)),16),20),14),25),15));
	TREE PAUP_1660 = (1,((((((((2,((4,21),18)),24),((3,(((5,((((6,7),9),10),8)),((11,12,13,22,23),17)),19)),26)),16),20),14),25),15));
	TREE PAUP_1661 = (1,((((((((2,((4,21),18)),24),((3,((((5,((((6,7),9),10),8)),13),((11,12,22,23),17)),19)),26)),16),20),14),25),15));
	TREE PAUP_1662 = (1,((((((((2,18),24),((3,(((4,(21,22)),19),(((5,((((6,7),9),10),8)),13),((11,12,23),17)))),26)),16),20),14),25),15));
	TREE PAUP_1663 = (1,((((((((2,((4,21),18)),24),((3,((((5,(((6,7),9),10)),(8,13)),((11,12,22,23),17)),19)),26)),16),20),14),25),15));
	TREE PAUP_1664 = (1,((((((((2,18),24),((3,(((4,(21,22)),19),(((5,(((6,7),9),10)),(8,13)),((11,12,23),17)))),26)),16),20),14),25),15));
	TREE PAUP_1665 = (1,((((((((2,((4,(21,22)),18)),24),((3,(((5,(((((6,7),9),10),8),13)),((11,12,23),17)),19)),26)),16),20),14),25),15));
	TREE PAUP_1666 = (1,((((((((2,18),24),((3,((((4,13),(21,22)),19),((5,((((6,7),9),10),8)),((11,12,23),17)))),26)),16),20),14),25),15));
	TREE PAUP_1667 = (1,((((((((2,((4,21),18)),24),((3,(((5,(((((6,7),9),10),8),13)),19),((11,12,22,23),17))),26)),16),20),14),25),15));
	TREE PAUP_1668 = (1,((((((((2,((4,21),18)),24),((3,((((5,((((6,7),9),10),8)),13),19),((11,12,22,23),17))),26)),16),20),14),25),15));
	TREE PAUP_1669 = (1,((((((((2,((4,21),18)),24),((3,(((5,((((6,7),9),10),8)),13),(((11,12,22,23),17),19))),26)),16),20),14),25),15));
	TREE PAUP_1670 = (1,((((((((2,((4,21),18)),24),((3,(((5,(((((6,7),9),10),8),13)),(11,12,22,23)),(17,19))),26)),16),20),14),25),15));
	TREE PAUP_1671 = (1,((((((((2,(((4,13),21),18)),24),((3,(((5,((((6,7),9),10),8)),((11,12,22,23),17)),19)),26)),16),20),14),25),15));
	TREE PAUP_1672 = (1,((((((((2,18),24),((3,(((4,(21,22)),19),(((5,((((6,7),9),10),8)),(11,12,13,23)),17))),26)),16),20),14),25),15));
	TREE PAUP_1673 = (1,((((((((2,((4,21),18)),24),((3,((((5,((((6,7),9),10),8)),(11,12,13,22,23)),17),19)),26)),16),20),14),25),15));
	TREE PAUP_1674 = (1,((((((((2,18),24),((3,(((4,(21,22)),19),((((5,(((6,7),9),10)),(8,13)),(11,12,23)),17))),26)),16),20),14),25),15));
	TREE PAUP_1675 = (1,((((((((2,((4,21),18)),24),((3,(((((5,(((6,7),9),10)),(8,13)),(11,12,22,23)),17),19)),26)),16),20),14),25),15));
	TREE PAUP_1676 = (1,((((((((2,((4,(21,22)),18)),24),((3,((((5,(((((6,7),9),10),8),13)),(11,12,23)),17),19)),26)),16),20),14),25),15));
	TREE PAUP_1677 = (1,((((((((2,18),24),((3,((((4,13),(21,22)),19),(((5,((((6,7),9),10),8)),(11,12,23)),17))),26)),16),20),14),25),15));
	TREE PAUP_1678 = (1,((((((((2,(((4,13),21),18)),24),((3,((((5,((((6,7),9),10),8)),(11,12,22,23)),17),19)),26)),16),20),14),25),15));
	TREE PAUP_1679 = (1,((((((((2,((4,21),18)),24),((3,((5,((((((6,7),9),10),8),13),11,12,22,23)),(17,19))),26)),16),20),14),25),15));
	TREE PAUP_1680 = (1,((((((((2,((4,21),18)),24),((3,((5,19),(((((((6,7),9),10),8),13),11,12,22,23),17))),26)),16),20),14),25),15));
	TREE PAUP_1681 = (1,((((((((2,18),24),(((3,((5,23),(((((((6,7),9),10),8),13),11,12,22),17))),((4,21),19)),26)),16),20),14),25),15));
	TREE PAUP_1682 = (1,((((((((2,((4,21),18)),24),((3,((((5,23),((((((6,7),9),10),8),13),11,12,22)),17),19)),26)),16),20),14),25),15));
	TREE PAUP_1683 = (1,((((((((2,18),24),((3,(((4,(21,22)),19),(((5,23),((((((6,7),9),10),8),13),11,12)),17))),26)),16),20),14),25),15));
	TREE PAUP_1684 = (1,((((((((2,18),24),((3,(((4,21),19),((((5,(((6,7),9),10)),23),((8,13),11,12,22)),17))),26)),16),20),14),25),15));
	TREE PAUP_1685 = (1,((((((((2,18),24),(((3,(5,(((((((6,7),9),10),8),13),11,12,23),17))),((4,(21,22)),19)),26)),16),20),14),25),15));
	TREE PAUP_1686 = (1,((((((((2,18),24),(((3,((5,(((6,7),9),10)),(((8,13),11,12,22,23),17))),((4,21),19)),26)),16),20),14),25),15));
	TREE PAUP_1687 = (1,((((((((2,18),24),((3,(((4,21),19),(((5,(((6,7),9),10)),23),(((8,13),11,12,22),17)))),26)),16),20),14),25),15));
	TREE PAUP_1688 = (1,((((((((2,18),24),((3,(((4,((8,13),11,12,22),21),19),(((5,(((6,7),9),10)),23),17))),26)),16),20),14),25),15));
	TREE PAUP_1689 = (1,((((((((2,18),24),((3,(((4,(21,22)),19),(((5,(((6,7),9),10)),((8,13),11,12,23)),17))),26)),16),20),14),25),15));
	TREE PAUP_1690 = (1,((((((((2,((4,21),18)),24),((3,((((5,(((6,7),9),10)),((8,13),11,12,22,23)),17),19)),26)),16),20),14),25),15));
	TREE PAUP_1691 = (1,((((((((2,18),24),((3,(((4,(21,22)),19),((5,23),(((((((6,7),9),10),8),13),11,12),17)))),26)),16),20),14),25),15));
	TREE PAUP_1692 = (1,((((((((2,18),24),((3,(((4,((((((6,7),9),10),8),13),11,12),(21,22)),19),((5,23),17))),26)),16),20),14),25),15));
	TREE PAUP_1693 = (1,((((((((2,((4,(21,22)),18)),24),((3,(((5,((((((6,7),9),10),8),13),11,12,23)),17),19)),26)),16),20),14),25),15));
	TREE PAUP_1694 = (1,((((((((2,((4,21),18)),24),((3,((((5,23),((((((6,7),9),10),8),13),11,12,22)),19),17)),26)),16),20),14),25),15));
	TREE PAUP_1695 = (1,((((((((2,((4,21),18)),24),((3,(((5,23),((((((6,7),9),10),8),13),11,12,22)),(17,19))),26)),16),20),14),25),15));
	TREE PAUP_1696 = (1,((((((((2,((4,21),18)),24),((3,(((5,23),(((((((6,7),9),10),8),13),11,12,22),17)),19)),26)),16),20),14),25),15));
	TREE PAUP_1697 = (1,((((((((2,((4,((((((6,7),9),10),8),13),11,12,22),21),18)),24),((3,(((5,23),17),19)),26)),16),20),14),25),15));
	TREE PAUP_1698 = (1,((((((((2,((4,(21,22)),18)),24),((3,((((5,((((6,7),9),10),8)),13),17),((11,12,23),19))),26)),16),20),14),25),15));
	TREE PAUP_1699 = (1,((((((((2,((4,21),18)),24),((3,(((5,(((6,7),9),10)),(8,13)),(((11,12,22,23),17),19))),26)),16),20),14),25),15));
	TREE PAUP_1700 = (1,((((((((2,((4,(21,22)),18)),24),((3,((((5,(((6,7),9),10)),(8,13)),17),((11,12,23),19))),26)),16),20),14),25),15));
	TREE PAUP_1701 = (1,((((((((2,((4,21),18)),24),((3,((5,((((6,7),9),10),8)),(((11,12,13,22,23),19),17))),26)),16),20),14),25),15));
	TREE PAUP_1702 = (1,((((((((2,(((4,13),21),18)),24),((3,((5,((((6,7),9),10),8)),(((11,12,22,23),19),17))),26)),16),20),14),25),15));
	TREE PAUP_1703 = (1,((((((((2,((4,(21,22)),18)),24),((3,((5,(((((6,7),9),10),8),13)),(((11,12,23),19),17))),26)),16),20),14),25),15));
	TREE PAUP_1704 = (1,((((((((2,18),24),((3,(((4,21),(5,(((((6,7),9),10),8),13))),(((11,12,22,23),19),17))),26)),16),20),14),25),15));
	TREE PAUP_1705 = (1,((((((((2,((4,21),18)),24),((3,((5,((((6,7),9),10),8)),(((11,12,13,22,23),17),19))),26)),16),20),14),25),15));
	TREE PAUP_1706 = (1,((((((((2,((4,(21,22)),18)),24),((3,((5,(((((6,7),9),10),8),13)),(((11,12,23),17),19))),26)),16),20),14),25),15));
	TREE PAUP_1707 = (1,((((((((2,(((4,13),21),18)),24),((3,((5,((((6,7),9),10),8)),(((11,12,22,23),17),19))),26)),16),20),14),25),15));
	TREE PAUP_1708 = (1,((((((((2,18),24),((3,(((4,21),(5,(((((6,7),9),10),8),13))),(((11,12,22,23),17),19))),26)),16),20),14),25),15));
	TREE PAUP_1709 = (1,((((((((2,((4,21),18)),24),((3,(((5,((((6,7),9),10),8)),((11,12,13,22,23),19)),17)),26)),16),20),14),25),15));
	TREE PAUP_1710 = (1,((((((((2,(((4,13),21),18)),24),((3,(((5,((((6,7),9),10),8)),((11,12,22,23),19)),17)),26)),16),20),14),25),15));
	TREE PAUP_1711 = (1,((((((((2,((4,(21,22)),18)),24),((3,(((5,(((((6,7),9),10),8),13)),((11,12,23),19)),17)),26)),16),20),14),25),15));
	TREE PAUP_1712 = (1,((((((((2,18),24),((3,(((4,21),17),((5,(((((6,7),9),10),8),13)),((11,12,22,23),19)))),26)),16),20),14),25),15));
	TREE PAUP_1713 = (1,((((((((2,((4,21),18)),24),((3,((((5,((((6,7),9),10),8)),(11,12,13,22,23)),19),17)),26)),16),20),14),25),15));
	TREE PAUP_1714 = (1,((((((((2,(((4,13),21),18)),24),((3,((((5,((((6,7),9),10),8)),(11,12,22,23)),19),17)),26)),16),20),14),25),15));
	TREE PAUP_1715 = (1,((((((((2,((4,(21,22)),18)),24),((3,((((5,(((((6,7),9),10),8),13)),(11,12,23)),19),17)),26)),16),20),14),25),15));
	TREE PAUP_1716 = (1,((((((((2,18),24),((3,(((4,21),17),(((5,(((((6,7),9),10),8),13)),(11,12,22,23)),19))),26)),16),20),14),25),15));
	TREE PAUP_1717 = (1,((((((((2,((4,21),18)),24),((3,((((5,((((6,7),9),10),8)),13),(11,12,22,23)),(17,19))),26)),16),20),14),25),15));
	TREE PAUP_1718 = (1,((((((((2,((4,(21,22)),18)),24),((3,((((5,((((6,7),9),10),8)),13),((11,12,23),19)),17)),26)),16),20),14),25),15));
	TREE PAUP_1719 = (1,((((((((2,18),24),((3,(((4,21),17),(((5,((((6,7),9),10),8)),13),((11,12,22,23),19)))),26)),16),20),14),25),15));
	TREE PAUP_1720 = (1,((((((((2,((4,21),18)),24),((3,(((5,((((6,7),9),10),8)),(11,12,13,22,23)),(17,19))),26)),16),20),14),25),15));
	TREE PAUP_1721 = (1,((((((((2,((4,(21,22)),18)),24),((3,(((5,((((6,7),9),10),8)),13),(((11,12,23),19),17))),26)),16),20),14),25),15));
	TREE PAUP_1722 = (1,((((((((2,18),24),((3,(((4,21),((5,((((6,7),9),10),8)),13)),(((11,12,22,23),19),17))),26)),16),20),14),25),15));
	TREE PAUP_1723 = (1,((((((((2,((4,21),18)),24),((3,(((((5,(((6,7),9),10)),8),(11,12,13,22,23)),19),17)),26)),16),20),14),25),15));
	TREE PAUP_1724 = (1,((((((((2,((4,21),18)),24),((3,((((5,(((6,7),9),10)),8),((11,12,13,22,23),19)),17)),26)),16),20),14),25),15));
	TREE PAUP_1725 = (1,((((((((2,((4,21),18)),24),((3,(((5,(((6,7),9),10)),8),(((11,12,13,22,23),19),17))),26)),16),20),14),25),15));
	TREE PAUP_1726 = (1,((((((((2,((4,(21,22)),18)),24),((3,(((((5,((((6,7),9),10),8)),13),(11,12,23)),19),17)),26)),16),20),14),25),15));
	TREE PAUP_1727 = (1,((((((((2,18),24),((3,(((4,21),17),((((5,((((6,7),9),10),8)),13),(11,12,22,23)),19))),26)),16),20),14),25),15));
	TREE PAUP_1728 = (1,((((((((2,((4,(21,22)),18)),24),((3,(((5,((((6,7),9),10),8)),17),((11,12,13,23),19))),26)),16),20),14),25),15));
	TREE PAUP_1729 = (1,((((((((2,(((4,13),21),18)),24),((3,((((5,(((6,7),9),10)),8),((11,12,22,23),19)),17)),26)),16),20),14),25),15));
	TREE PAUP_1730 = (1,((((((((2,(((4,13),21),18)),24),((3,(((5,(((6,7),9),10)),8),(((11,12,22,23),19),17))),26)),16),20),14),25),15));
	TREE PAUP_1731 = (1,((((((((2,(((4,13),21),18)),24),((3,(((((5,(((6,7),9),10)),8),(11,12,22,23)),19),17)),26)),16),20),14),25),15));
	TREE PAUP_1732 = (1,((((((((2,(((4,13),(21,22)),18)),24),((3,(((5,((((6,7),9),10),8)),17),((11,12,23),19))),26)),16),20),14),25),15));
	TREE PAUP_1733 = (1,((((((((2,18),24),16),(((3,((((5,(((6,7),9),10)),8),13),((11,12,22,23),17))),((4,21),19)),26)),20),14),15),25));
	TREE PAUP_1734 = (1,((((((((2,18),24),16),(((3,(((((5,(((6,7),9),10)),8),13),(11,12,22,23)),17)),((4,21),19)),26)),20),14),15),25));
	TREE PAUP_1735 = (1,((((((((2,18),24),16),(((3,((((5,(((6,7),9),10)),8),13),17)),((4,(21,22)),((11,12,23),19))),26)),20),14),15),25));
	TREE PAUP_1736 = (1,((((((((2,18),24),16),(((3,(((5,(((6,7),9),10)),8),17)),((4,21),((11,12,13,22,23),19))),26)),20),14),15),25));
	TREE PAUP_1737 = (1,((((((((2,18),24),16),(((3,(((5,(((6,7),9),10)),8),17)),(((4,13),21),((11,12,22,23),19))),26)),20),14),15),25));
	TREE PAUP_1738 = (1,((((((((2,18),24),16),(((3,((((5,(((6,7),9),10)),8),(11,12,13,22,23)),17)),((4,21),19)),26)),20),14),15),25));
	TREE PAUP_1739 = (1,((((((((2,18),24),16),(((3,(((5,((((6,7),9),10),8)),13),((11,12,22,23),17))),((4,21),19)),26)),20),14),15),25));
	TREE PAUP_1740 = (1,((((((((2,18),24),16),(((3,((((5,((((6,7),9),10),8)),13),(11,12,22,23)),17)),((4,21),19)),26)),20),14),15),25));
	TREE PAUP_1741 = (1,((((((((2,18),24),16),(((3,(((5,((((6,7),9),10),8)),13),17)),((4,(21,22)),((11,12,23),19))),26)),20),14),15),25));
	TREE PAUP_1742 = (1,((((((((2,18),24),16),(((3,(((5,((((6,7),9),10),8)),(11,12,13,22,23)),17)),((4,21),19)),26)),20),14),15),25));
	TREE PAUP_1743 = (1,((((((((2,18),24),16),(((3,((5,((((6,7),9),10),8)),((11,12,13,22,23),17))),((4,21),19)),26)),20),14),15),25));
	TREE PAUP_1744 = (1,((((((((2,18),24),16),(((3,(((5,(((6,7),9),10)),(8,13)),((11,12,22,23),17))),((4,21),19)),26)),20),14),15),25));
	TREE PAUP_1745 = (1,((((((((2,18),24),16),(((3,(5,((11,12,22,23),17))),(((4,(((((6,7),9),10),8),13)),21),19)),26)),20),14),15),25));
	TREE PAUP_1746 = (1,((((((((2,18),24),16),(((3,((5,(((((6,7),9),10),8),13)),((11,12,23),17))),((4,(21,22)),19)),26)),20),14),15),25));
	TREE PAUP_1747 = (1,((((((((2,18),24),16),(((3,((5,((((6,7),9),10),8)),((11,12,22,23),17))),(((4,13),21),19)),26)),20),14),15),25));
	TREE PAUP_1748 = (1,((((((((2,18),24),16),(((3,((((5,(((6,7),9),10)),(8,13)),(11,12,22,23)),17)),((4,21),19)),26)),20),14),15),25));
	TREE PAUP_1749 = (1,((((((((2,18),24),16),(((3,((5,(11,12,22,23)),17)),(((4,(((((6,7),9),10),8),13)),21),19)),26)),20),14),15),25));
	TREE PAUP_1750 = (1,((((((((2,18),24),16),(((3,(((5,(((((6,7),9),10),8),13)),(11,12,23)),17)),((4,(21,22)),19)),26)),20),14),15),25));
	TREE PAUP_1751 = (1,((((((((2,18),24),16),(((3,(((5,((((6,7),9),10),8)),(11,12,22,23)),17)),(((4,13),21),19)),26)),20),14),15),25));
	TREE PAUP_1752 = (1,((((((((2,18),24),16),(((3,(((5,(((6,7),9),10)),(8,13)),17)),((4,(21,22)),((11,12,23),19))),26)),20),14),15),25));
	TREE PAUP_1753 = (1,((((((((2,18),24),16),(((3,((5,(((6,7),9),10)),17)),((4,21),(((8,13),11,12,22,23),19))),26)),20),14),15),25));
	TREE PAUP_1754 = (1,((((((((2,18),24),16),(((3,((5,(((6,7),9),10)),17)),(((4,(8,13)),21),((11,12,22,23),19))),26)),20),14),15),25));
	TREE PAUP_1755 = (1,((((((((2,18),24),16),(((3,(((5,(((6,7),9),10)),((8,13),11,12,22,23)),17)),((4,21),19)),26)),20),14),15),25));
	TREE PAUP_1756 = (1,((((((((2,18),24),16),(((3,((5,((((((6,7),9),10),8),13),11,12,23)),17)),((4,(21,22)),19)),26)),20),14),15),25));
	TREE PAUP_1757 = (1,((((((((2,18),24),16),(((3,(5,17)),((4,(21,22)),(((((((6,7),9),10),8),13),11,12,23),19))),26)),20),14),15),25));
	TREE PAUP_1758 = (1,((((((((2,18),24),16),(((3,(5,17)),(((4,(((((6,7),9),10),8),13)),(21,22)),((11,12,23),19))),26)),20),14),15),25));
	TREE PAUP_1759 = (1,((((((((2,18),24),16),(((3,((5,((((6,7),9),10),8)),17)),((4,(21,22)),((11,12,13,23),19))),26)),20),14),15),25));
	TREE PAUP_1760 = (1,((((((((2,18),24),16),(((3,((5,((((6,7),9),10),8)),17)),(((4,13),(21,22)),((11,12,23),19))),26)),20),14),15),25));
	TREE PAUP_1761 = (1,((((((((2,18),24),16),(((3,((5,23),17)),((4,21),(((((((6,7),9),10),8),13),11,12,22),19))),26)),20),14),15),25));
	TREE PAUP_1762 = (1,((((((((2,18),24),16),(((3,((5,23),17)),(((4,(((((6,7),9),10),8),13)),21),((11,12,22),19))),26)),20),14),15),25));
	TREE PAUP_1763 = (1,((((((((2,18),24),16),(((3,(((5,23),((((((6,7),9),10),8),13),11,12,22)),17)),((4,21),19)),26)),20),14),15),25));
	TREE PAUP_1764 = (1,((((((((2,18),24),16),(((3,((((5,(((6,7),9),10)),8),13),17)),((4,(11,12,23),(21,22)),19)),26)),20),14),15),25));
	TREE PAUP_1765 = (1,((((((((2,18),24),16),(((3,(((5,(((6,7),9),10)),8),17)),((4,(11,12,13,22,23),21),19)),26)),20),14),15),25));
	TREE PAUP_1766 = (1,((((((((2,18),24),16),(((3,(((5,(((6,7),9),10)),8),17)),(((4,13),(11,12,22,23),21),19)),26)),20),14),15),25));
	TREE PAUP_1767 = (1,((((((((2,18),24),16),(((3,(((5,((((6,7),9),10),8)),13),17)),((4,(11,12,23),(21,22)),19)),26)),20),14),15),25));
	TREE PAUP_1768 = (1,((((((((2,18),24),16),(((3,(((5,(((6,7),9),10)),(8,13)),17)),((4,(11,12,23),(21,22)),19)),26)),20),14),15),25));
	TREE PAUP_1769 = (1,((((((((2,18),24),16),(((3,(5,17)),((4,((((((6,7),9),10),8),13),11,12,23),(21,22)),19)),26)),20),14),15),25));
	TREE PAUP_1770 = (1,((((((((2,18),24),16),(((3,(5,17)),(((4,(((((6,7),9),10),8),13)),(11,12,23),(21,22)),19)),26)),20),14),15),25));
	TREE PAUP_1771 = (1,((((((((2,18),24),16),(((3,((5,((((6,7),9),10),8)),17)),((4,(11,12,13,23),(21,22)),19)),26)),20),14),15),25));
	TREE PAUP_1772 = (1,((((((((2,18),24),16),(((3,((5,((((6,7),9),10),8)),17)),(((4,13),(11,12,23),(21,22)),19)),26)),20),14),15),25));
	TREE PAUP_1773 = (1,((((((((2,18),24),16),(((3,((5,(((6,7),9),10)),17)),((4,((8,13),11,12,22,23),21),19)),26)),20),14),15),25));
	TREE PAUP_1774 = (1,((((((((2,18),24),16),(((3,((5,(((6,7),9),10)),17)),(((4,(8,13)),(11,12,22,23),21),19)),26)),20),14),15),25));
	TREE PAUP_1775 = (1,((((((((2,18),24),16),(((3,((5,23),17)),((4,((((((6,7),9),10),8),13),11,12,22),21),19)),26)),20),14),15),25));
	TREE PAUP_1776 = (1,((((((((2,18),24),16),(((3,((5,23),17)),(((4,(((((6,7),9),10),8),13)),(11,12,22),21),19)),26)),20),14),15),25));
	TREE PAUP_1777 = (1,((((((((2,18),24),16),((3,(((4,((((((6,7),9),10),8),13),11,12,23),(21,22)),19),(5,17))),26)),20),14),15),25));
	TREE PAUP_1778 = (1,((((((((2,18),24),16),((3,(((4,(21,22)),19),(5,(((((((6,7),9),10),8),13),11,12,23),17)))),26)),20),14),15),25));
	TREE PAUP_1779 = (1,((((((((2,((4,(21,22)),18)),24),16),((3,((5,17),(((((((6,7),9),10),8),13),11,12,23),19))),26)),20),14),15),25));
	TREE PAUP_1780 = (1,((((((((2,18),24),16),((3,(((4,(21,22)),(((((((6,7),9),10),8),13),11,12),19)),((5,23),17))),26)),20),14),15),25));
	TREE PAUP_1781 = (1,((((((((2,18),24),16),((3,(((4,(21,22)),(((8,13),11,12,23),19)),((5,(((6,7),9),10)),17))),26)),20),14),15),25));
	TREE PAUP_1782 = (1,((((((((2,((4,((((((6,7),9),10),8),13),11,12,22,23),21),18)),24),16),((3,((5,17),19)),26)),20),14),15),25));
	TREE PAUP_1783 = (1,((((((((2,18),24),16),((3,(((4,((((((6,7),9),10),8),13),11,12,22),21),19),((5,23),17))),26)),20),14),15),25));
	TREE PAUP_1784 = (1,((((((((2,18),24),16),((3,(((4,((8,13),11,12,22,23),21),19),((5,(((6,7),9),10)),17))),26)),20),14),15),25));
	TREE PAUP_1785 = (1,((((((((2,18),24),16),((3,(((4,21),19),((5,23),(((((((6,7),9),10),8),13),11,12,22),17)))),26)),20),14),15),25));
	TREE PAUP_1786 = (1,((((((((2,((4,21),18)),24),16),((3,((5,(((((((6,7),9),10),8),13),11,12,22,23),17)),19)),26)),20),14),15),25));
	TREE PAUP_1787 = (1,((((((((2,18),24),16),((3,(((4,21),19),((5,(((6,7),9),10)),(((8,13),11,12,22,23),17)))),26)),20),14),15),25));
	TREE PAUP_1788 = (1,((((((((2,((4,21),18)),24),16),((3,(((5,(((6,7),9),10)),17),(((8,13),11,12,22,23),19))),26)),20),14),15),25));
	TREE PAUP_1789 = (1,((((((((2,18),24),16),((3,(((4,21),(((8,13),11,12,22),19)),(((5,(((6,7),9),10)),23),17))),26)),20),14),15),25));
	TREE PAUP_1790 = (1,((((((((2,((4,21),18)),24),16),((3,(((5,23),17),(((((((6,7),9),10),8),13),11,12,22),19))),26)),20),14),15),25));
	TREE PAUP_1791 = (1,((((((((2,((4,21),18)),24),16),((3,(5,((((((((6,7),9),10),8),13),11,12,22,23),19),17))),26)),20),14),15),25));
	TREE PAUP_1792 = (1,((((((((2,((4,21),18)),24),16),((3,(5,((((((((6,7),9),10),8),13),11,12,22,23),17),19))),26)),20),14),15),25));
	TREE PAUP_1793 = (1,((((((((2,((4,21),18)),24),16),((3,((5,(((((((6,7),9),10),8),13),11,12,22,23),19)),17)),26)),20),14),15),25));
	TREE PAUP_1794 = (1,((((((((2,((4,21),18)),24),16),((3,(((5,((((((6,7),9),10),8),13),11,12,22,23)),19),17)),26)),20),14),15),25));
	TREE PAUP_1795 = (1,((((((((2,18),24),16),((3,((((4,(((((6,7),9),10),8),13)),(11,12,23),(21,22)),19),(5,17))),26)),20),14),15),25));
	TREE PAUP_1796 = (1,((((((((2,(((4,(((((6,7),9),10),8),13)),(11,12,22,23),21),18)),24),16),((3,((5,17),19)),26)),20),14),15),25));
	TREE PAUP_1797 = (1,((((((((2,18),24),16),((3,((((4,(((((6,7),9),10),8),13)),(11,12,22),21),19),((5,23),17))),26)),20),14),15),25));
	TREE PAUP_1798 = (1,((((((((2,18),24),16),((3,((((4,(8,13)),(11,12,22,23),21),19),((5,(((6,7),9),10)),17))),26)),20),14),15),25));
	TREE PAUP_1799 = (1,((((((((2,18),24),16),((3,((((4,(((((6,7),9),10),8),13)),21),19),((5,23),((11,12,22),17)))),26)),20),14),15),25));
	TREE PAUP_1800 = (1,((((((((2,18),24),16),((3,((((4,(((((6,7),9),10),8),13)),(21,22)),19),(5,((11,12,23),17)))),26)),20),14),15),25));
	TREE PAUP_1801 = (1,((((((((2,(((4,(((((6,7),9),10),8),13)),21),18)),24),16),((3,((5,((11,12,22,23),17)),19)),26)),20),14),15),25));
	TREE PAUP_1802 = (1,((((((((2,18),24),16),((3,((((4,(8,13)),21),19),((5,(((6,7),9),10)),((11,12,22,23),17)))),26)),20),14),15),25));
	TREE PAUP_1803 = (1,((((((((2,18),24),16),((3,((((4,(((((6,7),9),10),8),13)),21),19),(((5,23),(11,12,22)),17))),26)),20),14),15),25));
	TREE PAUP_1804 = (1,((((((((2,18),24),16),((3,((((4,(((((6,7),9),10),8),13)),(21,22)),19),((5,(11,12,23)),17))),26)),20),14),15),25));
	TREE PAUP_1805 = (1,((((((((2,(((4,(((((6,7),9),10),8),13)),21),18)),24),16),((3,(((5,(11,12,22,23)),17),19)),26)),20),14),15),25));
	TREE PAUP_1806 = (1,((((((((2,18),24),16),((3,((((4,(8,13)),21),19),(((5,(((6,7),9),10)),(11,12,22,23)),17))),26)),20),14),15),25));
	TREE PAUP_1807 = (1,((((((((2,(((4,(((((6,7),9),10),8),13)),21),18)),24),16),((3,(5,(((11,12,22,23),19),17))),26)),20),14),15),25));
	TREE PAUP_1808 = (1,((((((((2,(((4,(((((6,7),9),10),8),13)),21),18)),24),16),((3,(5,(((11,12,22,23),17),19))),26)),20),14),15),25));
	TREE PAUP_1809 = (1,((((((((2,(((4,(((((6,7),9),10),8),13)),21),18)),24),16),((3,((5,((11,12,22,23),19)),17)),26)),20),14),15),25));
	TREE PAUP_1810 = (1,((((((((2,(((4,(((((6,7),9),10),8),13)),21),18)),24),16),((3,(((5,(11,12,22,23)),19),17)),26)),20),14),15),25));
	TREE PAUP_1811 = (1,((((((((2,(((4,(((((6,7),9),10),8),13)),21),18)),24),16),((3,(((5,23),17),((11,12,22),19))),26)),20),14),15),25));
	TREE PAUP_1812 = (1,((((((((2,(((4,(8,13)),21),18)),24),16),((3,(((5,(((6,7),9),10)),17),((11,12,22,23),19))),26)),20),14),15),25));
	TREE PAUP_1813 = (1,((((((((2,(((4,(((((6,7),9),10),8),13)),(21,22)),18)),24),16),((3,((5,17),((11,12,23),19))),26)),20),14),15),25));
	TREE PAUP_1814 = (1,((((((((2,18),24),16),((3,((((4,(8,13)),(21,22)),((11,12,23),19)),((5,(((6,7),9),10)),17))),26)),20),14),15),25));
	TREE PAUP_1815 = (1,((((((((2,18),24),16),((3,((((4,(8,13)),21),((11,12,22),19)),(((5,(((6,7),9),10)),23),17))),26)),20),14),15),25));
	TREE PAUP_1816 = (1,((((((((2,18),24),16),((3,((((4,(((((6,7),9),10),8),13)),(21,22)),((11,12),19)),((5,23),17))),26)),20),14),15),25));
	TREE PAUP_1817 = (1,((((((((2,18),24),16),((3,(((4,(11,12,13,22,23),21),19),(((5,(((6,7),9),10)),8),17))),26)),20),14),15),25));
	TREE PAUP_1818 = (1,((((((((2,18),24),16),((3,(((4,21),19),(((5,(((6,7),9),10)),8),((11,12,13,22,23),17)))),26)),20),14),15),25));
	TREE PAUP_1819 = (1,((((((((2,18),24),16),((3,(((4,(21,22)),((11,12,13,23),19)),(((5,(((6,7),9),10)),8),17))),26)),20),14),15),25));
	TREE PAUP_1820 = (1,((((((((2,((4,21),18)),24),16),((3,((((5,(((6,7),9),10)),8),17),((11,12,13,22,23),19))),26)),20),14),15),25));
	TREE PAUP_1821 = (1,((((((((2,18),24),16),((3,((((4,13),(11,12,22,23),21),19),(((5,(((6,7),9),10)),8),17))),26)),20),14),15),25));
	TREE PAUP_1822 = (1,((((((((2,18),24),16),((3,((((4,13),21),19),(((5,(((6,7),9),10)),8),((11,12,22,23),17)))),26)),20),14),15),25));
	TREE PAUP_1823 = (1,((((((((2,18),24),16),((3,((((4,13),21),19),((((5,(((6,7),9),10)),8),(11,12,22,23)),17))),26)),20),14),15),25));
	TREE PAUP_1824 = (1,((((((((2,(((4,13),21),18)),24),16),((3,((((5,(((6,7),9),10)),8),17),((11,12,22,23),19))),26)),20),14),15),25));
	TREE PAUP_1825 = (1,((((((((2,18),24),16),((3,((((4,13),(21,22)),((11,12,23),19)),(((5,(((6,7),9),10)),8),17))),26)),20),14),15),25));
	TREE PAUP_1826 = (1,((((((((2,18),24),16),((3,(((4,(11,12,23),(21,22)),19),((((5,(((6,7),9),10)),8),13),17))),26)),20),14),15),25));
	TREE PAUP_1827 = (1,((((((((2,18),24),16),((3,(((4,(21,22)),19),((((5,(((6,7),9),10)),8),13),((11,12,23),17)))),26)),20),14),15),25));
	TREE PAUP_1828 = (1,((((((((2,18),24),16),((3,(((4,(21,22)),19),(((((5,(((6,7),9),10)),8),13),(11,12,23)),17))),26)),20),14),15),25));
	TREE PAUP_1829 = (1,((((((((2,18),24),16),((3,(((4,(21,22)),19),((((5,(((6,7),9),10)),8),(11,12,13,23)),17))),26)),20),14),15),25));
	TREE PAUP_1830 = (1,((((((((2,((4,(11,12,22,23),21),18)),24),16),((3,(((((5,(((6,7),9),10)),8),13),17),19)),26)),20),14),15),25));
	TREE PAUP_1831 = (1,((((((((2,((4,21),18)),24),16),((3,(((((5,(((6,7),9),10)),8),13),((11,12,22,23),17)),19)),26)),20),14),15),25));
	TREE PAUP_1832 = (1,((((((((2,((4,21),18)),24),16),((3,((((((5,(((6,7),9),10)),8),13),(11,12,22,23)),17),19)),26)),20),14),15),25));
	TREE PAUP_1833 = (1,((((((((2,18),24),16),(((3,(((5,(((6,7),9),10)),8),((11,12,13,22,23),17))),((4,21),19)),26)),20),14),15),25));
	TREE PAUP_1834 = (1,((((((((2,((4,21),18)),24),16),((3,(((((5,(((6,7),9),10)),8),(11,12,13,22,23)),17),19)),26)),20),14),15),25));
	TREE PAUP_1835 = (1,((((((((2,((4,(21,22)),18)),24),16),((3,(((((5,(((6,7),9),10)),8),13),17),((11,12,23),19))),26)),20),14),15),25));
	TREE PAUP_1836 = (1,((((((((2,((4,21),18)),24),16),((3,((((5,(((6,7),9),10)),8),13),(((11,12,22,23),19),17))),26)),20),14),15),25));
	TREE PAUP_1837 = (1,((((((((2,((4,21),18)),24),16),((3,((((5,(((6,7),9),10)),8),13),(((11,12,22,23),17),19))),26)),20),14),15),25));
	TREE PAUP_1838 = (1,((((((((2,((4,21),18)),24),16),((3,(((((5,(((6,7),9),10)),8),13),((11,12,22,23),19)),17)),26)),20),14),15),25));
	TREE PAUP_1839 = (1,((((((((2,((4,21),18)),24),16),((3,((((((5,(((6,7),9),10)),8),13),(11,12,22,23)),19),17)),26)),20),14),15),25));
	TREE PAUP_1840 = (1,((((((((2,((4,21),18)),24),16),((3,((((5,(((6,7),9),10)),(8,13)),((11,12,22,23),19)),17)),26)),20),14),15),25));
	TREE PAUP_1841 = (1,((((((((2,((4,21),18)),24),16),((3,(((5,(((6,7),9),10)),(8,13)),(((11,12,22,23),19),17))),26)),20),14),15),25));
	TREE PAUP_1842 = (1,((((((((2,((4,21),18)),24),16),((3,(((((5,(((6,7),9),10)),(8,13)),(11,12,22,23)),19),17)),26)),20),14),15),25));
	TREE PAUP_1843 = (1,((((((((2,18),24),16),((3,(((4,(11,12,23),(21,22)),19),(((5,((((6,7),9),10),8)),13),17))),26)),20),14),15),25));
	TREE PAUP_1844 = (1,((((((((2,18),24),16),((3,(((4,(11,12,23),(21,22)),19),(((5,(((6,7),9),10)),(8,13)),17))),26)),20),14),15),25));
	TREE PAUP_1845 = (1,((((((((2,((4,(11,12,23),(21,22)),18)),24),16),((3,(((5,(((((6,7),9),10),8),13)),17),19)),26)),20),14),15),25));
	TREE PAUP_1846 = (1,((((((((2,18),24),16),((3,((((4,13),(11,12,23),(21,22)),19),((5,((((6,7),9),10),8)),17))),26)),20),14),15),25));
	TREE PAUP_1847 = (1,((((((((2,18),24),16),((3,(((4,(11,12,13,23),(21,22)),19),((5,((((6,7),9),10),8)),17))),26)),20),14),15),25));
	TREE PAUP_1848 = (1,((((((((2,((4,(11,12,22,23),21),18)),24),16),((3,((((5,((((6,7),9),10),8)),13),17),19)),26)),20),14),15),25));
	TREE PAUP_1849 = (1,((((((((2,((4,(11,12,22,23),21),18)),24),16),((3,((((5,(((6,7),9),10)),(8,13)),17),19)),26)),20),14),15),25));
	TREE PAUP_1850 = (1,((((((((2,((4,(11,12,22,23),21),18)),24),16),((3,((5,(((((6,7),9),10),8),13)),(17,19))),26)),20),14),15),25));
	TREE PAUP_1851 = (1,((((((((2,((4,(11,12,22,23),21),18)),24),16),((3,(((5,(((((6,7),9),10),8),13)),19),17)),26)),20),14),15),25));
	TREE PAUP_1852 = (1,((((((((2,((4,(11,12,22,23),21),18)),24),16),((3,((((5,((((6,7),9),10),8)),13),19),17)),26)),20),14),15),25));
	TREE PAUP_1853 = (1,((((((((2,((4,(11,12,22,23),21),18)),24),16),((3,(((5,((((6,7),9),10),8)),13),(17,19))),26)),20),14),15),25));
	TREE PAUP_1854 = (1,((((((((2,((4,(11,12,13,22,23),21),18)),24),16),((3,(((5,((((6,7),9),10),8)),17),19)),26)),20),14),15),25));
	TREE PAUP_1855 = (1,((((((((2,(((4,13),(11,12,22,23),21),18)),24),16),((3,(((5,((((6,7),9),10),8)),17),19)),26)),20),14),15),25));
	TREE PAUP_1856 = (1,((((((((2,18),24),16),((3,(((4,(21,22)),19),((((5,((((6,7),9),10),8)),13),(11,12,23)),17))),26)),20),14),15),25));
	TREE PAUP_1857 = (1,((((((((2,((4,21),18)),24),16),((3,(((((5,((((6,7),9),10),8)),13),(11,12,22,23)),17),19)),26)),20),14),15),25));
	TREE PAUP_1858 = (1,((((((((2,18),24),16),((3,(((4,(21,22)),19),((5,((((6,7),9),10),8)),((11,12,13,23),17)))),26)),20),14),15),25));
	TREE PAUP_1859 = (1,((((((((2,((4,21),18)),24),16),((3,(((5,((((6,7),9),10),8)),((11,12,13,22,23),17)),19)),26)),20),14),15),25));
	TREE PAUP_1860 = (1,((((((((2,((4,21),18)),24),16),((3,((((5,((((6,7),9),10),8)),13),((11,12,22,23),17)),19)),26)),20),14),15),25));
	TREE PAUP_1861 = (1,((((((((2,18),24),16),((3,(((4,(21,22)),19),(((5,((((6,7),9),10),8)),13),((11,12,23),17)))),26)),20),14),15),25));
	TREE PAUP_1862 = (1,((((((((2,((4,21),18)),24),16),((3,((((5,(((6,7),9),10)),(8,13)),((11,12,22,23),17)),19)),26)),20),14),15),25));
	TREE PAUP_1863 = (1,((((((((2,18),24),16),((3,(((4,(21,22)),19),(((5,(((6,7),9),10)),(8,13)),((11,12,23),17)))),26)),20),14),15),25));
	TREE PAUP_1864 = (1,((((((((2,((4,(21,22)),18)),24),16),((3,(((5,(((((6,7),9),10),8),13)),((11,12,23),17)),19)),26)),20),14),15),25));
	TREE PAUP_1865 = (1,((((((((2,18),24),16),((3,((((4,13),(21,22)),19),((5,((((6,7),9),10),8)),((11,12,23),17)))),26)),20),14),15),25));
	TREE PAUP_1866 = (1,((((((((2,((4,21),18)),24),16),((3,(((5,(((((6,7),9),10),8),13)),19),((11,12,22,23),17))),26)),20),14),15),25));
	TREE PAUP_1867 = (1,((((((((2,((4,21),18)),24),16),((3,((((5,((((6,7),9),10),8)),13),19),((11,12,22,23),17))),26)),20),14),15),25));
	TREE PAUP_1868 = (1,((((((((2,((4,21),18)),24),16),((3,(((5,((((6,7),9),10),8)),13),(((11,12,22,23),17),19))),26)),20),14),15),25));
	TREE PAUP_1869 = (1,((((((((2,((4,21),18)),24),16),((3,(((5,(((((6,7),9),10),8),13)),(11,12,22,23)),(17,19))),26)),20),14),15),25));
	TREE PAUP_1870 = (1,((((((((2,(((4,13),21),18)),24),16),((3,(((5,((((6,7),9),10),8)),((11,12,22,23),17)),19)),26)),20),14),15),25));
	TREE PAUP_1871 = (1,((((((((2,18),24),16),((3,(((4,(21,22)),19),(((5,((((6,7),9),10),8)),(11,12,13,23)),17))),26)),20),14),15),25));
	TREE PAUP_1872 = (1,((((((((2,((4,21),18)),24),16),((3,((((5,((((6,7),9),10),8)),(11,12,13,22,23)),17),19)),26)),20),14),15),25));
	TREE PAUP_1873 = (1,((((((((2,((4,21),18)),24),16),((3,(((((5,(((6,7),9),10)),(8,13)),(11,12,22,23)),17),19)),26)),20),14),15),25));
	TREE PAUP_1874 = (1,((((((((2,18),24),16),((3,(((4,(21,22)),19),((((5,(((6,7),9),10)),(8,13)),(11,12,23)),17))),26)),20),14),15),25));
	TREE PAUP_1875 = (1,((((((((2,(((4,13),21),18)),24),16),((3,((((5,((((6,7),9),10),8)),(11,12,22,23)),17),19)),26)),20),14),15),25));
	TREE PAUP_1876 = (1,((((((((2,18),24),16),((3,((((4,13),(21,22)),19),(((5,((((6,7),9),10),8)),(11,12,23)),17))),26)),20),14),15),25));
	TREE PAUP_1877 = (1,((((((((2,((4,(21,22)),18)),24),16),((3,((((5,(((((6,7),9),10),8),13)),(11,12,23)),17),19)),26)),20),14),15),25));
	TREE PAUP_1878 = (1,((((((((2,((4,21),18)),24),16),((3,((5,((((((6,7),9),10),8),13),11,12,22,23)),(17,19))),26)),20),14),15),25));
	TREE PAUP_1879 = (1,((((((((2,((4,21),18)),24),16),((3,((5,19),(((((((6,7),9),10),8),13),11,12,22,23),17))),26)),20),14),15),25));
	TREE PAUP_1880 = (1,((((((((2,18),24),16),(((3,((5,23),(((((((6,7),9),10),8),13),11,12,22),17))),((4,21),19)),26)),20),14),15),25));
	TREE PAUP_1881 = (1,((((((((2,18),24),16),((3,(((4,(21,22)),19),(((5,23),((((((6,7),9),10),8),13),11,12)),17))),26)),20),14),15),25));
	TREE PAUP_1882 = (1,((((((((2,((4,21),18)),24),16),((3,((((5,23),((((((6,7),9),10),8),13),11,12,22)),17),19)),26)),20),14),15),25));
	TREE PAUP_1883 = (1,((((((((2,18),24),16),((3,(((4,21),19),((((5,(((6,7),9),10)),23),((8,13),11,12,22)),17))),26)),20),14),15),25));
	TREE PAUP_1884 = (1,((((((((2,18),24),16),(((3,((5,(((6,7),9),10)),(((8,13),11,12,22,23),17))),((4,21),19)),26)),20),14),15),25));
	TREE PAUP_1885 = (1,((((((((2,18),24),16),(((3,(5,(((((((6,7),9),10),8),13),11,12,23),17))),((4,(21,22)),19)),26)),20),14),15),25));
	TREE PAUP_1886 = (1,((((((((2,18),24),16),((3,(((4,(21,22)),19),(((5,(((6,7),9),10)),((8,13),11,12,23)),17))),26)),20),14),15),25));
	TREE PAUP_1887 = (1,((((((((2,((4,(21,22)),18)),24),16),((3,(((5,((((((6,7),9),10),8),13),11,12,23)),17),19)),26)),20),14),15),25));
	TREE PAUP_1888 = (1,((((((((2,18),24),16),((3,(((4,21),19),(((5,(((6,7),9),10)),23),(((8,13),11,12,22),17)))),26)),20),14),15),25));
	TREE PAUP_1889 = (1,((((((((2,18),24),16),((3,(((4,((8,13),11,12,22),21),19),(((5,(((6,7),9),10)),23),17))),26)),20),14),15),25));
	TREE PAUP_1890 = (1,((((((((2,((4,21),18)),24),16),((3,((((5,(((6,7),9),10)),((8,13),11,12,22,23)),17),19)),26)),20),14),15),25));
	TREE PAUP_1891 = (1,((((((((2,((4,(21,22)),18)),24),16),((3,((((5,((((6,7),9),10),8)),13),17),((11,12,23),19))),26)),20),14),15),25));
	TREE PAUP_1892 = (1,((((((((2,((4,(21,22)),18)),24),16),((3,((((5,(((6,7),9),10)),(8,13)),17),((11,12,23),19))),26)),20),14),15),25));
	TREE PAUP_1893 = (1,((((((((2,((4,21),18)),24),16),((3,(((5,(((6,7),9),10)),(8,13)),(((11,12,22,23),17),19))),26)),20),14),15),25));
	TREE PAUP_1894 = (1,((((((((2,((4,(21,22)),18)),24),16),((3,((5,(((((6,7),9),10),8),13)),(((11,12,23),19),17))),26)),20),14),15),25));
	TREE PAUP_1895 = (1,((((((((2,((4,(21,22)),18)),24),16),((3,((5,(((((6,7),9),10),8),13)),(((11,12,23),17),19))),26)),20),14),15),25));
	TREE PAUP_1896 = (1,((((((((2,((4,(21,22)),18)),24),16),((3,(((5,(((((6,7),9),10),8),13)),((11,12,23),19)),17)),26)),20),14),15),25));
	TREE PAUP_1897 = (1,((((((((2,((4,(21,22)),18)),24),16),((3,((((5,(((((6,7),9),10),8),13)),(11,12,23)),19),17)),26)),20),14),15),25));
	TREE PAUP_1898 = (1,((((((((2,((4,(21,22)),18)),24),16),((3,((((5,((((6,7),9),10),8)),13),((11,12,23),19)),17)),26)),20),14),15),25));
	TREE PAUP_1899 = (1,((((((((2,((4,(21,22)),18)),24),16),((3,(((5,((((6,7),9),10),8)),13),(((11,12,23),19),17))),26)),20),14),15),25));
	TREE PAUP_1900 = (1,((((((((2,((4,(21,22)),18)),24),16),((3,(((((5,((((6,7),9),10),8)),13),(11,12,23)),19),17)),26)),20),14),15),25));
	TREE PAUP_1901 = (1,((((((((2,((4,(21,22)),18)),24),16),((3,(((5,((((6,7),9),10),8)),17),((11,12,13,23),19))),26)),20),14),15),25));
	TREE PAUP_1902 = (1,((((((((2,(((4,13),(21,22)),18)),24),16),((3,(((5,((((6,7),9),10),8)),17),((11,12,23),19))),26)),20),14),15),25));
	TREE PAUP_1903 = (1,((((((((2,((4,21),18)),24),16),((3,((5,((((6,7),9),10),8)),(((11,12,13,22,23),19),17))),26)),20),14),15),25));
	TREE PAUP_1904 = (1,((((((((2,(((4,13),21),18)),24),16),((3,((5,((((6,7),9),10),8)),(((11,12,22,23),19),17))),26)),20),14),15),25));
	TREE PAUP_1905 = (1,((((((((2,18),24),16),((3,(((4,21),(5,(((((6,7),9),10),8),13))),(((11,12,22,23),19),17))),26)),20),14),15),25));
	TREE PAUP_1906 = (1,((((((((2,((4,21),18)),24),16),((3,((5,((((6,7),9),10),8)),(((11,12,13,22,23),17),19))),26)),20),14),15),25));
	TREE PAUP_1907 = (1,((((((((2,(((4,13),21),18)),24),16),((3,((5,((((6,7),9),10),8)),(((11,12,22,23),17),19))),26)),20),14),15),25));
	TREE PAUP_1908 = (1,((((((((2,18),24),16),((3,(((4,21),(5,(((((6,7),9),10),8),13))),(((11,12,22,23),17),19))),26)),20),14),15),25));
	TREE PAUP_1909 = (1,((((((((2,((4,21),18)),24),16),((3,(((5,((((6,7),9),10),8)),((11,12,13,22,23),19)),17)),26)),20),14),15),25));
	TREE PAUP_1910 = (1,((((((((2,(((4,13),21),18)),24),16),((3,(((5,((((6,7),9),10),8)),((11,12,22,23),19)),17)),26)),20),14),15),25));
	TREE PAUP_1911 = (1,((((((((2,18),24),16),((3,(((4,21),17),((5,(((((6,7),9),10),8),13)),((11,12,22,23),19)))),26)),20),14),15),25));
	TREE PAUP_1912 = (1,((((((((2,((4,21),18)),24),16),((3,((((5,((((6,7),9),10),8)),(11,12,13,22,23)),19),17)),26)),20),14),15),25));
	TREE PAUP_1913 = (1,((((((((2,(((4,13),21),18)),24),16),((3,((((5,((((6,7),9),10),8)),(11,12,22,23)),19),17)),26)),20),14),15),25));
	TREE PAUP_1914 = (1,((((((((2,18),24),16),((3,(((4,21),17),(((5,(((((6,7),9),10),8),13)),(11,12,22,23)),19))),26)),20),14),15),25));
	TREE PAUP_1915 = (1,((((((((2,((4,21),18)),24),16),((3,((((5,((((6,7),9),10),8)),13),(11,12,22,23)),(17,19))),26)),20),14),15),25));
	TREE PAUP_1916 = (1,((((((((2,18),24),16),((3,(((4,21),17),(((5,((((6,7),9),10),8)),13),((11,12,22,23),19)))),26)),20),14),15),25));
	TREE PAUP_1917 = (1,((((((((2,((4,21),18)),24),16),((3,(((5,((((6,7),9),10),8)),(11,12,13,22,23)),(17,19))),26)),20),14),15),25));
	TREE PAUP_1918 = (1,((((((((2,18),24),16),((3,(((4,21),((5,((((6,7),9),10),8)),13)),(((11,12,22,23),19),17))),26)),20),14),15),25));
	TREE PAUP_1919 = (1,((((((((2,((4,21),18)),24),16),((3,(((((5,(((6,7),9),10)),8),(11,12,13,22,23)),19),17)),26)),20),14),15),25));
	TREE PAUP_1920 = (1,((((((((2,((4,21),18)),24),16),((3,((((5,(((6,7),9),10)),8),((11,12,13,22,23),19)),17)),26)),20),14),15),25));
	TREE PAUP_1921 = (1,((((((((2,((4,21),18)),24),16),((3,(((5,(((6,7),9),10)),8),(((11,12,13,22,23),19),17))),26)),20),14),15),25));
	TREE PAUP_1922 = (1,((((((((2,18),24),16),((3,(((4,21),17),((((5,((((6,7),9),10),8)),13),(11,12,22,23)),19))),26)),20),14),15),25));
	TREE PAUP_1923 = (1,((((((((2,(((4,13),21),18)),24),16),((3,((((5,(((6,7),9),10)),8),((11,12,22,23),19)),17)),26)),20),14),15),25));
	TREE PAUP_1924 = (1,((((((((2,(((4,13),21),18)),24),16),((3,(((5,(((6,7),9),10)),8),(((11,12,22,23),19),17))),26)),20),14),15),25));
	TREE PAUP_1925 = (1,((((((((2,(((4,13),21),18)),24),16),((3,(((((5,(((6,7),9),10)),8),(11,12,22,23)),19),17)),26)),20),14),15),25));
	TREE PAUP_1926 = (1,((((((2,(18,24)),16),((((3,((((5,(((6,7),9),10)),8),13),17)),((4,21),((11,12,22,23),19))),26),20)),14),15),25));
	TREE PAUP_1927 = (1,((((((2,(18,24)),16),((((3,(((5,((((6,7),9),10),8)),13),17)),((4,21),((11,12,22,23),19))),26),20)),14),15),25));
	TREE PAUP_1928 = (1,((((((2,(18,24)),16),((((3,((5,(((((6,7),9),10),8),13)),((11,12,22,23),17))),((4,21),19)),26),20)),14),15),25));
	TREE PAUP_1929 = (1,((((((2,(18,24)),16),((((3,(((5,(((((6,7),9),10),8),13)),(11,12,22,23)),17)),((4,21),19)),26),20)),14),15),25));
	TREE PAUP_1930 = (1,((((((2,(18,24)),16),((((3,(((5,(((6,7),9),10)),(8,13)),17)),((4,21),((11,12,22,23),19))),26),20)),14),15),25));
	TREE PAUP_1931 = (1,((((((2,(18,24)),16),((((3,(5,17)),((4,21),(((((((6,7),9),10),8),13),11,12,22,23),19))),26),20)),14),15),25));
	TREE PAUP_1932 = (1,((((((2,(18,24)),16),((((3,(5,17)),(((4,(((((6,7),9),10),8),13)),21),((11,12,22,23),19))),26),20)),14),15),25));
	TREE PAUP_1933 = (1,((((((2,(18,24)),16),((((3,((5,((((6,7),9),10),8)),17)),((4,21),((11,12,13,22,23),19))),26),20)),14),15),25));
	TREE PAUP_1934 = (1,((((((2,(18,24)),16),((((3,((5,((((6,7),9),10),8)),17)),(((4,13),21),((11,12,22,23),19))),26),20)),14),15),25));
	TREE PAUP_1935 = (1,((((((2,(18,24)),16),((((3,((5,((((((6,7),9),10),8),13),11,12,22,23)),17)),((4,21),19)),26),20)),14),15),25));
	TREE PAUP_1936 = (1,((((((2,(18,24)),16),((((3,((5,(((((6,7),9),10),8),13)),17)),((4,(21,22)),((11,12,23),19))),26),20)),14),15),25));
	TREE PAUP_1937 = (1,((((((2,(18,24)),16),((((3,((5,(((((6,7),9),10),8),13)),17)),((4,(11,12,23),(21,22)),19)),26),20)),14),15),25));
	TREE PAUP_1938 = (1,((((((2,(18,24)),16),((((3,((((5,(((6,7),9),10)),8),13),17)),((4,(11,12,22,23),21),19)),26),20)),14),15),25));
	TREE PAUP_1939 = (1,((((((2,(18,24)),16),((((3,(((5,((((6,7),9),10),8)),13),17)),((4,(11,12,22,23),21),19)),26),20)),14),15),25));
	TREE PAUP_1940 = (1,((((((2,(18,24)),16),((((3,(((5,(((6,7),9),10)),(8,13)),17)),((4,(11,12,22,23),21),19)),26),20)),14),15),25));
	TREE PAUP_1941 = (1,((((((2,(18,24)),16),((((3,(5,17)),(((4,(((((6,7),9),10),8),13)),(11,12,22,23),21),19)),26),20)),14),15),25));
	TREE PAUP_1942 = (1,((((((2,(18,24)),16),((((3,(5,17)),((4,((((((6,7),9),10),8),13),11,12,22,23),21),19)),26),20)),14),15),25));
	TREE PAUP_1943 = (1,((((((2,(18,24)),16),((((3,((5,((((6,7),9),10),8)),17)),(((4,13),(11,12,22,23),21),19)),26),20)),14),15),25));
	TREE PAUP_1944 = (1,((((((2,(18,24)),16),((((3,((5,((((6,7),9),10),8)),17)),((4,(11,12,13,22,23),21),19)),26),20)),14),15),25));
	TREE PAUP_1945 = (1,((((((2,(18,24)),16),(((3,(((4,((((((6,7),9),10),8),13),11,12,22,23),21),19),(5,17))),26),20)),14),15),25));
	TREE PAUP_1946 = (1,((((((2,(18,24)),16),(((3,(((4,21),19),(5,(((((((6,7),9),10),8),13),11,12,22,23),17)))),26),20)),14),15),25));
	TREE PAUP_1947 = (1,((((((2,(18,24)),16),(((3,(((4,(21,22)),(((((((6,7),9),10),8),13),11,12,23),19)),(5,17))),26),20)),14),15),25));
	TREE PAUP_1948 = (1,((((((2,(18,24)),16),(((3,(((4,21),(((8,13),11,12,22,23),19)),((5,(((6,7),9),10)),17))),26),20)),14),15),25));
	TREE PAUP_1949 = (1,((((((2,(18,24)),16),(((3,(((4,21),(((((((6,7),9),10),8),13),11,12,22),19)),((5,23),17))),26),20)),14),15),25));
	TREE PAUP_1950 = (1,((((((2,(18,24)),16),(((3,((((4,(((((6,7),9),10),8),13)),(11,12,22,23),21),19),(5,17))),26),20)),14),15),25));
	TREE PAUP_1951 = (1,((((((2,(18,24)),16),(((3,((((4,(((((6,7),9),10),8),13)),21),19),(5,((11,12,22,23),17)))),26),20)),14),15),25));
	TREE PAUP_1952 = (1,((((((2,(18,24)),16),(((3,((((4,(((((6,7),9),10),8),13)),21),19),((5,(11,12,22,23)),17))),26),20)),14),15),25));
	TREE PAUP_1953 = (1,((((((2,(18,24)),16),(((3,((((4,(8,13)),21),((11,12,22,23),19)),((5,(((6,7),9),10)),17))),26),20)),14),15),25));
	TREE PAUP_1954 = (1,((((((2,(18,24)),16),(((3,((((4,(((((6,7),9),10),8),13)),21),((11,12,22),19)),((5,23),17))),26),20)),14),15),25));
	TREE PAUP_1955 = (1,((((((2,(18,24)),16),(((3,((((4,(((((6,7),9),10),8),13)),(21,22)),((11,12,23),19)),(5,17))),26),20)),14),15),25));
	TREE PAUP_1956 = (1,((((((2,(18,24)),16),(((3,(((4,21),((11,12,13,22,23),19)),(((5,(((6,7),9),10)),8),17))),26),20)),14),15),25));
	TREE PAUP_1957 = (1,((((((2,(18,24)),16),(((3,((((4,13),21),((11,12,22,23),19)),(((5,(((6,7),9),10)),8),17))),26),20)),14),15),25));
	TREE PAUP_1958 = (1,((((((2,(18,24)),16),(((3,(((4,(11,12,22,23),21),19),((((5,(((6,7),9),10)),8),13),17))),26),20)),14),15),25));
	TREE PAUP_1959 = (1,((((((2,(18,24)),16),(((3,(((4,21),19),((((5,(((6,7),9),10)),8),13),((11,12,22,23),17)))),26),20)),14),15),25));
	TREE PAUP_1960 = (1,((((((2,(18,24)),16),(((3,(((4,21),19),(((((5,(((6,7),9),10)),8),13),(11,12,22,23)),17))),26),20)),14),15),25));
	TREE PAUP_1961 = (1,((((((2,(18,24)),16),(((3,(((4,21),19),((((5,(((6,7),9),10)),8),(11,12,13,22,23)),17))),26),20)),14),15),25));
	TREE PAUP_1962 = (1,((((((2,(18,24)),16),(((3,(((4,(21,22)),((11,12,23),19)),((((5,(((6,7),9),10)),8),13),17))),26),20)),14),15),25));
	TREE PAUP_1963 = (1,((((((2,(18,24)),16),(((3,(((4,(11,12,23),(21,22)),19),((5,(((((6,7),9),10),8),13)),17))),26),20)),14),15),25));
	TREE PAUP_1964 = (1,((((((2,(18,24)),16),(((3,(((4,(11,12,22,23),21),19),(((5,((((6,7),9),10),8)),13),17))),26),20)),14),15),25));
	TREE PAUP_1965 = (1,((((((2,(18,24)),16),(((3,(((4,(11,12,22,23),21),19),(((5,(((6,7),9),10)),(8,13)),17))),26),20)),14),15),25));
	TREE PAUP_1966 = (1,((((((2,(18,24)),16),(((3,((((4,13),(11,12,22,23),21),19),((5,((((6,7),9),10),8)),17))),26),20)),14),15),25));
	TREE PAUP_1967 = (1,((((((2,(18,24)),16),(((3,(((4,(11,12,13,22,23),21),19),((5,((((6,7),9),10),8)),17))),26),20)),14),15),25));
	TREE PAUP_1968 = (1,((((((2,(18,24)),16),(((3,(((4,21),19),((((5,((((6,7),9),10),8)),13),(11,12,22,23)),17))),26),20)),14),15),25));
	TREE PAUP_1969 = (1,((((((2,(18,24)),16),(((3,(((4,21),19),((5,((((6,7),9),10),8)),((11,12,13,22,23),17)))),26),20)),14),15),25));
	TREE PAUP_1970 = (1,((((((2,(18,24)),16),(((3,(((4,21),19),(((5,((((6,7),9),10),8)),13),((11,12,22,23),17)))),26),20)),14),15),25));
	TREE PAUP_1971 = (1,((((((2,(18,24)),16),(((3,(((4,21),19),(((5,(((6,7),9),10)),(8,13)),((11,12,22,23),17)))),26),20)),14),15),25));
	TREE PAUP_1972 = (1,((((((2,(18,24)),16),(((3,(((4,(21,22)),19),((5,(((((6,7),9),10),8),13)),((11,12,23),17)))),26),20)),14),15),25));
	TREE PAUP_1973 = (1,((((((2,(18,24)),16),(((3,((((4,13),21),19),((5,((((6,7),9),10),8)),((11,12,22,23),17)))),26),20)),14),15),25));
	TREE PAUP_1974 = (1,((((((2,(18,24)),16),(((3,(((4,21),19),(((5,((((6,7),9),10),8)),(11,12,13,22,23)),17))),26),20)),14),15),25));
	TREE PAUP_1975 = (1,((((((2,(18,24)),16),(((3,(((4,21),19),((((5,(((6,7),9),10)),(8,13)),(11,12,22,23)),17))),26),20)),14),15),25));
	TREE PAUP_1976 = (1,((((((2,(18,24)),16),(((3,(((4,(21,22)),19),(((5,(((((6,7),9),10),8),13)),(11,12,23)),17))),26),20)),14),15),25));
	TREE PAUP_1977 = (1,((((((2,(18,24)),16),(((3,((((4,13),21),19),(((5,((((6,7),9),10),8)),(11,12,22,23)),17))),26),20)),14),15),25));
	TREE PAUP_1978 = (1,((((((2,(18,24)),16),(((3,(((4,21),19),(((5,23),((((((6,7),9),10),8),13),11,12,22)),17))),26),20)),14),15),25));
	TREE PAUP_1979 = (1,((((((2,(18,24)),16),((((3,(5,(((((((6,7),9),10),8),13),11,12,22,23),17))),((4,21),19)),26),20)),14),15),25));
	TREE PAUP_1980 = (1,((((((2,(18,24)),16),(((3,(((4,21),19),(((5,(((6,7),9),10)),((8,13),11,12,22,23)),17))),26),20)),14),15),25));
	TREE PAUP_1981 = (1,((((((2,(18,24)),16),(((3,(((4,(21,22)),19),((5,((((((6,7),9),10),8),13),11,12,23)),17))),26),20)),14),15),25));
	TREE PAUP_1982 = (1,((((((2,(18,24)),16),(((3,(((4,(21,22)),((11,12,23),19)),(((5,((((6,7),9),10),8)),13),17))),26),20)),14),15),25));
	TREE PAUP_1983 = (1,((((((2,(18,24)),16),(((3,(((4,(21,22)),((11,12,23),19)),(((5,(((6,7),9),10)),(8,13)),17))),26),20)),14),15),25));
	TREE PAUP_1984 = (1,((((((2,(18,24)),16),(((3,(((4,(21,22)),((11,12,13,23),19)),((5,((((6,7),9),10),8)),17))),26),20)),14),15),25));
	TREE PAUP_1985 = (1,((((((2,(18,24)),16),(((3,((((4,13),(21,22)),((11,12,23),19)),((5,((((6,7),9),10),8)),17))),26),20)),14),15),25));
	TREE PAUP_1986 = (1,(((((((2,(18,24)),16),20),(((3,((((5,(((6,7),9),10)),8),13),17)),((4,21),((11,12,22,23),19))),26)),14),15),25));
	TREE PAUP_1987 = (1,(((((((2,(18,24)),16),20),(((3,(((5,((((6,7),9),10),8)),13),17)),((4,21),((11,12,22,23),19))),26)),14),15),25));
	TREE PAUP_1988 = (1,(((((((2,(18,24)),16),20),(((3,((5,(((((6,7),9),10),8),13)),((11,12,22,23),17))),((4,21),19)),26)),14),15),25));
	TREE PAUP_1989 = (1,(((((((2,(18,24)),16),20),(((3,(((5,(((((6,7),9),10),8),13)),(11,12,22,23)),17)),((4,21),19)),26)),14),15),25));
	TREE PAUP_1990 = (1,(((((((2,(18,24)),16),20),(((3,(((5,(((6,7),9),10)),(8,13)),17)),((4,21),((11,12,22,23),19))),26)),14),15),25));
	TREE PAUP_1991 = (1,(((((((2,(18,24)),16),20),(((3,(5,17)),((4,21),(((((((6,7),9),10),8),13),11,12,22,23),19))),26)),14),15),25));
	TREE PAUP_1992 = (1,(((((((2,(18,24)),16),20),(((3,(5,17)),(((4,(((((6,7),9),10),8),13)),21),((11,12,22,23),19))),26)),14),15),25));
	TREE PAUP_1993 = (1,(((((((2,(18,24)),16),20),(((3,((5,((((6,7),9),10),8)),17)),((4,21),((11,12,13,22,23),19))),26)),14),15),25));
	TREE PAUP_1994 = (1,(((((((2,(18,24)),16),20),(((3,((5,((((6,7),9),10),8)),17)),(((4,13),21),((11,12,22,23),19))),26)),14),15),25));
	TREE PAUP_1995 = (1,(((((((2,(18,24)),16),20),(((3,((5,((((((6,7),9),10),8),13),11,12,22,23)),17)),((4,21),19)),26)),14),15),25));
	TREE PAUP_1996 = (1,(((((((2,(18,24)),16),20),(((3,((5,(((((6,7),9),10),8),13)),17)),((4,(21,22)),((11,12,23),19))),26)),14),15),25));
	TREE PAUP_1997 = (1,(((((((2,(18,24)),16),20),(((3,((5,(((((6,7),9),10),8),13)),17)),((4,(11,12,23),(21,22)),19)),26)),14),15),25));
	TREE PAUP_1998 = (1,(((((((2,(18,24)),16),20),(((3,((((5,(((6,7),9),10)),8),13),17)),((4,(11,12,22,23),21),19)),26)),14),15),25));
	TREE PAUP_1999 = (1,(((((((2,(18,24)),16),20),(((3,(((5,((((6,7),9),10),8)),13),17)),((4,(11,12,22,23),21),19)),26)),14),15),25));
	TREE PAUP_2000 = (1,(((((((2,(18,24)),16),20),(((3,(((5,(((6,7),9),10)),(8,13)),17)),((4,(11,12,22,23),21),19)),26)),14),15),25));
	TREE PAUP_2001 = (1,(((((((2,(18,24)),16),20),(((3,(5,17)),((4,((((((6,7),9),10),8),13),11,12,22,23),21),19)),26)),14),15),25));
	TREE PAUP_2002 = (1,(((((((2,(18,24)),16),20),(((3,(5,17)),(((4,(((((6,7),9),10),8),13)),(11,12,22,23),21),19)),26)),14),15),25));
	TREE PAUP_2003 = (1,(((((((2,(18,24)),16),20),(((3,((5,((((6,7),9),10),8)),17)),((4,(11,12,13,22,23),21),19)),26)),14),15),25));
	TREE PAUP_2004 = (1,(((((((2,(18,24)),16),20),(((3,((5,((((6,7),9),10),8)),17)),(((4,13),(11,12,22,23),21),19)),26)),14),15),25));
	TREE PAUP_2005 = (1,(((((((2,(18,24)),16),20),((3,(((4,(21,22)),(((((((6,7),9),10),8),13),11,12,23),19)),(5,17))),26)),14),15),25));
	TREE PAUP_2006 = (1,(((((((2,(18,24)),16),20),((3,(((4,((((((6,7),9),10),8),13),11,12,22,23),21),19),(5,17))),26)),14),15),25));
	TREE PAUP_2007 = (1,(((((((2,(18,24)),16),20),((3,(((4,21),19),(5,(((((((6,7),9),10),8),13),11,12,22,23),17)))),26)),14),15),25));
	TREE PAUP_2008 = (1,(((((((2,(18,24)),16),20),((3,(((4,21),(((8,13),11,12,22,23),19)),((5,(((6,7),9),10)),17))),26)),14),15),25));
	TREE PAUP_2009 = (1,(((((((2,(18,24)),16),20),((3,(((4,21),(((((((6,7),9),10),8),13),11,12,22),19)),((5,23),17))),26)),14),15),25));
	TREE PAUP_2010 = (1,(((((((2,(18,24)),16),20),((3,((((4,(((((6,7),9),10),8),13)),(11,12,22,23),21),19),(5,17))),26)),14),15),25));
	TREE PAUP_2011 = (1,(((((((2,(18,24)),16),20),((3,((((4,(((((6,7),9),10),8),13)),21),19),(5,((11,12,22,23),17)))),26)),14),15),25));
	TREE PAUP_2012 = (1,(((((((2,(18,24)),16),20),((3,((((4,(((((6,7),9),10),8),13)),21),19),((5,(11,12,22,23)),17))),26)),14),15),25));
	TREE PAUP_2013 = (1,(((((((2,(18,24)),16),20),((3,((((4,(8,13)),21),((11,12,22,23),19)),((5,(((6,7),9),10)),17))),26)),14),15),25));
	TREE PAUP_2014 = (1,(((((((2,(18,24)),16),20),((3,((((4,(((((6,7),9),10),8),13)),21),((11,12,22),19)),((5,23),17))),26)),14),15),25));
	TREE PAUP_2015 = (1,(((((((2,(18,24)),16),20),((3,((((4,(((((6,7),9),10),8),13)),(21,22)),((11,12,23),19)),(5,17))),26)),14),15),25));
	TREE PAUP_2016 = (1,(((((((2,(18,24)),16),20),((3,(((4,21),((11,12,13,22,23),19)),(((5,(((6,7),9),10)),8),17))),26)),14),15),25));
	TREE PAUP_2017 = (1,(((((((2,(18,24)),16),20),((3,((((4,13),21),((11,12,22,23),19)),(((5,(((6,7),9),10)),8),17))),26)),14),15),25));
	TREE PAUP_2018 = (1,(((((((2,(18,24)),16),20),((3,(((4,(11,12,22,23),21),19),((((5,(((6,7),9),10)),8),13),17))),26)),14),15),25));
	TREE PAUP_2019 = (1,(((((((2,(18,24)),16),20),((3,(((4,21),19),((((5,(((6,7),9),10)),8),13),((11,12,22,23),17)))),26)),14),15),25));
	TREE PAUP_2020 = (1,(((((((2,(18,24)),16),20),((3,(((4,21),19),(((((5,(((6,7),9),10)),8),13),(11,12,22,23)),17))),26)),14),15),25));
	TREE PAUP_2021 = (1,(((((((2,(18,24)),16),20),((3,(((4,21),19),((((5,(((6,7),9),10)),8),(11,12,13,22,23)),17))),26)),14),15),25));
	TREE PAUP_2022 = (1,(((((((2,(18,24)),16),20),((3,(((4,(21,22)),((11,12,23),19)),((((5,(((6,7),9),10)),8),13),17))),26)),14),15),25));
	TREE PAUP_2023 = (1,(((((((2,(18,24)),16),20),((3,(((4,(11,12,23),(21,22)),19),((5,(((((6,7),9),10),8),13)),17))),26)),14),15),25));
	TREE PAUP_2024 = (1,(((((((2,(18,24)),16),20),((3,(((4,(11,12,22,23),21),19),(((5,((((6,7),9),10),8)),13),17))),26)),14),15),25));
	TREE PAUP_2025 = (1,(((((((2,(18,24)),16),20),((3,(((4,(11,12,22,23),21),19),(((5,(((6,7),9),10)),(8,13)),17))),26)),14),15),25));
	TREE PAUP_2026 = (1,(((((((2,(18,24)),16),20),((3,((((4,13),(11,12,22,23),21),19),((5,((((6,7),9),10),8)),17))),26)),14),15),25));
	TREE PAUP_2027 = (1,(((((((2,(18,24)),16),20),((3,(((4,(11,12,13,22,23),21),19),((5,((((6,7),9),10),8)),17))),26)),14),15),25));
	TREE PAUP_2028 = (1,(((((((2,(18,24)),16),20),((3,(((4,21),19),((((5,((((6,7),9),10),8)),13),(11,12,22,23)),17))),26)),14),15),25));
	TREE PAUP_2029 = (1,(((((((2,(18,24)),16),20),((3,(((4,21),19),((5,((((6,7),9),10),8)),((11,12,13,22,23),17)))),26)),14),15),25));
	TREE PAUP_2030 = (1,(((((((2,(18,24)),16),20),((3,(((4,21),19),(((5,((((6,7),9),10),8)),13),((11,12,22,23),17)))),26)),14),15),25));
	TREE PAUP_2031 = (1,(((((((2,(18,24)),16),20),((3,(((4,21),19),(((5,(((6,7),9),10)),(8,13)),((11,12,22,23),17)))),26)),14),15),25));
	TREE PAUP_2032 = (1,(((((((2,(18,24)),16),20),((3,(((4,(21,22)),19),((5,(((((6,7),9),10),8),13)),((11,12,23),17)))),26)),14),15),25));
	TREE PAUP_2033 = (1,(((((((2,(18,24)),16),20),((3,((((4,13),21),19),((5,((((6,7),9),10),8)),((11,12,22,23),17)))),26)),14),15),25));
	TREE PAUP_2034 = (1,(((((((2,(18,24)),16),20),((3,(((4,21),19),(((5,((((6,7),9),10),8)),(11,12,13,22,23)),17))),26)),14),15),25));
	TREE PAUP_2035 = (1,(((((((2,(18,24)),16),20),((3,(((4,21),19),((((5,(((6,7),9),10)),(8,13)),(11,12,22,23)),17))),26)),14),15),25));
	TREE PAUP_2036 = (1,(((((((2,(18,24)),16),20),((3,(((4,(21,22)),19),(((5,(((((6,7),9),10),8),13)),(11,12,23)),17))),26)),14),15),25));
	TREE PAUP_2037 = (1,(((((((2,(18,24)),16),20),((3,((((4,13),21),19),(((5,((((6,7),9),10),8)),(11,12,22,23)),17))),26)),14),15),25));
	TREE PAUP_2038 = (1,(((((((2,(18,24)),16),20),(((3,(5,(((((((6,7),9),10),8),13),11,12,22,23),17))),((4,21),19)),26)),14),15),25));
	TREE PAUP_2039 = (1,(((((((2,(18,24)),16),20),((3,(((4,21),19),(((5,23),((((((6,7),9),10),8),13),11,12,22)),17))),26)),14),15),25));
	TREE PAUP_2040 = (1,(((((((2,(18,24)),16),20),((3,(((4,(21,22)),19),((5,((((((6,7),9),10),8),13),11,12,23)),17))),26)),14),15),25));
	TREE PAUP_2041 = (1,(((((((2,(18,24)),16),20),((3,(((4,21),19),(((5,(((6,7),9),10)),((8,13),11,12,22,23)),17))),26)),14),15),25));
	TREE PAUP_2042 = (1,(((((((2,(18,24)),16),20),((3,(((4,(21,22)),((11,12,23),19)),(((5,((((6,7),9),10),8)),13),17))),26)),14),15),25));
	TREE PAUP_2043 = (1,(((((((2,(18,24)),16),20),((3,(((4,(21,22)),((11,12,23),19)),(((5,(((6,7),9),10)),(8,13)),17))),26)),14),15),25));
	TREE PAUP_2044 = (1,(((((((2,(18,24)),16),20),((3,(((4,(21,22)),((11,12,13,23),19)),((5,((((6,7),9),10),8)),17))),26)),14),15),25));
	TREE PAUP_2045 = (1,(((((((2,(18,24)),16),20),((3,((((4,13),(21,22)),((11,12,23),19)),((5,((((6,7),9),10),8)),17))),26)),14),15),25));
	TREE PAUP_2046 = (1,((((((2,(18,24)),(((3,((((5,(((6,7),9),10)),8),13),17)),((4,21),((11,12,22,23),19))),26)),(16,20)),14),15),25));
	TREE PAUP_2047 = (1,((((((2,(18,24)),(((3,(((5,((((6,7),9),10),8)),13),17)),((4,21),((11,12,22,23),19))),26)),(16,20)),14),15),25));
	TREE PAUP_2048 = (1,((((((2,(18,24)),(((3,((5,(((((6,7),9),10),8),13)),((11,12,22,23),17))),((4,21),19)),26)),(16,20)),14),15),25));
	TREE PAUP_2049 = (1,((((((2,(18,24)),(((3,(((5,(((((6,7),9),10),8),13)),(11,12,22,23)),17)),((4,21),19)),26)),(16,20)),14),15),25));
	TREE PAUP_2050 = (1,((((((2,(18,24)),(((3,(((5,(((6,7),9),10)),(8,13)),17)),((4,21),((11,12,22,23),19))),26)),(16,20)),14),15),25));
	TREE PAUP_2051 = (1,((((((2,(18,24)),(((3,((5,(((((6,7),9),10),8),13)),17)),((4,(21,22)),((11,12,23),19))),26)),(16,20)),14),15),25));
	TREE PAUP_2052 = (1,((((((2,(18,24)),(((3,(5,17)),((4,21),(((((((6,7),9),10),8),13),11,12,22,23),19))),26)),(16,20)),14),15),25));
	TREE PAUP_2053 = (1,((((((2,(18,24)),(((3,(5,17)),(((4,(((((6,7),9),10),8),13)),21),((11,12,22,23),19))),26)),(16,20)),14),15),25));
	TREE PAUP_2054 = (1,((((((2,(18,24)),(((3,((5,((((6,7),9),10),8)),17)),((4,21),((11,12,13,22,23),19))),26)),(16,20)),14),15),25));
	TREE PAUP_2055 = (1,((((((2,(18,24)),(((3,((5,((((6,7),9),10),8)),17)),(((4,13),21),((11,12,22,23),19))),26)),(16,20)),14),15),25));
	TREE PAUP_2056 = (1,((((((2,(18,24)),(((3,((5,((((((6,7),9),10),8),13),11,12,22,23)),17)),((4,21),19)),26)),(16,20)),14),15),25));
	TREE PAUP_2057 = (1,((((((2,(18,24)),(((3,((((5,(((6,7),9),10)),8),13),17)),((4,(11,12,22,23),21),19)),26)),(16,20)),14),15),25));
	TREE PAUP_2058 = (1,((((((2,(18,24)),(((3,(((5,((((6,7),9),10),8)),13),17)),((4,(11,12,22,23),21),19)),26)),(16,20)),14),15),25));
	TREE PAUP_2059 = (1,((((((2,(18,24)),(((3,(((5,(((6,7),9),10)),(8,13)),17)),((4,(11,12,22,23),21),19)),26)),(16,20)),14),15),25));
	TREE PAUP_2060 = (1,((((((2,(18,24)),(((3,((5,(((((6,7),9),10),8),13)),17)),((4,(11,12,23),(21,22)),19)),26)),(16,20)),14),15),25));
	TREE PAUP_2061 = (1,((((((2,(18,24)),(((3,(5,17)),(((4,(((((6,7),9),10),8),13)),(11,12,22,23),21),19)),26)),(16,20)),14),15),25));
	TREE PAUP_2062 = (1,((((((2,(18,24)),(((3,(5,17)),((4,((((((6,7),9),10),8),13),11,12,22,23),21),19)),26)),(16,20)),14),15),25));
	TREE PAUP_2063 = (1,((((((2,(18,24)),(((3,((5,((((6,7),9),10),8)),17)),(((4,13),(11,12,22,23),21),19)),26)),(16,20)),14),15),25));
	TREE PAUP_2064 = (1,((((((2,(18,24)),(((3,((5,((((6,7),9),10),8)),17)),((4,(11,12,13,22,23),21),19)),26)),(16,20)),14),15),25));
	TREE PAUP_2065 = (1,((((((2,(18,24)),((3,(((4,((((((6,7),9),10),8),13),11,12,22,23),21),19),(5,17))),26)),(16,20)),14),15),25));
	TREE PAUP_2066 = (1,((((((2,(18,24)),((3,(((4,21),19),(5,(((((((6,7),9),10),8),13),11,12,22,23),17)))),26)),(16,20)),14),15),25));
	TREE PAUP_2067 = (1,((((((2,(18,24)),((3,(((4,(21,22)),(((((((6,7),9),10),8),13),11,12,23),19)),(5,17))),26)),(16,20)),14),15),25));
	TREE PAUP_2068 = (1,((((((2,(18,24)),((3,(((4,21),(((8,13),11,12,22,23),19)),((5,(((6,7),9),10)),17))),26)),(16,20)),14),15),25));
	TREE PAUP_2069 = (1,((((((2,(18,24)),((3,(((4,21),(((((((6,7),9),10),8),13),11,12,22),19)),((5,23),17))),26)),(16,20)),14),15),25));
	TREE PAUP_2070 = (1,((((((2,(18,24)),((3,((((4,(((((6,7),9),10),8),13)),(11,12,22,23),21),19),(5,17))),26)),(16,20)),14),15),25));
	TREE PAUP_2071 = (1,((((((2,(18,24)),((3,((((4,(((((6,7),9),10),8),13)),21),19),(5,((11,12,22,23),17)))),26)),(16,20)),14),15),25));
	TREE PAUP_2072 = (1,((((((2,(18,24)),((3,((((4,(((((6,7),9),10),8),13)),21),19),((5,(11,12,22,23)),17))),26)),(16,20)),14),15),25));
	TREE PAUP_2073 = (1,((((((2,(18,24)),((3,((((4,(8,13)),21),((11,12,22,23),19)),((5,(((6,7),9),10)),17))),26)),(16,20)),14),15),25));
	TREE PAUP_2074 = (1,((((((2,(18,24)),((3,((((4,(((((6,7),9),10),8),13)),21),((11,12,22),19)),((5,23),17))),26)),(16,20)),14),15),25));
	TREE PAUP_2075 = (1,((((((2,(18,24)),((3,((((4,(((((6,7),9),10),8),13)),(21,22)),((11,12,23),19)),(5,17))),26)),(16,20)),14),15),25));
	TREE PAUP_2076 = (1,((((((2,(18,24)),((3,(((4,21),((11,12,13,22,23),19)),(((5,(((6,7),9),10)),8),17))),26)),(16,20)),14),15),25));
	TREE PAUP_2077 = (1,((((((2,(18,24)),((3,((((4,13),21),((11,12,22,23),19)),(((5,(((6,7),9),10)),8),17))),26)),(16,20)),14),15),25));
	TREE PAUP_2078 = (1,((((((2,(18,24)),((3,(((4,(11,12,22,23),21),19),((((5,(((6,7),9),10)),8),13),17))),26)),(16,20)),14),15),25));
	TREE PAUP_2079 = (1,((((((2,(18,24)),((3,(((4,21),19),((((5,(((6,7),9),10)),8),13),((11,12,22,23),17)))),26)),(16,20)),14),15),25));
	TREE PAUP_2080 = (1,((((((2,(18,24)),((3,(((4,21),19),(((((5,(((6,7),9),10)),8),13),(11,12,22,23)),17))),26)),(16,20)),14),15),25));
	TREE PAUP_2081 = (1,((((((2,(18,24)),((3,(((4,21),19),((((5,(((6,7),9),10)),8),(11,12,13,22,23)),17))),26)),(16,20)),14),15),25));
	TREE PAUP_2082 = (1,((((((2,(18,24)),((3,(((4,(21,22)),((11,12,23),19)),((((5,(((6,7),9),10)),8),13),17))),26)),(16,20)),14),15),25));
	TREE PAUP_2083 = (1,((((((2,(18,24)),((3,(((4,(11,12,23),(21,22)),19),((5,(((((6,7),9),10),8),13)),17))),26)),(16,20)),14),15),25));
	TREE PAUP_2084 = (1,((((((2,(18,24)),((3,(((4,(11,12,22,23),21),19),(((5,((((6,7),9),10),8)),13),17))),26)),(16,20)),14),15),25));
	TREE PAUP_2085 = (1,((((((2,(18,24)),((3,(((4,(11,12,22,23),21),19),(((5,(((6,7),9),10)),(8,13)),17))),26)),(16,20)),14),15),25));
	TREE PAUP_2086 = (1,((((((2,(18,24)),((3,(((4,(11,12,13,22,23),21),19),((5,((((6,7),9),10),8)),17))),26)),(16,20)),14),15),25));
	TREE PAUP_2087 = (1,((((((2,(18,24)),((3,((((4,13),(11,12,22,23),21),19),((5,((((6,7),9),10),8)),17))),26)),(16,20)),14),15),25));
	TREE PAUP_2088 = (1,((((((2,(18,24)),((3,(((4,21),19),((((5,((((6,7),9),10),8)),13),(11,12,22,23)),17))),26)),(16,20)),14),15),25));
	TREE PAUP_2089 = (1,((((((2,(18,24)),((3,(((4,21),19),((5,((((6,7),9),10),8)),((11,12,13,22,23),17)))),26)),(16,20)),14),15),25));
	TREE PAUP_2090 = (1,((((((2,(18,24)),((3,(((4,21),19),(((5,((((6,7),9),10),8)),13),((11,12,22,23),17)))),26)),(16,20)),14),15),25));
	TREE PAUP_2091 = (1,((((((2,(18,24)),((3,(((4,21),19),(((5,(((6,7),9),10)),(8,13)),((11,12,22,23),17)))),26)),(16,20)),14),15),25));
	TREE PAUP_2092 = (1,((((((2,(18,24)),((3,(((4,(21,22)),19),((5,(((((6,7),9),10),8),13)),((11,12,23),17)))),26)),(16,20)),14),15),25));
	TREE PAUP_2093 = (1,((((((2,(18,24)),((3,((((4,13),21),19),((5,((((6,7),9),10),8)),((11,12,22,23),17)))),26)),(16,20)),14),15),25));
	TREE PAUP_2094 = (1,((((((2,(18,24)),((3,(((4,21),19),(((5,((((6,7),9),10),8)),(11,12,13,22,23)),17))),26)),(16,20)),14),15),25));
	TREE PAUP_2095 = (1,((((((2,(18,24)),((3,(((4,21),19),((((5,(((6,7),9),10)),(8,13)),(11,12,22,23)),17))),26)),(16,20)),14),15),25));
	TREE PAUP_2096 = (1,((((((2,(18,24)),((3,(((4,(21,22)),19),(((5,(((((6,7),9),10),8),13)),(11,12,23)),17))),26)),(16,20)),14),15),25));
	TREE PAUP_2097 = (1,((((((2,(18,24)),((3,((((4,13),21),19),(((5,((((6,7),9),10),8)),(11,12,22,23)),17))),26)),(16,20)),14),15),25));
	TREE PAUP_2098 = (1,((((((2,(18,24)),((3,(((4,21),19),(((5,23),((((((6,7),9),10),8),13),11,12,22)),17))),26)),(16,20)),14),15),25));
	TREE PAUP_2099 = (1,((((((2,(18,24)),(((3,(5,(((((((6,7),9),10),8),13),11,12,22,23),17))),((4,21),19)),26)),(16,20)),14),15),25));
	TREE PAUP_2100 = (1,((((((2,(18,24)),((3,(((4,(21,22)),19),((5,((((((6,7),9),10),8),13),11,12,23)),17))),26)),(16,20)),14),15),25));
	TREE PAUP_2101 = (1,((((((2,(18,24)),((3,(((4,21),19),(((5,(((6,7),9),10)),((8,13),11,12,22,23)),17))),26)),(16,20)),14),15),25));
	TREE PAUP_2102 = (1,((((((2,(18,24)),((3,(((4,(21,22)),((11,12,23),19)),(((5,((((6,7),9),10),8)),13),17))),26)),(16,20)),14),15),25));
	TREE PAUP_2103 = (1,((((((2,(18,24)),((3,(((4,(21,22)),((11,12,23),19)),(((5,(((6,7),9),10)),(8,13)),17))),26)),(16,20)),14),15),25));
	TREE PAUP_2104 = (1,((((((2,(18,24)),((3,(((4,(21,22)),((11,12,13,23),19)),((5,((((6,7),9),10),8)),17))),26)),(16,20)),14),15),25));
	TREE PAUP_2105 = (1,((((((2,(18,24)),((3,((((4,13),(21,22)),((11,12,23),19)),((5,((((6,7),9),10),8)),17))),26)),(16,20)),14),15),25));
	TREE PAUP_2106 = (1,(((((((2,(18,24)),(((3,((((5,(((6,7),9),10)),8),13),((11,12,22,23),17))),((4,21),19)),26)),16),20),14),15),25));
	TREE PAUP_2107 = (1,(((((((2,(18,24)),(((3,(((((5,(((6,7),9),10)),8),13),(11,12,22,23)),17)),((4,21),19)),26)),16),20),14),15),25));
	TREE PAUP_2108 = (1,(((((((2,(18,24)),(((3,((((5,(((6,7),9),10)),8),13),17)),((4,(21,22)),((11,12,23),19))),26)),16),20),14),15),25));
	TREE PAUP_2109 = (1,(((((((2,(18,24)),(((3,(((5,(((6,7),9),10)),8),17)),((4,21),((11,12,13,22,23),19))),26)),16),20),14),15),25));
	TREE PAUP_2110 = (1,(((((((2,(18,24)),(((3,(((5,(((6,7),9),10)),8),17)),(((4,13),21),((11,12,22,23),19))),26)),16),20),14),15),25));
	TREE PAUP_2111 = (1,(((((((2,(18,24)),(((3,((((5,(((6,7),9),10)),8),(11,12,13,22,23)),17)),((4,21),19)),26)),16),20),14),15),25));
	TREE PAUP_2112 = (1,(((((((2,(18,24)),(((3,(((5,((((6,7),9),10),8)),13),((11,12,22,23),17))),((4,21),19)),26)),16),20),14),15),25));
	TREE PAUP_2113 = (1,(((((((2,(18,24)),(((3,((((5,((((6,7),9),10),8)),13),(11,12,22,23)),17)),((4,21),19)),26)),16),20),14),15),25));
	TREE PAUP_2114 = (1,(((((((2,(18,24)),(((3,(((5,((((6,7),9),10),8)),(11,12,13,22,23)),17)),((4,21),19)),26)),16),20),14),15),25));
	TREE PAUP_2115 = (1,(((((((2,(18,24)),(((3,(((5,((((6,7),9),10),8)),13),17)),((4,(21,22)),((11,12,23),19))),26)),16),20),14),15),25));
	TREE PAUP_2116 = (1,(((((((2,(18,24)),(((3,((5,((((6,7),9),10),8)),((11,12,13,22,23),17))),((4,21),19)),26)),16),20),14),15),25));
	TREE PAUP_2117 = (1,(((((((2,(18,24)),(((3,(((5,(((6,7),9),10)),(8,13)),((11,12,22,23),17))),((4,21),19)),26)),16),20),14),15),25));
	TREE PAUP_2118 = (1,(((((((2,(18,24)),(((3,((5,(((((6,7),9),10),8),13)),((11,12,23),17))),((4,(21,22)),19)),26)),16),20),14),15),25));
	TREE PAUP_2119 = (1,(((((((2,(18,24)),(((3,(5,((11,12,22,23),17))),(((4,(((((6,7),9),10),8),13)),21),19)),26)),16),20),14),15),25));
	TREE PAUP_2120 = (1,(((((((2,(18,24)),(((3,((5,((((6,7),9),10),8)),((11,12,22,23),17))),(((4,13),21),19)),26)),16),20),14),15),25));
	TREE PAUP_2121 = (1,(((((((2,(18,24)),(((3,((((5,(((6,7),9),10)),(8,13)),(11,12,22,23)),17)),((4,21),19)),26)),16),20),14),15),25));
	TREE PAUP_2122 = (1,(((((((2,(18,24)),(((3,((5,(11,12,22,23)),17)),(((4,(((((6,7),9),10),8),13)),21),19)),26)),16),20),14),15),25));
	TREE PAUP_2123 = (1,(((((((2,(18,24)),(((3,(((5,(((((6,7),9),10),8),13)),(11,12,23)),17)),((4,(21,22)),19)),26)),16),20),14),15),25));
	TREE PAUP_2124 = (1,(((((((2,(18,24)),(((3,(((5,((((6,7),9),10),8)),(11,12,22,23)),17)),(((4,13),21),19)),26)),16),20),14),15),25));
	TREE PAUP_2125 = (1,(((((((2,(18,24)),(((3,(((5,(((6,7),9),10)),(8,13)),17)),((4,(21,22)),((11,12,23),19))),26)),16),20),14),15),25));
	TREE PAUP_2126 = (1,(((((((2,(18,24)),(((3,((5,(((6,7),9),10)),17)),((4,21),(((8,13),11,12,22,23),19))),26)),16),20),14),15),25));
	TREE PAUP_2127 = (1,(((((((2,(18,24)),(((3,((5,(((6,7),9),10)),17)),(((4,(8,13)),21),((11,12,22,23),19))),26)),16),20),14),15),25));
	TREE PAUP_2128 = (1,(((((((2,(18,24)),(((3,(((5,(((6,7),9),10)),((8,13),11,12,22,23)),17)),((4,21),19)),26)),16),20),14),15),25));
	TREE PAUP_2129 = (1,(((((((2,(18,24)),(((3,((5,((((((6,7),9),10),8),13),11,12,23)),17)),((4,(21,22)),19)),26)),16),20),14),15),25));
	TREE PAUP_2130 = (1,(((((((2,(18,24)),(((3,(5,17)),((4,(21,22)),(((((((6,7),9),10),8),13),11,12,23),19))),26)),16),20),14),15),25));
	TREE PAUP_2131 = (1,(((((((2,(18,24)),(((3,(5,17)),(((4,(((((6,7),9),10),8),13)),(21,22)),((11,12,23),19))),26)),16),20),14),15),25));
	TREE PAUP_2132 = (1,(((((((2,(18,24)),(((3,((5,((((6,7),9),10),8)),17)),((4,(21,22)),((11,12,13,23),19))),26)),16),20),14),15),25));
	TREE PAUP_2133 = (1,(((((((2,(18,24)),(((3,((5,((((6,7),9),10),8)),17)),(((4,13),(21,22)),((11,12,23),19))),26)),16),20),14),15),25));
	TREE PAUP_2134 = (1,(((((((2,(18,24)),(((3,((5,23),17)),((4,21),(((((((6,7),9),10),8),13),11,12,22),19))),26)),16),20),14),15),25));
	TREE PAUP_2135 = (1,(((((((2,(18,24)),(((3,((5,23),17)),(((4,(((((6,7),9),10),8),13)),21),((11,12,22),19))),26)),16),20),14),15),25));
	TREE PAUP_2136 = (1,(((((((2,(18,24)),(((3,(((5,23),((((((6,7),9),10),8),13),11,12,22)),17)),((4,21),19)),26)),16),20),14),15),25));
	TREE PAUP_2137 = (1,(((((((2,(18,24)),(((3,((((5,(((6,7),9),10)),8),13),17)),((4,(11,12,23),(21,22)),19)),26)),16),20),14),15),25));
	TREE PAUP_2138 = (1,(((((((2,(18,24)),(((3,(((5,(((6,7),9),10)),8),17)),(((4,13),(11,12,22,23),21),19)),26)),16),20),14),15),25));
	TREE PAUP_2139 = (1,(((((((2,(18,24)),(((3,(((5,(((6,7),9),10)),8),17)),((4,(11,12,13,22,23),21),19)),26)),16),20),14),15),25));
	TREE PAUP_2140 = (1,(((((((2,(18,24)),(((3,(((5,((((6,7),9),10),8)),13),17)),((4,(11,12,23),(21,22)),19)),26)),16),20),14),15),25));
	TREE PAUP_2141 = (1,(((((((2,(18,24)),(((3,(((5,(((6,7),9),10)),(8,13)),17)),((4,(11,12,23),(21,22)),19)),26)),16),20),14),15),25));
	TREE PAUP_2142 = (1,(((((((2,(18,24)),(((3,(5,17)),((4,((((((6,7),9),10),8),13),11,12,23),(21,22)),19)),26)),16),20),14),15),25));
	TREE PAUP_2143 = (1,(((((((2,(18,24)),(((3,(5,17)),(((4,(((((6,7),9),10),8),13)),(11,12,23),(21,22)),19)),26)),16),20),14),15),25));
	TREE PAUP_2144 = (1,(((((((2,(18,24)),(((3,((5,((((6,7),9),10),8)),17)),((4,(11,12,13,23),(21,22)),19)),26)),16),20),14),15),25));
	TREE PAUP_2145 = (1,(((((((2,(18,24)),(((3,((5,((((6,7),9),10),8)),17)),(((4,13),(11,12,23),(21,22)),19)),26)),16),20),14),15),25));
	TREE PAUP_2146 = (1,(((((((2,(18,24)),(((3,((5,(((6,7),9),10)),17)),((4,((8,13),11,12,22,23),21),19)),26)),16),20),14),15),25));
	TREE PAUP_2147 = (1,(((((((2,(18,24)),(((3,((5,(((6,7),9),10)),17)),(((4,(8,13)),(11,12,22,23),21),19)),26)),16),20),14),15),25));
	TREE PAUP_2148 = (1,(((((((2,(18,24)),(((3,((5,23),17)),((4,((((((6,7),9),10),8),13),11,12,22),21),19)),26)),16),20),14),15),25));
	TREE PAUP_2149 = (1,(((((((2,(18,24)),(((3,((5,23),17)),(((4,(((((6,7),9),10),8),13)),(11,12,22),21),19)),26)),16),20),14),15),25));
	TREE PAUP_2150 = (1,(((((((2,(18,24)),((3,(((4,((((((6,7),9),10),8),13),11,12,23),(21,22)),19),(5,17))),26)),16),20),14),15),25));
	TREE PAUP_2151 = (1,(((((((2,(18,24)),((3,(((4,((8,13),11,12,22,23),21),19),((5,(((6,7),9),10)),17))),26)),16),20),14),15),25));
	TREE PAUP_2152 = (1,(((((((2,(18,24)),((3,(((4,(21,22)),19),(5,(((((((6,7),9),10),8),13),11,12,23),17)))),26)),16),20),14),15),25));
	TREE PAUP_2153 = (1,(((((((2,(18,24)),((3,(((4,21),19),((5,(((6,7),9),10)),(((8,13),11,12,22,23),17)))),26)),16),20),14),15),25));
	TREE PAUP_2154 = (1,(((((((2,(18,24)),((3,(((4,(21,22)),(((((((6,7),9),10),8),13),11,12),19)),((5,23),17))),26)),16),20),14),15),25));
	TREE PAUP_2155 = (1,(((((((2,(18,24)),((3,(((4,(21,22)),(((8,13),11,12,23),19)),((5,(((6,7),9),10)),17))),26)),16),20),14),15),25));
	TREE PAUP_2156 = (1,(((((((2,(18,24)),((3,(((4,21),(((8,13),11,12,22),19)),(((5,(((6,7),9),10)),23),17))),26)),16),20),14),15),25));
	TREE PAUP_2157 = (1,(((((((2,(18,24)),((3,((((4,(((((6,7),9),10),8),13)),(11,12,23),(21,22)),19),(5,17))),26)),16),20),14),15),25));
	TREE PAUP_2158 = (1,(((((((2,(18,24)),((3,((((4,(((((6,7),9),10),8),13)),(11,12,22),21),19),((5,23),17))),26)),16),20),14),15),25));
	TREE PAUP_2159 = (1,(((((((2,(18,24)),((3,((((4,(8,13)),(11,12,22,23),21),19),((5,(((6,7),9),10)),17))),26)),16),20),14),15),25));
	TREE PAUP_2160 = (1,(((((((2,(18,24)),((3,((((4,(((((6,7),9),10),8),13)),21),19),((5,23),((11,12,22),17)))),26)),16),20),14),15),25));
	TREE PAUP_2161 = (1,(((((((2,(18,24)),((3,((((4,(((((6,7),9),10),8),13)),21),19),(((5,23),(11,12,22)),17))),26)),16),20),14),15),25));
	TREE PAUP_2162 = (1,(((((((2,(18,24)),((3,((((4,(((((6,7),9),10),8),13)),(21,22)),19),(5,((11,12,23),17)))),26)),16),20),14),15),25));
	TREE PAUP_2163 = (1,(((((((2,(18,24)),((3,((((4,(8,13)),21),19),((5,(((6,7),9),10)),((11,12,22,23),17)))),26)),16),20),14),15),25));
	TREE PAUP_2164 = (1,(((((((2,(18,24)),((3,((((4,(((((6,7),9),10),8),13)),(21,22)),19),((5,(11,12,23)),17))),26)),16),20),14),15),25));
	TREE PAUP_2165 = (1,(((((((2,(18,24)),((3,((((4,(8,13)),21),19),(((5,(((6,7),9),10)),(11,12,22,23)),17))),26)),16),20),14),15),25));
	TREE PAUP_2166 = (1,(((((((2,(18,24)),((3,((((4,(8,13)),(21,22)),((11,12,23),19)),((5,(((6,7),9),10)),17))),26)),16),20),14),15),25));
	TREE PAUP_2167 = (1,(((((((2,(18,24)),((3,((((4,(8,13)),21),((11,12,22),19)),(((5,(((6,7),9),10)),23),17))),26)),16),20),14),15),25));
	TREE PAUP_2168 = (1,(((((((2,(18,24)),((3,((((4,(((((6,7),9),10),8),13)),(21,22)),((11,12),19)),((5,23),17))),26)),16),20),14),15),25));
	TREE PAUP_2169 = (1,(((((((2,(18,24)),((3,(((4,(21,22)),((11,12,13,23),19)),(((5,(((6,7),9),10)),8),17))),26)),16),20),14),15),25));
	TREE PAUP_2170 = (1,(((((((2,(18,24)),((3,(((4,(11,12,13,22,23),21),19),(((5,(((6,7),9),10)),8),17))),26)),16),20),14),15),25));
	TREE PAUP_2171 = (1,(((((((2,(18,24)),((3,(((4,21),19),(((5,(((6,7),9),10)),8),((11,12,13,22,23),17)))),26)),16),20),14),15),25));
	TREE PAUP_2172 = (1,(((((((2,(18,24)),((3,((((4,13),(11,12,22,23),21),19),(((5,(((6,7),9),10)),8),17))),26)),16),20),14),15),25));
	TREE PAUP_2173 = (1,(((((((2,(18,24)),((3,((((4,13),21),19),(((5,(((6,7),9),10)),8),((11,12,22,23),17)))),26)),16),20),14),15),25));
	TREE PAUP_2174 = (1,(((((((2,(18,24)),((3,((((4,13),21),19),((((5,(((6,7),9),10)),8),(11,12,22,23)),17))),26)),16),20),14),15),25));
	TREE PAUP_2175 = (1,(((((((2,(18,24)),((3,((((4,13),(21,22)),((11,12,23),19)),(((5,(((6,7),9),10)),8),17))),26)),16),20),14),15),25));
	TREE PAUP_2176 = (1,(((((((2,(18,24)),((3,(((4,(11,12,23),(21,22)),19),((((5,(((6,7),9),10)),8),13),17))),26)),16),20),14),15),25));
	TREE PAUP_2177 = (1,(((((((2,(18,24)),((3,(((4,(21,22)),19),((((5,(((6,7),9),10)),8),13),((11,12,23),17)))),26)),16),20),14),15),25));
	TREE PAUP_2178 = (1,(((((((2,(18,24)),((3,(((4,(21,22)),19),(((((5,(((6,7),9),10)),8),13),(11,12,23)),17))),26)),16),20),14),15),25));
	TREE PAUP_2179 = (1,(((((((2,(18,24)),(((3,(((5,(((6,7),9),10)),8),((11,12,13,22,23),17))),((4,21),19)),26)),16),20),14),15),25));
	TREE PAUP_2180 = (1,(((((((2,(18,24)),((3,(((4,(21,22)),19),((((5,(((6,7),9),10)),8),(11,12,13,23)),17))),26)),16),20),14),15),25));
	TREE PAUP_2181 = (1,(((((((2,(18,24)),((3,(((4,(11,12,23),(21,22)),19),(((5,((((6,7),9),10),8)),13),17))),26)),16),20),14),15),25));
	TREE PAUP_2182 = (1,(((((((2,(18,24)),((3,(((4,(11,12,23),(21,22)),19),(((5,(((6,7),9),10)),(8,13)),17))),26)),16),20),14),15),25));
	TREE PAUP_2183 = (1,(((((((2,(18,24)),((3,((((4,13),(11,12,23),(21,22)),19),((5,((((6,7),9),10),8)),17))),26)),16),20),14),15),25));
	TREE PAUP_2184 = (1,(((((((2,(18,24)),((3,(((4,(11,12,13,23),(21,22)),19),((5,((((6,7),9),10),8)),17))),26)),16),20),14),15),25));
	TREE PAUP_2185 = (1,(((((((2,(18,24)),((3,(((4,(21,22)),19),(((5,(((6,7),9),10)),(8,13)),((11,12,23),17)))),26)),16),20),14),15),25));
	TREE PAUP_2186 = (1,(((((((2,(18,24)),((3,(((4,(21,22)),19),((((5,(((6,7),9),10)),(8,13)),(11,12,23)),17))),26)),16),20),14),15),25));
	TREE PAUP_2187 = (1,(((((((2,(18,24)),((3,(((4,(21,22)),19),(((5,(((6,7),9),10)),((8,13),11,12,23)),17))),26)),16),20),14),15),25));
	TREE PAUP_2188 = (1,(((((((2,(18,24)),((3,(((4,(21,22)),19),((((5,((((6,7),9),10),8)),13),(11,12,23)),17))),26)),16),20),14),15),25));
	TREE PAUP_2189 = (1,(((((((2,(18,24)),((3,(((4,(21,22)),19),((5,((((6,7),9),10),8)),((11,12,13,23),17)))),26)),16),20),14),15),25));
	TREE PAUP_2190 = (1,(((((((2,(18,24)),((3,(((4,(21,22)),19),(((5,((((6,7),9),10),8)),13),((11,12,23),17)))),26)),16),20),14),15),25));
	TREE PAUP_2191 = (1,(((((((2,(18,24)),((3,((((4,13),(21,22)),19),((5,((((6,7),9),10),8)),((11,12,23),17)))),26)),16),20),14),15),25));
	TREE PAUP_2192 = (1,(((((((2,(18,24)),((3,(((4,(21,22)),19),(((5,((((6,7),9),10),8)),(11,12,13,23)),17))),26)),16),20),14),15),25));
	TREE PAUP_2193 = (1,(((((((2,(18,24)),((3,((((4,13),(21,22)),19),(((5,((((6,7),9),10),8)),(11,12,23)),17))),26)),16),20),14),15),25));
	TREE PAUP_2194 = (1,(((((((2,(18,24)),(((3,((5,23),(((((((6,7),9),10),8),13),11,12,22),17))),((4,21),19)),26)),16),20),14),15),25));
	TREE PAUP_2195 = (1,((((((2,(18,24)),16),(((3,(((4,21),19),((5,23),(((((((6,7),9),10),8),13),11,12,22),17)))),26),20)),14),15),25));
	TREE PAUP_2196 = (1,(((((((2,(18,24)),16),20),((3,(((4,21),19),((5,23),(((((((6,7),9),10),8),13),11,12,22),17)))),26)),14),15),25));
	TREE PAUP_2197 = (1,(((((((2,(18,24)),16),((3,(((4,21),19),((5,23),(((((((6,7),9),10),8),13),11,12,22),17)))),26)),20),14),15),25));
	TREE PAUP_2198 = (1,((((((2,(18,24)),((3,(((4,21),19),((5,23),(((((((6,7),9),10),8),13),11,12,22),17)))),26)),(16,20)),14),15),25));
	TREE PAUP_2199 = (1,(((((((2,(18,24)),((3,(((4,21),19),((5,23),(((((((6,7),9),10),8),13),11,12,22),17)))),26)),16),20),14),25),15));
	TREE PAUP_2200 = (1,(((((((2,(18,24)),((3,(((4,(21,22)),19),((5,23),(((((((6,7),9),10),8),13),11,12),17)))),26)),16),20),14),15),25));
	TREE PAUP_2201 = (1,(((((((2,(18,24)),((3,(((4,21),19),(((5,(((6,7),9),10)),23),(((8,13),11,12,22),17)))),26)),16),20),14),15),25));
	TREE PAUP_2202 = (1,(((((((2,(18,24)),((3,(((4,(21,22)),19),(((5,23),((((((6,7),9),10),8),13),11,12)),17))),26)),16),20),14),15),25));
	TREE PAUP_2203 = (1,(((((((2,(18,24)),((3,(((4,21),19),((((5,(((6,7),9),10)),23),((8,13),11,12,22)),17))),26)),16),20),14),15),25));
	TREE PAUP_2204 = (1,(((((((2,(18,24)),((3,(((4,((((((6,7),9),10),8),13),11,12),(21,22)),19),((5,23),17))),26)),16),20),14),15),25));
	TREE PAUP_2205 = (1,((((((2,(18,24)),16),(((3,(((4,((((((6,7),9),10),8),13),11,12,22),21),19),((5,23),17))),26),20)),14),15),25));
	TREE PAUP_2206 = (1,(((((((2,(18,24)),16),20),((3,(((4,((((((6,7),9),10),8),13),11,12,22),21),19),((5,23),17))),26)),14),15),25));
	TREE PAUP_2207 = (1,(((((((2,(18,24)),16),((3,(((4,((((((6,7),9),10),8),13),11,12,22),21),19),((5,23),17))),26)),20),14),15),25));
	TREE PAUP_2208 = (1,((((((2,(18,24)),((3,(((4,((((((6,7),9),10),8),13),11,12,22),21),19),((5,23),17))),26)),(16,20)),14),15),25));
	TREE PAUP_2209 = (1,(((((((2,(18,24)),((3,(((4,((((((6,7),9),10),8),13),11,12,22),21),19),((5,23),17))),26)),16),20),14),25),15));
	TREE PAUP_2210 = (1,(((((((2,(18,24)),((3,(((4,((8,13),11,12,22),21),19),(((5,(((6,7),9),10)),23),17))),26)),16),20),14),15),25));
	TREE PAUP_2211 = (1,(((((((2,(18,24)),(((3,((5,(((6,7),9),10)),(((8,13),11,12,22,23),17))),((4,21),19)),26)),16),20),14),15),25));
	TREE PAUP_2212 = (1,(((((((2,(18,24)),(((3,(5,(((((((6,7),9),10),8),13),11,12,23),17))),((4,(21,22)),19)),26)),16),20),14),15),25));
	TREE PAUP_2213 = (1,(((((((2,18),24),16),(((3,(((4,(11,12,23),(21,22)),19),((((5,(((6,7),9),10)),8),13),17))),26),20)),14),15),25));
	TREE PAUP_2214 = (1,(((((((2,18),24),16),(((3,(((4,(11,12,23),(21,22)),19),(((5,((((6,7),9),10),8)),13),17))),26),20)),14),15),25));
	TREE PAUP_2215 = (1,(((((((2,18),24),16),(((3,(((4,(11,12,23),(21,22)),19),(((5,(((6,7),9),10)),(8,13)),17))),26),20)),14),15),25));
	TREE PAUP_2216 = (1,(((((((2,((4,(11,12,23),(21,22)),18)),24),16),(((3,(((5,(((((6,7),9),10),8),13)),17),19)),26),20)),14),15),25));
	TREE PAUP_2217 = (1,(((((((2,18),24),16),(((3,(((4,((((((6,7),9),10),8),13),11,12,23),(21,22)),19),(5,17))),26),20)),14),15),25));
	TREE PAUP_2218 = (1,(((((((2,18),24),16),(((3,((((4,(((((6,7),9),10),8),13)),(11,12,23),(21,22)),19),(5,17))),26),20)),14),15),25));
	TREE PAUP_2219 = (1,(((((((2,18),24),16),(((3,(((4,(11,12,13,23),(21,22)),19),((5,((((6,7),9),10),8)),17))),26),20)),14),15),25));
	TREE PAUP_2220 = (1,(((((((2,18),24),16),(((3,((((4,13),(11,12,23),(21,22)),19),((5,((((6,7),9),10),8)),17))),26),20)),14),15),25));
	TREE PAUP_2221 = (1,((((((((2,18),24),16),20),((3,(((4,(11,12,23),(21,22)),19),((((5,(((6,7),9),10)),8),13),17))),26)),14),15),25));
	TREE PAUP_2222 = (1,((((((((2,18),24),16),20),((3,(((4,(11,12,23),(21,22)),19),(((5,((((6,7),9),10),8)),13),17))),26)),14),15),25));
	TREE PAUP_2223 = (1,((((((((2,18),24),16),20),((3,(((4,(11,12,23),(21,22)),19),(((5,(((6,7),9),10)),(8,13)),17))),26)),14),15),25));
	TREE PAUP_2224 = (1,((((((((2,((4,(11,12,23),(21,22)),18)),24),16),20),((3,(((5,(((((6,7),9),10),8),13)),17),19)),26)),14),15),25));
	TREE PAUP_2225 = (1,((((((((2,18),24),16),20),((3,((((4,(((((6,7),9),10),8),13)),(11,12,23),(21,22)),19),(5,17))),26)),14),15),25));
	TREE PAUP_2226 = (1,((((((((2,18),24),16),20),((3,(((4,((((((6,7),9),10),8),13),11,12,23),(21,22)),19),(5,17))),26)),14),15),25));
	TREE PAUP_2227 = (1,((((((((2,18),24),16),20),((3,((((4,13),(11,12,23),(21,22)),19),((5,((((6,7),9),10),8)),17))),26)),14),15),25));
	TREE PAUP_2228 = (1,((((((((2,18),24),16),20),((3,(((4,(11,12,13,23),(21,22)),19),((5,((((6,7),9),10),8)),17))),26)),14),15),25));
	TREE PAUP_2229 = (1,(((((((2,(18,24)),16),((3,((((4,(((((6,7),9),10),8),13)),(11,12,23),(21,22)),19),(5,17))),26)),20),14),15),25));
	TREE PAUP_2230 = (1,(((((((2,18),24),((3,((((4,(((((6,7),9),10),8),13)),(11,12,23),(21,22)),19),(5,17))),26)),(16,20)),14),15),25));
	TREE PAUP_2231 = (1,((((((((2,18),24),((3,((((4,(8,13)),(11,12,23),(21,22)),19),((5,(((6,7),9),10)),17))),26)),16),20),14),15),25));
	TREE PAUP_2232 = (1,((((((((2,(((4,(((((6,7),9),10),8),13)),(11,12,23),(21,22)),18)),24),((3,((5,17),19)),26)),16),20),14),15),25));
	TREE PAUP_2233 = (1,((((((((2,18),24),((3,((((4,(((((6,7),9),10),8),13)),(11,12),(21,22)),19),((5,23),17))),26)),16),20),14),15),25));
	TREE PAUP_2234 = (1,((((((((2,18),24),((3,((((4,13),(11,12,23),(21,22)),19),(((5,(((6,7),9),10)),8),17))),26)),16),20),14),15),25));
	TREE PAUP_2235 = (1,(((((((2,(18,24)),16),((3,(((4,(11,12,23),(21,22)),19),((((5,(((6,7),9),10)),8),13),17))),26)),20),14),15),25));
	TREE PAUP_2236 = (1,(((((((2,18),24),((3,(((4,(11,12,23),(21,22)),19),((((5,(((6,7),9),10)),8),13),17))),26)),(16,20)),14),15),25));
	TREE PAUP_2237 = (1,((((((((2,18),24),((3,(((4,(11,12,13,23),(21,22)),19),(((5,(((6,7),9),10)),8),17))),26)),16),20),14),15),25));
	TREE PAUP_2238 = (1,((((((((2,((4,(11,12,23),(21,22)),18)),24),((3,(((((5,(((6,7),9),10)),8),13),17),19)),26)),16),20),14),15),25));
	TREE PAUP_2239 = (1,(((((((2,(18,24)),16),((3,(((4,((((((6,7),9),10),8),13),11,12,23),(21,22)),19),(5,17))),26)),20),14),15),25));
	TREE PAUP_2240 = (1,(((((((2,(18,24)),16),((3,(((4,(11,12,23),(21,22)),19),(((5,((((6,7),9),10),8)),13),17))),26)),20),14),15),25));
	TREE PAUP_2241 = (1,(((((((2,(18,24)),16),((3,(((4,(11,12,23),(21,22)),19),(((5,(((6,7),9),10)),(8,13)),17))),26)),20),14),15),25));
	TREE PAUP_2242 = (1,(((((((2,(18,24)),16),((3,(((4,(11,12,13,23),(21,22)),19),((5,((((6,7),9),10),8)),17))),26)),20),14),15),25));
	TREE PAUP_2243 = (1,(((((((2,(18,24)),16),((3,((((4,13),(11,12,23),(21,22)),19),((5,((((6,7),9),10),8)),17))),26)),20),14),15),25));
	TREE PAUP_2244 = (1,(((((((2,18),24),((3,(((4,(11,12,23),(21,22)),19),(((5,((((6,7),9),10),8)),13),17))),26)),(16,20)),14),15),25));
	TREE PAUP_2245 = (1,((((((((2,((4,(11,12,23),(21,22)),18)),24),((3,((((5,((((6,7),9),10),8)),13),17),19)),26)),16),20),14),15),25));
	TREE PAUP_2246 = (1,(((((((2,18),24),((3,(((4,(11,12,23),(21,22)),19),(((5,(((6,7),9),10)),(8,13)),17))),26)),(16,20)),14),15),25));
	TREE PAUP_2247 = (1,(((((((2,((4,(11,12,23),(21,22)),18)),24),((3,(((5,(((((6,7),9),10),8),13)),17),19)),26)),(16,20)),14),15),25));
	TREE PAUP_2248 = (1,(((((((2,18),24),((3,(((4,((((((6,7),9),10),8),13),11,12,23),(21,22)),19),(5,17))),26)),(16,20)),14),15),25));
	TREE PAUP_2249 = (1,(((((((2,18),24),((3,((((4,13),(11,12,23),(21,22)),19),((5,((((6,7),9),10),8)),17))),26)),(16,20)),14),15),25));
	TREE PAUP_2250 = (1,(((((((2,18),24),((3,(((4,(11,12,13,23),(21,22)),19),((5,((((6,7),9),10),8)),17))),26)),(16,20)),14),15),25));
	TREE PAUP_2251 = (1,((((((((2,18),24),((3,(((4,((8,13),11,12,23),(21,22)),19),((5,(((6,7),9),10)),17))),26)),16),20),14),15),25));
	TREE PAUP_2252 = (1,((((((((2,((4,(11,12,23),(21,22)),18)),24),((3,((((5,(((6,7),9),10)),(8,13)),17),19)),26)),16),20),14),15),25));
	TREE PAUP_2253 = (1,((((((((2,((4,(11,12,23),(21,22)),18)),24),((3,((5,(((((6,7),9),10),8),13)),(17,19))),26)),16),20),14),15),25));
	TREE PAUP_2254 = (1,((((((((2,((4,(11,12,23),(21,22)),18)),24),((3,(((5,(((((6,7),9),10),8),13)),19),17)),26)),16),20),14),15),25));
	TREE PAUP_2255 = (1,((((((((2,((4,(11,12,23),(21,22)),18)),24),((3,((((5,((((6,7),9),10),8)),13),19),17)),26)),16),20),14),15),25));
	TREE PAUP_2256 = (1,((((((((2,((4,(11,12,23),(21,22)),18)),24),((3,(((5,((((6,7),9),10),8)),13),(17,19))),26)),16),20),14),15),25));
	TREE PAUP_2257 = (1,((((((((2,((4,((((((6,7),9),10),8),13),11,12,23),(21,22)),18)),24),((3,((5,17),19)),26)),16),20),14),15),25));
	TREE PAUP_2258 = (1,((((((((2,(((4,13),(11,12,23),(21,22)),18)),24),((3,(((5,((((6,7),9),10),8)),17),19)),26)),16),20),14),15),25));
	TREE PAUP_2259 = (1,((((((((2,((4,(11,12,13,23),(21,22)),18)),24),((3,(((5,((((6,7),9),10),8)),17),19)),26)),16),20),14),15),25));
	TREE PAUP_2260 = (1,((((((((2,18),24),((3,(((4,((((((6,7),9),10),8),13),11,12),(21,22)),19),((5,23),17))),26)),16),20),14),15),25));
	TREE PAUP_2261 = (1,(((((((2,18),24),16),(((3,(((4,((((((6,7),9),10),8),13),11,12,22),21),19),((5,23),17))),26),20)),14),15),25));
	TREE PAUP_2262 = (1,(((((((2,18),24),16),(((3,(((4,((8,13),11,12,22,23),21),19),((5,(((6,7),9),10)),17))),26),20)),14),15),25));
	TREE PAUP_2263 = (1,(((((((2,((4,((((((6,7),9),10),8),13),11,12,22,23),21),18)),24),16),(((3,((5,17),19)),26),20)),14),15),25));
	TREE PAUP_2264 = (1,(((((((2,18),24),16),(((3,((((4,13),(11,12,22,23),21),19),(((5,(((6,7),9),10)),8),17))),26),20)),14),15),25));
	TREE PAUP_2265 = (1,(((((((2,18),24),16),(((3,(((4,(11,12,13,22,23),21),19),(((5,(((6,7),9),10)),8),17))),26),20)),14),15),25));
	TREE PAUP_2266 = (1,(((((((2,((4,(11,12,22,23),21),18)),24),16),(((3,(((((5,(((6,7),9),10)),8),13),17),19)),26),20)),14),15),25));
	TREE PAUP_2267 = (1,(((((((2,((4,(11,12,22,23),21),18)),24),16),(((3,((((5,((((6,7),9),10),8)),13),17),19)),26),20)),14),15),25));
	TREE PAUP_2268 = (1,(((((((2,18),24),16),(((3,(((4,(21,22)),19),(((5,((((6,7),9),10),8)),13),((11,12,23),17)))),26),20)),14),15),25));
	TREE PAUP_2269 = (1,(((((((2,18),24),16),(((3,(((4,(21,22)),19),((((5,((((6,7),9),10),8)),13),(11,12,23)),17))),26),20)),14),15),25));
	TREE PAUP_2270 = (1,(((((((2,18),24),16),(((3,(((4,(21,22)),19),(((5,((((6,7),9),10),8)),(11,12,13,23)),17))),26),20)),14),15),25));
	TREE PAUP_2271 = (1,(((((((2,18),24),16),(((3,((((4,(8,13)),(11,12,22,23),21),19),((5,(((6,7),9),10)),17))),26),20)),14),15),25));
	TREE PAUP_2272 = (1,(((((((2,((4,(11,12,22,23),21),18)),24),16),(((3,((((5,(((6,7),9),10)),(8,13)),17),19)),26),20)),14),15),25));
	TREE PAUP_2273 = (1,(((((((2,18),24),16),(((3,(((4,(21,22)),19),(((5,(((6,7),9),10)),(8,13)),((11,12,23),17)))),26),20)),14),15),25));
	TREE PAUP_2274 = (1,(((((((2,18),24),16),(((3,(((4,(21,22)),19),((((5,(((6,7),9),10)),(8,13)),(11,12,23)),17))),26),20)),14),15),25));
	TREE PAUP_2275 = (1,(((((((2,18),24),16),(((3,(((4,(21,22)),19),(((5,(((6,7),9),10)),((8,13),11,12,23)),17))),26),20)),14),15),25));
	TREE PAUP_2276 = (1,(((((((2,((4,(11,12,22,23),21),18)),24),16),(((3,((5,(((((6,7),9),10),8),13)),(17,19))),26),20)),14),15),25));
	TREE PAUP_2277 = (1,(((((((2,((4,(11,12,22,23),21),18)),24),16),(((3,(((5,(((((6,7),9),10),8),13)),19),17)),26),20)),14),15),25));
	TREE PAUP_2278 = (1,(((((((2,((4,(11,12,22,23),21),18)),24),16),(((3,((((5,((((6,7),9),10),8)),13),19),17)),26),20)),14),15),25));
	TREE PAUP_2279 = (1,(((((((2,((4,(11,12,22,23),21),18)),24),16),(((3,(((5,((((6,7),9),10),8)),13),(17,19))),26),20)),14),15),25));
	TREE PAUP_2280 = (1,(((((((2,(((4,(((((6,7),9),10),8),13)),(11,12,22,23),21),18)),24),16),(((3,((5,17),19)),26),20)),14),15),25));
	TREE PAUP_2281 = (1,(((((((2,((4,(11,12,13,22,23),21),18)),24),16),(((3,(((5,((((6,7),9),10),8)),17),19)),26),20)),14),15),25));
	TREE PAUP_2282 = (1,(((((((2,(((4,13),(11,12,22,23),21),18)),24),16),(((3,(((5,((((6,7),9),10),8)),17),19)),26),20)),14),15),25));
	TREE PAUP_2283 = (1,(((((((2,18),24),16),(((3,((((4,(((((6,7),9),10),8),13)),(11,12,22),21),19),((5,23),17))),26),20)),14),15),25));
	TREE PAUP_2284 = (1,((((((((2,(((4,(((((6,7),9),10),8),13)),(11,12,22,23),21),18)),24),16),20),((3,((5,17),19)),26)),14),15),25));
	TREE PAUP_2285 = (1,((((((((2,18),24),16),20),((3,((((4,(8,13)),(11,12,22,23),21),19),((5,(((6,7),9),10)),17))),26)),14),15),25));
	TREE PAUP_2286 = (1,((((((((2,18),24),16),20),((3,((((4,(((((6,7),9),10),8),13)),(21,22)),19),(5,((11,12,23),17)))),26)),14),15),25));
	TREE PAUP_2287 = (1,((((((((2,18),24),16),20),((3,((((4,(((((6,7),9),10),8),13)),(21,22)),19),((5,(11,12,23)),17))),26)),14),15),25));
	TREE PAUP_2288 = (1,((((((((2,18),24),16),20),((3,((((4,(((((6,7),9),10),8),13)),(11,12,22),21),19),((5,23),17))),26)),14),15),25));
	TREE PAUP_2289 = (1,((((((((2,18),24),16),20),((3,(((4,(11,12,13,22,23),21),19),(((5,(((6,7),9),10)),8),17))),26)),14),15),25));
	TREE PAUP_2290 = (1,((((((((2,18),24),16),20),((3,((((4,13),(11,12,22,23),21),19),(((5,(((6,7),9),10)),8),17))),26)),14),15),25));
	TREE PAUP_2291 = (1,((((((((2,((4,(11,12,22,23),21),18)),24),16),20),((3,(((((5,(((6,7),9),10)),8),13),17),19)),26)),14),15),25));
	TREE PAUP_2292 = (1,((((((((2,((4,(11,12,22,23),21),18)),24),16),20),((3,((((5,((((6,7),9),10),8)),13),17),19)),26)),14),15),25));
	TREE PAUP_2293 = (1,((((((((2,18),24),16),20),((3,(((4,((8,13),11,12,22,23),21),19),((5,(((6,7),9),10)),17))),26)),14),15),25));
	TREE PAUP_2294 = (1,((((((((2,((4,(11,12,22,23),21),18)),24),16),20),((3,((((5,(((6,7),9),10)),(8,13)),17),19)),26)),14),15),25));
	TREE PAUP_2295 = (1,((((((((2,((4,(11,12,22,23),21),18)),24),16),20),((3,((5,(((((6,7),9),10),8),13)),(17,19))),26)),14),15),25));
	TREE PAUP_2296 = (1,((((((((2,((4,(11,12,22,23),21),18)),24),16),20),((3,(((5,(((((6,7),9),10),8),13)),19),17)),26)),14),15),25));
	TREE PAUP_2297 = (1,((((((((2,((4,(11,12,22,23),21),18)),24),16),20),((3,((((5,((((6,7),9),10),8)),13),19),17)),26)),14),15),25));
	TREE PAUP_2298 = (1,((((((((2,((4,(11,12,22,23),21),18)),24),16),20),((3,(((5,((((6,7),9),10),8)),13),(17,19))),26)),14),15),25));
	TREE PAUP_2299 = (1,((((((((2,((4,((((((6,7),9),10),8),13),11,12,22,23),21),18)),24),16),20),((3,((5,17),19)),26)),14),15),25));
	TREE PAUP_2300 = (1,((((((((2,((4,(11,12,13,22,23),21),18)),24),16),20),((3,(((5,((((6,7),9),10),8)),17),19)),26)),14),15),25));
	TREE PAUP_2301 = (1,((((((((2,(((4,13),(11,12,22,23),21),18)),24),16),20),((3,(((5,((((6,7),9),10),8)),17),19)),26)),14),15),25));
	TREE PAUP_2302 = (1,((((((((2,18),24),16),20),((3,(((4,((((((6,7),9),10),8),13),11,12,22),21),19),((5,23),17))),26)),14),15),25));
	TREE PAUP_2303 = (1,(((((((2,(18,24)),16),((3,(((4,(11,12,13,22,23),21),19),(((5,(((6,7),9),10)),8),17))),26)),20),14),15),25));
	TREE PAUP_2304 = (1,(((((((2,(18,24)),16),((3,((((4,13),(11,12,22,23),21),19),(((5,(((6,7),9),10)),8),17))),26)),20),14),15),25));
	TREE PAUP_2305 = (1,(((((((2,((4,(11,12,22,23),21),18)),24),((3,(((((5,(((6,7),9),10)),8),13),17),19)),26)),(16,20)),14),15),25));
	TREE PAUP_2306 = (1,(((((((2,18),24),((3,((((4,13),(11,12,22,23),21),19),(((5,(((6,7),9),10)),8),17))),26)),(16,20)),14),15),25));
	TREE PAUP_2307 = (1,(((((((2,18),24),((3,(((4,(11,12,13,22,23),21),19),(((5,(((6,7),9),10)),8),17))),26)),(16,20)),14),15),25));
	TREE PAUP_2308 = (1,((((((((2,(((4,13),(11,12,22,23),21),18)),24),((3,((((5,(((6,7),9),10)),8),17),19)),26)),16),20),14),15),25));
	TREE PAUP_2309 = (1,((((((((2,((4,(11,12,13,22,23),21),18)),24),((3,((((5,(((6,7),9),10)),8),17),19)),26)),16),20),14),15),25));
	TREE PAUP_2310 = (1,((((((((2,((4,(11,12,22,23),21),18)),24),((3,((((5,(((6,7),9),10)),8),13),(17,19))),26)),16),20),14),15),25));
	TREE PAUP_2311 = (1,((((((((2,((4,(11,12,22,23),21),18)),24),((3,(((((5,(((6,7),9),10)),8),13),19),17)),26)),16),20),14),15),25));
	TREE PAUP_2312 = (1,((((((((2,((4,(11,12,22,23),21),18)),24),((3,((((5,(((6,7),9),10)),(8,13)),19),17)),26)),16),20),14),15),25));
	TREE PAUP_2313 = (1,((((((((2,((4,(11,12,22,23),21),18)),24),((3,(((5,(((6,7),9),10)),(8,13)),(17,19))),26)),16),20),14),15),25));
	TREE PAUP_2314 = (1,(((((((2,(18,24)),16),((3,(((4,((8,13),11,12,22,23),21),19),((5,(((6,7),9),10)),17))),26)),20),14),15),25));
	TREE PAUP_2315 = (1,(((((((2,(18,24)),16),((3,((((4,(8,13)),(11,12,22,23),21),19),((5,(((6,7),9),10)),17))),26)),20),14),15),25));
	TREE PAUP_2316 = (1,(((((((2,(18,24)),16),((3,((((4,(((((6,7),9),10),8),13)),(11,12,22),21),19),((5,23),17))),26)),20),14),15),25));
	TREE PAUP_2317 = (1,(((((((2,((4,(11,12,22,23),21),18)),24),((3,((((5,((((6,7),9),10),8)),13),17),19)),26)),(16,20)),14),15),25));
	TREE PAUP_2318 = (1,(((((((2,18),24),((3,(((4,((8,13),11,12,22,23),21),19),((5,(((6,7),9),10)),17))),26)),(16,20)),14),15),25));
	TREE PAUP_2319 = (1,(((((((2,((4,((((((6,7),9),10),8),13),11,12,22,23),21),18)),24),((3,((5,17),19)),26)),(16,20)),14),15),25));
	TREE PAUP_2320 = (1,(((((((2,18),24),((3,(((4,((((((6,7),9),10),8),13),11,12,22),21),19),((5,23),17))),26)),(16,20)),14),15),25));
	TREE PAUP_2321 = (1,(((((((2,18),24),((3,((((4,(8,13)),(11,12,22,23),21),19),((5,(((6,7),9),10)),17))),26)),(16,20)),14),15),25));
	TREE PAUP_2322 = (1,(((((((2,((4,(11,12,22,23),21),18)),24),((3,((((5,(((6,7),9),10)),(8,13)),17),19)),26)),(16,20)),14),15),25));
	TREE PAUP_2323 = (1,(((((((2,((4,(11,12,22,23),21),18)),24),((3,((5,(((((6,7),9),10),8),13)),(17,19))),26)),(16,20)),14),15),25));
	TREE PAUP_2324 = (1,(((((((2,((4,(11,12,22,23),21),18)),24),((3,(((5,(((((6,7),9),10),8),13)),19),17)),26)),(16,20)),14),15),25));
	TREE PAUP_2325 = (1,(((((((2,((4,(11,12,22,23),21),18)),24),((3,((((5,((((6,7),9),10),8)),13),19),17)),26)),(16,20)),14),15),25));
	TREE PAUP_2326 = (1,(((((((2,((4,(11,12,22,23),21),18)),24),((3,(((5,((((6,7),9),10),8)),13),(17,19))),26)),(16,20)),14),15),25));
	TREE PAUP_2327 = (1,(((((((2,(((4,(((((6,7),9),10),8),13)),(11,12,22,23),21),18)),24),((3,((5,17),19)),26)),(16,20)),14),15),25));
	TREE PAUP_2328 = (1,(((((((2,(((4,13),(11,12,22,23),21),18)),24),((3,(((5,((((6,7),9),10),8)),17),19)),26)),(16,20)),14),15),25));
	TREE PAUP_2329 = (1,(((((((2,((4,(11,12,13,22,23),21),18)),24),((3,(((5,((((6,7),9),10),8)),17),19)),26)),(16,20)),14),15),25));
	TREE PAUP_2330 = (1,(((((((2,18),24),((3,((((4,(((((6,7),9),10),8),13)),(11,12,22),21),19),((5,23),17))),26)),(16,20)),14),15),25));
	TREE PAUP_2331 = (1,((((((((2,18),24),((3,(((4,((8,13),11,12,22),21),19),(((5,(((6,7),9),10)),23),17))),26)),16),20),14),15),25));
	TREE PAUP_2332 = (1,((((((((2,((4,((8,13),11,12,22,23),21),18)),24),((3,(((5,(((6,7),9),10)),17),19)),26)),16),20),14),15),25));
	TREE PAUP_2333 = (1,((((((((2,(((4,(8,13)),(11,12,22,23),21),18)),24),((3,(((5,(((6,7),9),10)),17),19)),26)),16),20),14),15),25));
	TREE PAUP_2334 = (1,((((((((2,18),24),((3,((((4,(8,13)),(11,12,22),21),19),(((5,(((6,7),9),10)),23),17))),26)),16),20),14),15),25));
	TREE PAUP_2335 = (1,((((((((2,((4,((((((6,7),9),10),8),13),11,12,22,23),21),18)),24),((3,(5,(17,19))),26)),16),20),14),15),25));
	TREE PAUP_2336 = (1,((((((((2,(((4,(((((6,7),9),10),8),13)),(11,12,22,23),21),18)),24),((3,(5,(17,19))),26)),16),20),14),15),25));
	TREE PAUP_2337 = (1,((((((((2,((4,(11,12,13,22,23),21),18)),24),((3,((5,((((6,7),9),10),8)),(17,19))),26)),16),20),14),15),25));
	TREE PAUP_2338 = (1,((((((((2,(((4,13),(11,12,22,23),21),18)),24),((3,((5,((((6,7),9),10),8)),(17,19))),26)),16),20),14),15),25));
	TREE PAUP_2339 = (1,((((((((2,18),24),((3,(((4,(11,12,22,23),21),(5,(((((6,7),9),10),8),13))),(17,19))),26)),16),20),14),15),25));
	TREE PAUP_2340 = (1,((((((((2,((4,((((((6,7),9),10),8),13),11,12,22,23),21),18)),24),((3,((5,19),17)),26)),16),20),14),15),25));
	TREE PAUP_2341 = (1,((((((((2,(((4,(((((6,7),9),10),8),13)),(11,12,22,23),21),18)),24),((3,((5,19),17)),26)),16),20),14),15),25));
	TREE PAUP_2342 = (1,((((((((2,((4,(11,12,13,22,23),21),18)),24),((3,(((5,((((6,7),9),10),8)),19),17)),26)),16),20),14),15),25));
	TREE PAUP_2343 = (1,((((((((2,(((4,13),(11,12,22,23),21),18)),24),((3,(((5,((((6,7),9),10),8)),19),17)),26)),16),20),14),15),25));
	TREE PAUP_2344 = (1,((((((((2,18),24),((3,(((4,(11,12,22,23),21),17),((5,(((((6,7),9),10),8),13)),19))),26)),16),20),14),15),25));
	TREE PAUP_2345 = (1,((((((((2,18),24),((3,(((4,(11,12,22,23),21),17),(((5,((((6,7),9),10),8)),13),19))),26)),16),20),14),15),25));
	TREE PAUP_2346 = (1,((((((((2,((4,(21,22)),18)),24),((3,((((5,((((6,7),9),10),8)),13),19),((11,12,23),17))),26)),16),20),14),15),25));
	TREE PAUP_2347 = (1,((((((((2,((4,(21,22)),18)),24),((3,((((5,((((6,7),9),10),8)),(11,12,13,23)),19),17)),26)),16),20),14),15),25));
	TREE PAUP_2348 = (1,((((((((2,18),24),((3,(((4,(11,12,22,23),21),((5,((((6,7),9),10),8)),13)),(17,19))),26)),16),20),14),15),25));
	TREE PAUP_2349 = (1,((((((((2,((4,((((((6,7),9),10),8),13),11,12,22),21),18)),24),((3,(((5,23),17),19)),26)),16),20),14),15),25));
	TREE PAUP_2350 = (1,((((((((2,(((4,(((((6,7),9),10),8),13)),(11,12,22),21),18)),24),((3,(((5,23),17),19)),26)),16),20),14),15),25));
	TREE PAUP_2351 = (1,((((((((2,((4,(11,12,13,22,23),21),18)),24),((3,((((5,(((6,7),9),10)),8),19),17)),26)),16),20),14),15),25));
	TREE PAUP_2352 = (1,((((((((2,((4,(11,12,13,22,23),21),18)),24),((3,(((5,(((6,7),9),10)),8),(17,19))),26)),16),20),14),15),25));
	TREE PAUP_2353 = (1,((((((((2,(((4,13),(11,12,22,23),21),18)),24),((3,((((5,(((6,7),9),10)),8),19),17)),26)),16),20),14),15),25));
	TREE PAUP_2354 = (1,((((((((2,(((4,13),(11,12,22,23),21),18)),24),((3,(((5,(((6,7),9),10)),8),(17,19))),26)),16),20),14),15),25));
	TREE PAUP_2355 = (1,((((((((2,18),24),((3,((((4,(((((6,7),9),10),8),13)),(21,22)),19),((5,23),((11,12),17)))),26)),16),20),14),15),25));
	TREE PAUP_2356 = (1,((((((((2,18),24),((3,((((4,(((((6,7),9),10),8),13)),(21,22)),19),(((5,23),(11,12)),17))),26)),16),20),14),15),25));
	TREE PAUP_2357 = (1,(((((((2,18),24),16),((((3,((((5,(((6,7),9),10)),8),13),((11,12,22,23),17))),((4,21),19)),26),20)),14),15),25));
	TREE PAUP_2358 = (1,(((((((2,18),24),16),((((3,(((((5,(((6,7),9),10)),8),13),(11,12,22,23)),17)),((4,21),19)),26),20)),14),15),25));
	TREE PAUP_2359 = (1,(((((((2,18),24),16),((((3,((((5,(((6,7),9),10)),8),13),17)),((4,(21,22)),((11,12,23),19))),26),20)),14),15),25));
	TREE PAUP_2360 = (1,(((((((2,18),24),16),((((3,((((5,(((6,7),9),10)),8),(11,12,13,22,23)),17)),((4,21),19)),26),20)),14),15),25));
	TREE PAUP_2361 = (1,(((((((2,18),24),16),((((3,(((5,(((6,7),9),10)),8),17)),((4,21),((11,12,13,22,23),19))),26),20)),14),15),25));
	TREE PAUP_2362 = (1,(((((((2,18),24),16),((((3,(((5,(((6,7),9),10)),8),17)),(((4,13),21),((11,12,22,23),19))),26),20)),14),15),25));
	TREE PAUP_2363 = (1,((((((((2,18),24),16),20),(((3,((((5,(((6,7),9),10)),8),13),((11,12,22,23),17))),((4,21),19)),26)),14),15),25));
	TREE PAUP_2364 = (1,((((((((2,18),24),16),20),(((3,(((((5,(((6,7),9),10)),8),13),(11,12,22,23)),17)),((4,21),19)),26)),14),15),25));
	TREE PAUP_2365 = (1,((((((((2,18),24),16),20),(((3,((((5,(((6,7),9),10)),8),13),17)),((4,(21,22)),((11,12,23),19))),26)),14),15),25));
	TREE PAUP_2366 = (1,((((((((2,18),24),16),20),(((3,((((5,(((6,7),9),10)),8),(11,12,13,22,23)),17)),((4,21),19)),26)),14),15),25));
	TREE PAUP_2367 = (1,((((((((2,18),24),16),20),(((3,(((5,(((6,7),9),10)),8),17)),((4,21),((11,12,13,22,23),19))),26)),14),15),25));
	TREE PAUP_2368 = (1,((((((((2,18),24),16),20),(((3,(((5,(((6,7),9),10)),8),17)),(((4,13),21),((11,12,22,23),19))),26)),14),15),25));
	TREE PAUP_2369 = (1,(((((((2,(18,24)),16),(((3,((((5,(((6,7),9),10)),8),13),((11,12,22,23),17))),((4,21),19)),26)),20),14),15),25));
	TREE PAUP_2370 = (1,(((((((2,(18,24)),16),(((3,(((((5,(((6,7),9),10)),8),13),(11,12,22,23)),17)),((4,21),19)),26)),20),14),15),25));
	TREE PAUP_2371 = (1,(((((((2,(18,24)),16),(((3,((((5,(((6,7),9),10)),8),13),17)),((4,(21,22)),((11,12,23),19))),26)),20),14),15),25));
	TREE PAUP_2372 = (1,(((((((2,(18,24)),16),(((3,((((5,(((6,7),9),10)),8),(11,12,13,22,23)),17)),((4,21),19)),26)),20),14),15),25));
	TREE PAUP_2373 = (1,(((((((2,(18,24)),16),(((3,(((5,(((6,7),9),10)),8),17)),((4,21),((11,12,13,22,23),19))),26)),20),14),15),25));
	TREE PAUP_2374 = (1,(((((((2,(18,24)),16),(((3,(((5,(((6,7),9),10)),8),17)),(((4,13),21),((11,12,22,23),19))),26)),20),14),15),25));
	TREE PAUP_2375 = (1,(((((((2,18),24),(((3,((((5,(((6,7),9),10)),8),13),((11,12,22,23),17))),((4,21),19)),26)),(16,20)),14),15),25));
	TREE PAUP_2376 = (1,((((((((2,18),24),(((3,((((5,(((6,7),9),10)),8),13),((11,12,23),17))),((4,(21,22)),19)),26)),16),20),14),15),25));
	TREE PAUP_2377 = (1,((((((((2,18),24),(((3,(((5,(((6,7),9),10)),8),((11,12,22,23),17))),(((4,13),21),19)),26)),16),20),14),15),25));
	TREE PAUP_2378 = (1,(((((((2,18),24),(((3,(((((5,(((6,7),9),10)),8),13),(11,12,22,23)),17)),((4,21),19)),26)),(16,20)),14),15),25));
	TREE PAUP_2379 = (1,((((((((2,18),24),(((3,(((((5,(((6,7),9),10)),8),13),(11,12,23)),17)),((4,(21,22)),19)),26)),16),20),14),15),25));
	TREE PAUP_2380 = (1,((((((((2,18),24),(((3,((((5,(((6,7),9),10)),8),(11,12,22,23)),17)),(((4,13),21),19)),26)),16),20),14),15),25));
	TREE PAUP_2381 = (1,(((((((2,18),24),(((3,((((5,(((6,7),9),10)),8),13),17)),((4,(21,22)),((11,12,23),19))),26)),(16,20)),14),15),25));
	TREE PAUP_2382 = (1,(((((((2,18),24),(((3,((((5,(((6,7),9),10)),8),(11,12,13,22,23)),17)),((4,21),19)),26)),(16,20)),14),15),25));
	TREE PAUP_2383 = (1,(((((((2,18),24),(((3,(((5,(((6,7),9),10)),8),17)),((4,21),((11,12,13,22,23),19))),26)),(16,20)),14),15),25));
	TREE PAUP_2384 = (1,(((((((2,18),24),(((3,(((5,(((6,7),9),10)),8),17)),(((4,13),21),((11,12,22,23),19))),26)),(16,20)),14),15),25));
	TREE PAUP_2385 = (1,((((((((2,18),24),(((3,((((5,(((6,7),9),10)),8),(11,12,13,23)),17)),((4,(21,22)),19)),26)),16),20),14),15),25));
	TREE PAUP_2386 = (1,((((((((2,18),24),(((3,(((5,(((6,7),9),10)),8),17)),((4,(21,22)),((11,12,13,23),19))),26)),16),20),14),15),25));
	TREE PAUP_2387 = (1,((((((((2,18),24),(((3,(((5,(((6,7),9),10)),8),17)),(((4,13),(21,22)),((11,12,23),19))),26)),16),20),14),15),25));
	TREE PAUP_2388 = (1,(((((((2,18),24),16),((((3,((((5,((((6,7),9),10),8)),13),(11,12,22,23)),17)),((4,21),19)),26),20)),14),15),25));
	TREE PAUP_2389 = (1,(((((((2,18),24),16),((((3,((5,((((6,7),9),10),8)),((11,12,13,22,23),17))),((4,21),19)),26),20)),14),15),25));
	TREE PAUP_2390 = (1,(((((((2,18),24),16),((((3,(((5,((((6,7),9),10),8)),13),((11,12,22,23),17))),((4,21),19)),26),20)),14),15),25));
	TREE PAUP_2391 = (1,(((((((2,18),24),16),((((3,(((5,(((6,7),9),10)),(8,13)),((11,12,22,23),17))),((4,21),19)),26),20)),14),15),25));
	TREE PAUP_2392 = (1,(((((((2,18),24),16),((((3,((5,(((((6,7),9),10),8),13)),((11,12,23),17))),((4,(21,22)),19)),26),20)),14),15),25));
	TREE PAUP_2393 = (1,(((((((2,18),24),16),((((3,(5,((11,12,22,23),17))),(((4,(((((6,7),9),10),8),13)),21),19)),26),20)),14),15),25));
	TREE PAUP_2394 = (1,(((((((2,18),24),16),((((3,((5,((((6,7),9),10),8)),((11,12,22,23),17))),(((4,13),21),19)),26),20)),14),15),25));
	TREE PAUP_2395 = (1,(((((((2,18),24),16),((((3,(((5,((((6,7),9),10),8)),(11,12,13,22,23)),17)),((4,21),19)),26),20)),14),15),25));
	TREE PAUP_2396 = (1,(((((((2,18),24),16),((((3,((((5,(((6,7),9),10)),(8,13)),(11,12,22,23)),17)),((4,21),19)),26),20)),14),15),25));
	TREE PAUP_2397 = (1,(((((((2,18),24),16),((((3,((5,(11,12,22,23)),17)),(((4,(((((6,7),9),10),8),13)),21),19)),26),20)),14),15),25));
	TREE PAUP_2398 = (1,(((((((2,18),24),16),((((3,(((5,((((6,7),9),10),8)),(11,12,22,23)),17)),(((4,13),21),19)),26),20)),14),15),25));
	TREE PAUP_2399 = (1,(((((((2,18),24),16),((((3,(((5,(((((6,7),9),10),8),13)),(11,12,23)),17)),((4,(21,22)),19)),26),20)),14),15),25));
	TREE PAUP_2400 = (1,(((((((2,18),24),16),((((3,(((5,((((6,7),9),10),8)),13),17)),((4,(21,22)),((11,12,23),19))),26),20)),14),15),25));
	TREE PAUP_2401 = (1,(((((((2,18),24),16),((((3,(((5,(((6,7),9),10)),(8,13)),17)),((4,(21,22)),((11,12,23),19))),26),20)),14),15),25));
	TREE PAUP_2402 = (1,(((((((2,18),24),16),((((3,((5,(((6,7),9),10)),17)),((4,21),(((8,13),11,12,22,23),19))),26),20)),14),15),25));
	TREE PAUP_2403 = (1,(((((((2,18),24),16),((((3,((5,(((6,7),9),10)),17)),(((4,(8,13)),21),((11,12,22,23),19))),26),20)),14),15),25));
	TREE PAUP_2404 = (1,(((((((2,18),24),16),((((3,(((5,(((6,7),9),10)),((8,13),11,12,22,23)),17)),((4,21),19)),26),20)),14),15),25));
	TREE PAUP_2405 = (1,(((((((2,18),24),16),((((3,((5,23),(((((((6,7),9),10),8),13),11,12,22),17))),((4,21),19)),26),20)),14),15),25));
	TREE PAUP_2406 = (1,(((((((2,18),24),16),((((3,(((5,23),((((((6,7),9),10),8),13),11,12,22)),17)),((4,21),19)),26),20)),14),15),25));
	TREE PAUP_2407 = (1,(((((((2,18),24),16),((((3,((5,23),17)),((4,21),(((((((6,7),9),10),8),13),11,12,22),19))),26),20)),14),15),25));
	TREE PAUP_2408 = (1,(((((((2,18),24),16),((((3,((5,23),17)),((4,((((((6,7),9),10),8),13),11,12,22),21),19)),26),20)),14),15),25));
	TREE PAUP_2409 = (1,(((((((2,18),24),16),((((3,((5,((((((6,7),9),10),8),13),11,12,23)),17)),((4,(21,22)),19)),26),20)),14),15),25));
	TREE PAUP_2410 = (1,(((((((2,18),24),16),((((3,(5,17)),((4,(21,22)),(((((((6,7),9),10),8),13),11,12,23),19))),26),20)),14),15),25));
	TREE PAUP_2411 = (1,(((((((2,18),24),16),((((3,(5,17)),(((4,(((((6,7),9),10),8),13)),(21,22)),((11,12,23),19))),26),20)),14),15),25));
	TREE PAUP_2412 = (1,(((((((2,18),24),16),((((3,((5,23),17)),(((4,(((((6,7),9),10),8),13)),21),((11,12,22),19))),26),20)),14),15),25));
	TREE PAUP_2413 = (1,(((((((2,18),24),16),((((3,((5,((((6,7),9),10),8)),17)),((4,(21,22)),((11,12,13,23),19))),26),20)),14),15),25));
	TREE PAUP_2414 = (1,(((((((2,18),24),16),((((3,((5,((((6,7),9),10),8)),17)),(((4,13),(21,22)),((11,12,23),19))),26),20)),14),15),25));
	TREE PAUP_2415 = (1,((((((((2,18),24),16),20),(((3,((((5,((((6,7),9),10),8)),13),(11,12,22,23)),17)),((4,21),19)),26)),14),15),25));
	TREE PAUP_2416 = (1,((((((((2,18),24),16),20),(((3,((5,((((6,7),9),10),8)),((11,12,13,22,23),17))),((4,21),19)),26)),14),15),25));
	TREE PAUP_2417 = (1,((((((((2,18),24),16),20),(((3,(((5,((((6,7),9),10),8)),13),((11,12,22,23),17))),((4,21),19)),26)),14),15),25));
	TREE PAUP_2418 = (1,((((((((2,18),24),16),20),(((3,(((5,(((6,7),9),10)),(8,13)),((11,12,22,23),17))),((4,21),19)),26)),14),15),25));
	TREE PAUP_2419 = (1,((((((((2,18),24),16),20),(((3,((5,(((((6,7),9),10),8),13)),((11,12,23),17))),((4,(21,22)),19)),26)),14),15),25));
	TREE PAUP_2420 = (1,((((((((2,18),24),16),20),(((3,(5,((11,12,22,23),17))),(((4,(((((6,7),9),10),8),13)),21),19)),26)),14),15),25));
	TREE PAUP_2421 = (1,((((((((2,18),24),16),20),(((3,((5,((((6,7),9),10),8)),((11,12,22,23),17))),(((4,13),21),19)),26)),14),15),25));
	TREE PAUP_2422 = (1,((((((((2,18),24),16),20),(((3,(((5,((((6,7),9),10),8)),(11,12,13,22,23)),17)),((4,21),19)),26)),14),15),25));
	TREE PAUP_2423 = (1,((((((((2,18),24),16),20),(((3,((((5,(((6,7),9),10)),(8,13)),(11,12,22,23)),17)),((4,21),19)),26)),14),15),25));
	TREE PAUP_2424 = (1,((((((((2,18),24),16),20),(((3,((5,(11,12,22,23)),17)),(((4,(((((6,7),9),10),8),13)),21),19)),26)),14),15),25));
	TREE PAUP_2425 = (1,((((((((2,18),24),16),20),(((3,(((5,((((6,7),9),10),8)),(11,12,22,23)),17)),(((4,13),21),19)),26)),14),15),25));
	TREE PAUP_2426 = (1,((((((((2,18),24),16),20),(((3,(((5,(((((6,7),9),10),8),13)),(11,12,23)),17)),((4,(21,22)),19)),26)),14),15),25));
	TREE PAUP_2427 = (1,((((((((2,18),24),16),20),(((3,(((5,((((6,7),9),10),8)),13),17)),((4,(21,22)),((11,12,23),19))),26)),14),15),25));
	TREE PAUP_2428 = (1,((((((((2,18),24),16),20),(((3,(((5,(((6,7),9),10)),(8,13)),17)),((4,(21,22)),((11,12,23),19))),26)),14),15),25));
	TREE PAUP_2429 = (1,((((((((2,18),24),16),20),(((3,((5,((((((6,7),9),10),8),13),11,12,23)),17)),((4,(21,22)),19)),26)),14),15),25));
	TREE PAUP_2430 = (1,((((((((2,18),24),16),20),(((3,(5,17)),((4,(21,22)),(((((((6,7),9),10),8),13),11,12,23),19))),26)),14),15),25));
	TREE PAUP_2431 = (1,((((((((2,18),24),16),20),(((3,(5,17)),(((4,(((((6,7),9),10),8),13)),(21,22)),((11,12,23),19))),26)),14),15),25));
	TREE PAUP_2432 = (1,((((((((2,18),24),16),20),(((3,((5,((((6,7),9),10),8)),17)),((4,(21,22)),((11,12,13,23),19))),26)),14),15),25));
	TREE PAUP_2433 = (1,((((((((2,18),24),16),20),(((3,((5,((((6,7),9),10),8)),17)),(((4,13),(21,22)),((11,12,23),19))),26)),14),15),25));
	TREE PAUP_2434 = (1,((((((((2,18),24),16),20),(((3,((5,(((6,7),9),10)),17)),((4,21),(((8,13),11,12,22,23),19))),26)),14),15),25));
	TREE PAUP_2435 = (1,((((((((2,18),24),16),20),(((3,((5,(((6,7),9),10)),17)),(((4,(8,13)),21),((11,12,22,23),19))),26)),14),15),25));
	TREE PAUP_2436 = (1,((((((((2,18),24),16),20),(((3,(((5,(((6,7),9),10)),((8,13),11,12,22,23)),17)),((4,21),19)),26)),14),15),25));
	TREE PAUP_2437 = (1,((((((((2,18),24),16),20),(((3,(((5,23),((((((6,7),9),10),8),13),11,12,22)),17)),((4,21),19)),26)),14),15),25));
	TREE PAUP_2438 = (1,((((((((2,18),24),16),20),(((3,((5,23),17)),((4,21),(((((((6,7),9),10),8),13),11,12,22),19))),26)),14),15),25));
	TREE PAUP_2439 = (1,((((((((2,18),24),16),20),(((3,((5,23),17)),(((4,(((((6,7),9),10),8),13)),21),((11,12,22),19))),26)),14),15),25));
	TREE PAUP_2440 = (1,(((((((2,(18,24)),16),(((3,(((5,((((6,7),9),10),8)),13),((11,12,22,23),17))),((4,21),19)),26)),20),14),15),25));
	TREE PAUP_2441 = (1,(((((((2,(18,24)),16),(((3,((((5,((((6,7),9),10),8)),13),(11,12,22,23)),17)),((4,21),19)),26)),20),14),15),25));
	TREE PAUP_2442 = (1,(((((((2,(18,24)),16),(((3,(((5,((((6,7),9),10),8)),13),17)),((4,(21,22)),((11,12,23),19))),26)),20),14),15),25));
	TREE PAUP_2443 = (1,(((((((2,(18,24)),16),(((3,(((5,((((6,7),9),10),8)),(11,12,13,22,23)),17)),((4,21),19)),26)),20),14),15),25));
	TREE PAUP_2444 = (1,(((((((2,18),24),(((3,(((5,((((6,7),9),10),8)),13),((11,12,22,23),17))),((4,21),19)),26)),(16,20)),14),15),25));
	TREE PAUP_2445 = (1,((((((((2,18),24),(((3,(((5,((((6,7),9),10),8)),13),((11,12,23),17))),((4,(21,22)),19)),26)),16),20),14),15),25));
	TREE PAUP_2446 = (1,(((((((2,18),24),(((3,((((5,((((6,7),9),10),8)),13),(11,12,22,23)),17)),((4,21),19)),26)),(16,20)),14),15),25));
	TREE PAUP_2447 = (1,((((((((2,18),24),(((3,((((5,((((6,7),9),10),8)),13),(11,12,23)),17)),((4,(21,22)),19)),26)),16),20),14),15),25));
	TREE PAUP_2448 = (1,(((((((2,18),24),(((3,(((5,((((6,7),9),10),8)),(11,12,13,22,23)),17)),((4,21),19)),26)),(16,20)),14),15),25));
	TREE PAUP_2449 = (1,(((((((2,18),24),(((3,(((5,((((6,7),9),10),8)),13),17)),((4,(21,22)),((11,12,23),19))),26)),(16,20)),14),15),25));
	TREE PAUP_2450 = (1,((((((((2,18),24),(((3,(((5,((((6,7),9),10),8)),(11,12,13,23)),17)),((4,(21,22)),19)),26)),16),20),14),15),25));
	TREE PAUP_2451 = (1,(((((((2,(18,24)),16),(((3,((5,((((6,7),9),10),8)),((11,12,13,22,23),17))),((4,21),19)),26)),20),14),15),25));
	TREE PAUP_2452 = (1,(((((((2,(18,24)),16),(((3,(((5,(((6,7),9),10)),(8,13)),((11,12,22,23),17))),((4,21),19)),26)),20),14),15),25));
	TREE PAUP_2453 = (1,(((((((2,(18,24)),16),(((3,(5,((11,12,22,23),17))),(((4,(((((6,7),9),10),8),13)),21),19)),26)),20),14),15),25));
	TREE PAUP_2454 = (1,(((((((2,(18,24)),16),(((3,((5,(((((6,7),9),10),8),13)),((11,12,23),17))),((4,(21,22)),19)),26)),20),14),15),25));
	TREE PAUP_2455 = (1,(((((((2,(18,24)),16),(((3,((5,((((6,7),9),10),8)),((11,12,22,23),17))),(((4,13),21),19)),26)),20),14),15),25));
	TREE PAUP_2456 = (1,(((((((2,(18,24)),16),(((3,((((5,(((6,7),9),10)),(8,13)),(11,12,22,23)),17)),((4,21),19)),26)),20),14),15),25));
	TREE PAUP_2457 = (1,(((((((2,(18,24)),16),(((3,(((5,(((((6,7),9),10),8),13)),(11,12,23)),17)),((4,(21,22)),19)),26)),20),14),15),25));
	TREE PAUP_2458 = (1,(((((((2,(18,24)),16),(((3,((5,(11,12,22,23)),17)),(((4,(((((6,7),9),10),8),13)),21),19)),26)),20),14),15),25));
	TREE PAUP_2459 = (1,(((((((2,(18,24)),16),(((3,(((5,((((6,7),9),10),8)),(11,12,22,23)),17)),(((4,13),21),19)),26)),20),14),15),25));
	TREE PAUP_2460 = (1,(((((((2,(18,24)),16),(((3,(((5,(((6,7),9),10)),(8,13)),17)),((4,(21,22)),((11,12,23),19))),26)),20),14),15),25));
	TREE PAUP_2461 = (1,(((((((2,(18,24)),16),(((3,((5,((((((6,7),9),10),8),13),11,12,23)),17)),((4,(21,22)),19)),26)),20),14),15),25));
	TREE PAUP_2462 = (1,(((((((2,(18,24)),16),(((3,(5,17)),((4,(21,22)),(((((((6,7),9),10),8),13),11,12,23),19))),26)),20),14),15),25));
	TREE PAUP_2463 = (1,(((((((2,(18,24)),16),(((3,(5,17)),(((4,(((((6,7),9),10),8),13)),(21,22)),((11,12,23),19))),26)),20),14),15),25));
	TREE PAUP_2464 = (1,(((((((2,(18,24)),16),(((3,((5,((((6,7),9),10),8)),17)),((4,(21,22)),((11,12,13,23),19))),26)),20),14),15),25));
	TREE PAUP_2465 = (1,(((((((2,(18,24)),16),(((3,((5,((((6,7),9),10),8)),17)),(((4,13),(21,22)),((11,12,23),19))),26)),20),14),15),25));
	TREE PAUP_2466 = (1,(((((((2,(18,24)),16),(((3,((5,(((6,7),9),10)),17)),((4,21),(((8,13),11,12,22,23),19))),26)),20),14),15),25));
	TREE PAUP_2467 = (1,(((((((2,(18,24)),16),(((3,((5,(((6,7),9),10)),17)),(((4,(8,13)),21),((11,12,22,23),19))),26)),20),14),15),25));
	TREE PAUP_2468 = (1,(((((((2,(18,24)),16),(((3,(((5,(((6,7),9),10)),((8,13),11,12,22,23)),17)),((4,21),19)),26)),20),14),15),25));
	TREE PAUP_2469 = (1,(((((((2,(18,24)),16),(((3,(((5,23),((((((6,7),9),10),8),13),11,12,22)),17)),((4,21),19)),26)),20),14),15),25));
	TREE PAUP_2470 = (1,(((((((2,(18,24)),16),(((3,((5,23),17)),((4,21),(((((((6,7),9),10),8),13),11,12,22),19))),26)),20),14),15),25));
	TREE PAUP_2471 = (1,(((((((2,(18,24)),16),(((3,((5,23),17)),(((4,(((((6,7),9),10),8),13)),21),((11,12,22),19))),26)),20),14),15),25));
	TREE PAUP_2472 = (1,(((((((2,18),24),(((3,((5,((((6,7),9),10),8)),((11,12,13,22,23),17))),((4,21),19)),26)),(16,20)),14),15),25));
	TREE PAUP_2473 = (1,((((((((2,18),24),(((3,((5,((((6,7),9),10),8)),((11,12,13,23),17))),((4,(21,22)),19)),26)),16),20),14),15),25));
	TREE PAUP_2474 = (1,(((((((2,18),24),(((3,(((5,(((6,7),9),10)),(8,13)),((11,12,22,23),17))),((4,21),19)),26)),(16,20)),14),15),25));
	TREE PAUP_2475 = (1,((((((((2,18),24),(((3,((5,(((6,7),9),10)),((11,12,22,23),17))),(((4,(8,13)),21),19)),26)),16),20),14),15),25));
	TREE PAUP_2476 = (1,((((((((2,18),24),(((3,(((5,(((6,7),9),10)),(8,13)),((11,12,23),17))),((4,(21,22)),19)),26)),16),20),14),15),25));
	TREE PAUP_2477 = (1,(((((((2,18),24),(((3,(5,((11,12,22,23),17))),(((4,(((((6,7),9),10),8),13)),21),19)),26)),(16,20)),14),15),25));
	TREE PAUP_2478 = (1,(((((((2,18),24),(((3,((5,((((6,7),9),10),8)),((11,12,22,23),17))),(((4,13),21),19)),26)),(16,20)),14),15),25));
	TREE PAUP_2479 = (1,(((((((2,18),24),(((3,((5,(((((6,7),9),10),8),13)),((11,12,23),17))),((4,(21,22)),19)),26)),(16,20)),14),15),25));
	TREE PAUP_2480 = (1,((((((((2,18),24),(((3,(5,((11,12,23),17))),(((4,(((((6,7),9),10),8),13)),(21,22)),19)),26)),16),20),14),15),25));
	TREE PAUP_2481 = (1,((((((((2,18),24),(((3,((5,((((6,7),9),10),8)),((11,12,23),17))),(((4,13),(21,22)),19)),26)),16),20),14),15),25));
	TREE PAUP_2482 = (1,((((((((2,18),24),(((3,((5,23),((11,12,22),17))),(((4,(((((6,7),9),10),8),13)),21),19)),26)),16),20),14),15),25));
	TREE PAUP_2483 = (1,(((((((2,18),24),(((3,((((5,(((6,7),9),10)),(8,13)),(11,12,22,23)),17)),((4,21),19)),26)),(16,20)),14),15),25));
	TREE PAUP_2484 = (1,((((((((2,18),24),(((3,(((5,(((6,7),9),10)),(11,12,22,23)),17)),(((4,(8,13)),21),19)),26)),16),20),14),15),25));
	TREE PAUP_2485 = (1,((((((((2,18),24),(((3,((((5,(((6,7),9),10)),(8,13)),(11,12,23)),17)),((4,(21,22)),19)),26)),16),20),14),15),25));
	TREE PAUP_2486 = (1,(((((((2,18),24),(((3,((5,(11,12,22,23)),17)),(((4,(((((6,7),9),10),8),13)),21),19)),26)),(16,20)),14),15),25));
	TREE PAUP_2487 = (1,(((((((2,18),24),(((3,(((5,(((((6,7),9),10),8),13)),(11,12,23)),17)),((4,(21,22)),19)),26)),(16,20)),14),15),25));
	TREE PAUP_2488 = (1,(((((((2,18),24),(((3,(((5,((((6,7),9),10),8)),(11,12,22,23)),17)),(((4,13),21),19)),26)),(16,20)),14),15),25));
	TREE PAUP_2489 = (1,((((((((2,18),24),(((3,(((5,23),(11,12,22)),17)),(((4,(((((6,7),9),10),8),13)),21),19)),26)),16),20),14),15),25));
	TREE PAUP_2490 = (1,((((((((2,18),24),(((3,((5,(11,12,23)),17)),(((4,(((((6,7),9),10),8),13)),(21,22)),19)),26)),16),20),14),15),25));
	TREE PAUP_2491 = (1,((((((((2,18),24),(((3,(((5,((((6,7),9),10),8)),(11,12,23)),17)),(((4,13),(21,22)),19)),26)),16),20),14),15),25));
	TREE PAUP_2492 = (1,(((((((2,18),24),(((3,(((5,(((6,7),9),10)),(8,13)),17)),((4,(21,22)),((11,12,23),19))),26)),(16,20)),14),15),25));
	TREE PAUP_2493 = (1,(((((((2,18),24),(((3,(((5,(((6,7),9),10)),((8,13),11,12,22,23)),17)),((4,21),19)),26)),(16,20)),14),15),25));
	TREE PAUP_2494 = (1,(((((((2,18),24),(((3,((5,(((6,7),9),10)),17)),((4,21),(((8,13),11,12,22,23),19))),26)),(16,20)),14),15),25));
	TREE PAUP_2495 = (1,(((((((2,18),24),(((3,((5,(((6,7),9),10)),17)),(((4,(8,13)),21),((11,12,22,23),19))),26)),(16,20)),14),15),25));
	TREE PAUP_2496 = (1,((((((((2,18),24),(((3,(((5,(((6,7),9),10)),((8,13),11,12,23)),17)),((4,(21,22)),19)),26)),16),20),14),15),25));
	TREE PAUP_2497 = (1,((((((((2,18),24),(((3,((5,(((6,7),9),10)),17)),((4,(21,22)),(((8,13),11,12,23),19))),26)),16),20),14),15),25));
	TREE PAUP_2498 = (1,((((((((2,18),24),(((3,((5,(((6,7),9),10)),17)),(((4,(8,13)),(21,22)),((11,12,23),19))),26)),16),20),14),15),25));
	TREE PAUP_2499 = (1,((((((((2,18),24),(((3,(((5,(((6,7),9),10)),23),17)),((4,21),(((8,13),11,12,22),19))),26)),16),20),14),15),25));
	TREE PAUP_2500 = (1,((((((((2,18),24),(((3,(((5,(((6,7),9),10)),23),17)),(((4,(8,13)),21),((11,12,22),19))),26)),16),20),14),15),25));
	TREE PAUP_2501 = (1,((((((((2,18),24),(((3,((((5,(((6,7),9),10)),23),((8,13),11,12,22)),17)),((4,21),19)),26)),16),20),14),15),25));
	TREE PAUP_2502 = (1,(((((((2,18),24),(((3,(((5,23),((((((6,7),9),10),8),13),11,12,22)),17)),((4,21),19)),26)),(16,20)),14),15),25));
	TREE PAUP_2503 = (1,(((((((2,18),24),(((3,((5,((((((6,7),9),10),8),13),11,12,23)),17)),((4,(21,22)),19)),26)),(16,20)),14),15),25));
	TREE PAUP_2504 = (1,(((((((2,18),24),(((3,(5,17)),((4,(21,22)),(((((((6,7),9),10),8),13),11,12,23),19))),26)),(16,20)),14),15),25));
	TREE PAUP_2505 = (1,(((((((2,18),24),(((3,((5,23),17)),((4,21),(((((((6,7),9),10),8),13),11,12,22),19))),26)),(16,20)),14),15),25));
	TREE PAUP_2506 = (1,(((((((2,18),24),(((3,((5,23),17)),(((4,(((((6,7),9),10),8),13)),21),((11,12,22),19))),26)),(16,20)),14),15),25));
	TREE PAUP_2507 = (1,(((((((2,18),24),(((3,(5,17)),(((4,(((((6,7),9),10),8),13)),(21,22)),((11,12,23),19))),26)),(16,20)),14),15),25));
	TREE PAUP_2508 = (1,(((((((2,18),24),(((3,((5,((((6,7),9),10),8)),17)),((4,(21,22)),((11,12,13,23),19))),26)),(16,20)),14),15),25));
	TREE PAUP_2509 = (1,(((((((2,18),24),(((3,((5,((((6,7),9),10),8)),17)),(((4,13),(21,22)),((11,12,23),19))),26)),(16,20)),14),15),25));
	TREE PAUP_2510 = (1,((((((((2,18),24),(((3,((5,23),17)),((4,(21,22)),(((((((6,7),9),10),8),13),11,12),19))),26)),16),20),14),15),25));
	TREE PAUP_2511 = (1,((((((((2,18),24),(((3,((5,23),17)),(((4,(((((6,7),9),10),8),13)),(21,22)),((11,12),19))),26)),16),20),14),15),25));
	TREE PAUP_2512 = (1,((((((((2,18),24),(((3,(((5,23),((((((6,7),9),10),8),13),11,12)),17)),((4,(21,22)),19)),26)),16),20),14),15),25));
	TREE PAUP_2513 = (1,(((((((2,18),24),16),((((3,(((5,((((6,7),9),10),8)),13),17)),((4,(11,12,23),(21,22)),19)),26),20)),14),15),25));
	TREE PAUP_2514 = (1,((((((((2,18),24),16),20),(((3,(((5,((((6,7),9),10),8)),13),17)),((4,(11,12,23),(21,22)),19)),26)),14),15),25));
	TREE PAUP_2515 = (1,(((((((2,(18,24)),16),(((3,(((5,((((6,7),9),10),8)),13),17)),((4,(11,12,23),(21,22)),19)),26)),20),14),15),25));
	TREE PAUP_2516 = (1,(((((((2,18),24),(((3,(((5,((((6,7),9),10),8)),13),17)),((4,(11,12,23),(21,22)),19)),26)),(16,20)),14),15),25));
	TREE PAUP_2517 = (1,(((((((2,((4,21),18)),24),16),(((3,((((5,((((6,7),9),10),8)),13),((11,12,22,23),17)),19)),26),20)),14),15),25));
	TREE PAUP_2518 = (1,(((((((2,18),24),16),(((3,(((4,21),19),(((5,(((6,7),9),10)),8),((11,12,13,22,23),17)))),26),20)),14),15),25));
	TREE PAUP_2519 = (1,(((((((2,((4,21),18)),24),16),(((3,(((((5,((((6,7),9),10),8)),13),(11,12,22,23)),17),19)),26),20)),14),15),25));
	TREE PAUP_2520 = (1,(((((((2,((4,21),18)),24),16),(((3,((((5,((((6,7),9),10),8)),(11,12,13,22,23)),17),19)),26),20)),14),15),25));
	TREE PAUP_2521 = (1,(((((((2,((4,(21,22)),18)),24),16),(((3,((((5,((((6,7),9),10),8)),13),17),((11,12,23),19))),26),20)),14),15),25));
	TREE PAUP_2522 = (1,(((((((2,((4,21),18)),24),16),(((3,(((5,((((6,7),9),10),8)),13),(((11,12,22,23),17),19))),26),20)),14),15),25));
	TREE PAUP_2523 = (1,((((((((2,18),24),16),20),((3,(((4,(21,22)),19),(((5,((((6,7),9),10),8)),13),((11,12,23),17)))),26)),14),15),25));
	TREE PAUP_2524 = (1,((((((((2,((4,21),18)),24),16),20),((3,((((5,((((6,7),9),10),8)),13),((11,12,22,23),17)),19)),26)),14),15),25));
	TREE PAUP_2525 = (1,((((((((2,18),24),16),20),((3,(((4,21),19),(((5,(((6,7),9),10)),8),((11,12,13,22,23),17)))),26)),14),15),25));
	TREE PAUP_2526 = (1,((((((((2,18),24),16),20),((3,(((4,(21,22)),19),((((5,((((6,7),9),10),8)),13),(11,12,23)),17))),26)),14),15),25));
	TREE PAUP_2527 = (1,((((((((2,((4,21),18)),24),16),20),((3,(((((5,((((6,7),9),10),8)),13),(11,12,22,23)),17),19)),26)),14),15),25));
	TREE PAUP_2528 = (1,((((((((2,18),24),16),20),((3,(((4,(21,22)),19),(((5,((((6,7),9),10),8)),(11,12,13,23)),17))),26)),14),15),25));
	TREE PAUP_2529 = (1,((((((((2,((4,21),18)),24),16),20),((3,((((5,((((6,7),9),10),8)),(11,12,13,22,23)),17),19)),26)),14),15),25));
	TREE PAUP_2530 = (1,((((((((2,((4,(21,22)),18)),24),16),20),((3,((((5,((((6,7),9),10),8)),13),17),((11,12,23),19))),26)),14),15),25));
	TREE PAUP_2531 = (1,((((((((2,((4,21),18)),24),16),20),((3,(((5,((((6,7),9),10),8)),13),(((11,12,22,23),17),19))),26)),14),15),25));
	TREE PAUP_2532 = (1,(((((((2,(18,24)),16),((3,(((4,(21,22)),19),(((5,((((6,7),9),10),8)),13),((11,12,23),17)))),26)),20),14),15),25));
	TREE PAUP_2533 = (1,(((((((2,((4,21),18)),24),((3,((((5,((((6,7),9),10),8)),13),((11,12,22,23),17)),19)),26)),(16,20)),14),15),25));
	TREE PAUP_2534 = (1,(((((((2,18),24),((3,(((4,(21,22)),19),(((5,((((6,7),9),10),8)),13),((11,12,23),17)))),26)),(16,20)),14),15),25));
	TREE PAUP_2535 = (1,((((((((2,((4,(21,22)),18)),24),((3,((((5,((((6,7),9),10),8)),13),((11,12,23),17)),19)),26)),16),20),14),15),25));
	TREE PAUP_2536 = (1,(((((((2,(18,24)),16),((3,(((4,21),19),(((5,(((6,7),9),10)),8),((11,12,13,22,23),17)))),26)),20),14),15),25));
	TREE PAUP_2537 = (1,(((((((2,18),24),((3,(((4,21),19),(((5,(((6,7),9),10)),8),((11,12,13,22,23),17)))),26)),(16,20)),14),15),25));
	TREE PAUP_2538 = (1,((((((((2,((4,21),18)),24),((3,((((5,(((6,7),9),10)),8),((11,12,13,22,23),17)),19)),26)),16),20),14),15),25));
	TREE PAUP_2539 = (1,((((((((2,18),24),((3,(((4,(21,22)),19),(((5,(((6,7),9),10)),8),((11,12,13,23),17)))),26)),16),20),14),15),25));
	TREE PAUP_2540 = (1,(((((((2,(18,24)),16),((3,(((4,(21,22)),19),((((5,((((6,7),9),10),8)),13),(11,12,23)),17))),26)),20),14),15),25));
	TREE PAUP_2541 = (1,(((((((2,((4,21),18)),24),((3,(((((5,((((6,7),9),10),8)),13),(11,12,22,23)),17),19)),26)),(16,20)),14),15),25));
	TREE PAUP_2542 = (1,(((((((2,18),24),((3,(((4,(21,22)),19),((((5,((((6,7),9),10),8)),13),(11,12,23)),17))),26)),(16,20)),14),15),25));
	TREE PAUP_2543 = (1,((((((((2,((4,(21,22)),18)),24),((3,(((((5,((((6,7),9),10),8)),13),(11,12,23)),17),19)),26)),16),20),14),15),25));
	TREE PAUP_2544 = (1,((((((((2,((4,21),18)),24),((3,(((5,((((6,7),9),10),8)),19),((11,12,13,22,23),17))),26)),16),20),14),15),25));
	TREE PAUP_2545 = (1,((((((((2,((4,21),18)),24),((3,((((5,(((6,7),9),10)),8),19),((11,12,13,22,23),17))),26)),16),20),14),15),25));
	TREE PAUP_2546 = (1,((((((((2,((4,21),18)),24),((3,(((5,(((6,7),9),10)),8),(((11,12,13,22,23),17),19))),26)),16),20),14),15),25));
	TREE PAUP_2547 = (1,(((((((2,(18,24)),16),((3,(((4,(21,22)),19),(((5,((((6,7),9),10),8)),(11,12,13,23)),17))),26)),20),14),15),25));
	TREE PAUP_2548 = (1,(((((((2,((4,21),18)),24),((3,((((5,((((6,7),9),10),8)),(11,12,13,22,23)),17),19)),26)),(16,20)),14),15),25));
	TREE PAUP_2549 = (1,(((((((2,18),24),((3,(((4,(21,22)),19),(((5,((((6,7),9),10),8)),(11,12,13,23)),17))),26)),(16,20)),14),15),25));
	TREE PAUP_2550 = (1,((((((((2,((4,(21,22)),18)),24),((3,((((5,((((6,7),9),10),8)),(11,12,13,23)),17),19)),26)),16),20),14),15),25));
	TREE PAUP_2551 = (1,(((((((2,((4,(21,22)),18)),24),((3,((((5,((((6,7),9),10),8)),13),17),((11,12,23),19))),26)),(16,20)),14),15),25));
	TREE PAUP_2552 = (1,(((((((2,((4,21),18)),24),((3,(((5,((((6,7),9),10),8)),13),(((11,12,22,23),17),19))),26)),(16,20)),14),15),25));
	TREE PAUP_2553 = (1,((((((((2,((4,(21,22)),18)),24),((3,(((5,((((6,7),9),10),8)),13),(((11,12,23),17),19))),26)),16),20),14),15),25));
	TREE PAUP_2554 = (1,((((((((2,18),24),((3,(((4,21),((5,((((6,7),9),10),8)),13)),(((11,12,22,23),17),19))),26)),16),20),14),15),25));
	TREE PAUP_2555 = (1,(((((((2,18),24),(((3,((((5,(((6,7),9),10)),8),13),17)),((4,(11,12,23),(21,22)),19)),26)),(16,20)),14),15),25));
	TREE PAUP_2556 = (1,(((((((2,18),24),(((3,(((5,(((6,7),9),10)),8),17)),(((4,13),(11,12,22,23),21),19)),26)),(16,20)),14),15),25));
	TREE PAUP_2557 = (1,(((((((2,18),24),(((3,(((5,(((6,7),9),10)),8),17)),((4,(11,12,13,22,23),21),19)),26)),(16,20)),14),15),25));
	TREE PAUP_2558 = (1,(((((((2,18),24),(((3,(((5,(((6,7),9),10)),(8,13)),17)),((4,(11,12,23),(21,22)),19)),26)),(16,20)),14),15),25));
	TREE PAUP_2559 = (1,(((((((2,18),24),(((3,(5,17)),((4,((((((6,7),9),10),8),13),11,12,23),(21,22)),19)),26)),(16,20)),14),15),25));
	TREE PAUP_2560 = (1,(((((((2,18),24),(((3,(5,17)),(((4,(((((6,7),9),10),8),13)),(11,12,23),(21,22)),19)),26)),(16,20)),14),15),25));
	TREE PAUP_2561 = (1,(((((((2,18),24),(((3,((5,((((6,7),9),10),8)),17)),((4,(11,12,13,23),(21,22)),19)),26)),(16,20)),14),15),25));
	TREE PAUP_2562 = (1,(((((((2,18),24),(((3,((5,((((6,7),9),10),8)),17)),(((4,13),(11,12,23),(21,22)),19)),26)),(16,20)),14),15),25));
	TREE PAUP_2563 = (1,(((((((2,18),24),(((3,((5,(((6,7),9),10)),17)),((4,((8,13),11,12,22,23),21),19)),26)),(16,20)),14),15),25));
	TREE PAUP_2564 = (1,(((((((2,18),24),(((3,((5,(((6,7),9),10)),17)),(((4,(8,13)),(11,12,22,23),21),19)),26)),(16,20)),14),15),25));
	TREE PAUP_2565 = (1,(((((((2,18),24),(((3,((5,23),17)),(((4,(((((6,7),9),10),8),13)),(11,12,22),21),19)),26)),(16,20)),14),15),25));
	TREE PAUP_2566 = (1,(((((((2,18),24),(((3,((5,23),17)),((4,((((((6,7),9),10),8),13),11,12,22),21),19)),26)),(16,20)),14),15),25));
	TREE PAUP_2567 = (1,(((((((2,18),24),((3,(((4,21),19),((5,23),(((((((6,7),9),10),8),13),11,12,22),17)))),26)),(16,20)),14),15),25));
	TREE PAUP_2568 = (1,(((((((2,18),24),((3,(((4,(21,22)),19),(5,(((((((6,7),9),10),8),13),11,12,23),17)))),26)),(16,20)),14),15),25));
	TREE PAUP_2569 = (1,(((((((2,((4,21),18)),24),((3,((5,(((((((6,7),9),10),8),13),11,12,22,23),17)),19)),26)),(16,20)),14),15),25));
	TREE PAUP_2570 = (1,(((((((2,18),24),((3,(((4,21),19),((5,(((6,7),9),10)),(((8,13),11,12,22,23),17)))),26)),(16,20)),14),15),25));
	TREE PAUP_2571 = (1,(((((((2,18),24),((3,(((4,(21,22)),(((((((6,7),9),10),8),13),11,12),19)),((5,23),17))),26)),(16,20)),14),15),25));
	TREE PAUP_2572 = (1,(((((((2,((4,(21,22)),18)),24),((3,((5,17),(((((((6,7),9),10),8),13),11,12,23),19))),26)),(16,20)),14),15),25));
	TREE PAUP_2573 = (1,(((((((2,18),24),((3,(((4,(21,22)),(((8,13),11,12,23),19)),((5,(((6,7),9),10)),17))),26)),(16,20)),14),15),25));
	TREE PAUP_2574 = (1,(((((((2,((4,21),18)),24),((3,(((5,23),17),(((((((6,7),9),10),8),13),11,12,22),19))),26)),(16,20)),14),15),25));
	TREE PAUP_2575 = (1,(((((((2,18),24),((3,(((4,21),(((8,13),11,12,22),19)),(((5,(((6,7),9),10)),23),17))),26)),(16,20)),14),15),25));
	TREE PAUP_2576 = (1,(((((((2,((4,21),18)),24),((3,(((5,(((6,7),9),10)),17),(((8,13),11,12,22,23),19))),26)),(16,20)),14),15),25));
	TREE PAUP_2577 = (1,(((((((2,((4,21),18)),24),((3,(5,((((((((6,7),9),10),8),13),11,12,22,23),19),17))),26)),(16,20)),14),15),25));
	TREE PAUP_2578 = (1,(((((((2,((4,21),18)),24),((3,(5,((((((((6,7),9),10),8),13),11,12,22,23),17),19))),26)),(16,20)),14),15),25));
	TREE PAUP_2579 = (1,(((((((2,((4,21),18)),24),((3,((5,(((((((6,7),9),10),8),13),11,12,22,23),19)),17)),26)),(16,20)),14),15),25));
	TREE PAUP_2580 = (1,(((((((2,((4,21),18)),24),((3,(((5,((((((6,7),9),10),8),13),11,12,22,23)),19),17)),26)),(16,20)),14),15),25));
	TREE PAUP_2581 = (1,(((((((2,((4,21),18)),24),((3,((((((5,(((6,7),9),10)),8),13),(11,12,22,23)),19),17)),26)),(16,20)),14),15),25));
	TREE PAUP_2582 = (1,(((((((2,18),24),((3,((((4,(((((6,7),9),10),8),13)),21),19),((5,23),((11,12,22),17)))),26)),(16,20)),14),15),25));
	TREE PAUP_2583 = (1,(((((((2,18),24),((3,((((4,(((((6,7),9),10),8),13)),(21,22)),19),(5,((11,12,23),17)))),26)),(16,20)),14),15),25));
	TREE PAUP_2584 = (1,(((((((2,(((4,(((((6,7),9),10),8),13)),21),18)),24),((3,((5,((11,12,22,23),17)),19)),26)),(16,20)),14),15),25));
	TREE PAUP_2585 = (1,(((((((2,18),24),((3,((((4,(8,13)),21),19),((5,(((6,7),9),10)),((11,12,22,23),17)))),26)),(16,20)),14),15),25));
	TREE PAUP_2586 = (1,(((((((2,18),24),((3,((((4,(((((6,7),9),10),8),13)),21),19),(((5,23),(11,12,22)),17))),26)),(16,20)),14),15),25));
	TREE PAUP_2587 = (1,(((((((2,18),24),((3,((((4,(((((6,7),9),10),8),13)),(21,22)),19),((5,(11,12,23)),17))),26)),(16,20)),14),15),25));
	TREE PAUP_2588 = (1,(((((((2,(((4,(((((6,7),9),10),8),13)),21),18)),24),((3,(((5,(11,12,22,23)),17),19)),26)),(16,20)),14),15),25));
	TREE PAUP_2589 = (1,(((((((2,18),24),((3,((((4,(8,13)),21),19),(((5,(((6,7),9),10)),(11,12,22,23)),17))),26)),(16,20)),14),15),25));
	TREE PAUP_2590 = (1,(((((((2,18),24),((3,((((4,(((((6,7),9),10),8),13)),(21,22)),((11,12),19)),((5,23),17))),26)),(16,20)),14),15),25));
	TREE PAUP_2591 = (1,(((((((2,(((4,(((((6,7),9),10),8),13)),(21,22)),18)),24),((3,((5,17),((11,12,23),19))),26)),(16,20)),14),15),25));
	TREE PAUP_2592 = (1,(((((((2,18),24),((3,((((4,(8,13)),(21,22)),((11,12,23),19)),((5,(((6,7),9),10)),17))),26)),(16,20)),14),15),25));
	TREE PAUP_2593 = (1,(((((((2,(((4,(((((6,7),9),10),8),13)),21),18)),24),((3,(5,(((11,12,22,23),19),17))),26)),(16,20)),14),15),25));
	TREE PAUP_2594 = (1,(((((((2,(((4,(((((6,7),9),10),8),13)),21),18)),24),((3,(5,(((11,12,22,23),17),19))),26)),(16,20)),14),15),25));
	TREE PAUP_2595 = (1,(((((((2,(((4,(((((6,7),9),10),8),13)),21),18)),24),((3,((5,((11,12,22,23),19)),17)),26)),(16,20)),14),15),25));
	TREE PAUP_2596 = (1,(((((((2,(((4,(((((6,7),9),10),8),13)),21),18)),24),((3,(((5,(11,12,22,23)),19),17)),26)),(16,20)),14),15),25));
	TREE PAUP_2597 = (1,(((((((2,(((4,(((((6,7),9),10),8),13)),21),18)),24),((3,(((5,23),17),((11,12,22),19))),26)),(16,20)),14),15),25));
	TREE PAUP_2598 = (1,(((((((2,(((4,(8,13)),21),18)),24),((3,(((5,(((6,7),9),10)),17),((11,12,22,23),19))),26)),(16,20)),14),15),25));
	TREE PAUP_2599 = (1,(((((((2,18),24),((3,((((4,(8,13)),21),((11,12,22),19)),(((5,(((6,7),9),10)),23),17))),26)),(16,20)),14),15),25));
	TREE PAUP_2600 = (1,(((((((2,18),24),((3,(((4,(21,22)),((11,12,13,23),19)),(((5,(((6,7),9),10)),8),17))),26)),(16,20)),14),15),25));
	TREE PAUP_2601 = (1,(((((((2,((4,21),18)),24),((3,((((5,(((6,7),9),10)),8),17),((11,12,13,22,23),19))),26)),(16,20)),14),15),25));
	TREE PAUP_2602 = (1,(((((((2,18),24),((3,((((4,13),21),19),(((5,(((6,7),9),10)),8),((11,12,22,23),17)))),26)),(16,20)),14),15),25));
	TREE PAUP_2603 = (1,(((((((2,18),24),((3,((((4,13),21),19),((((5,(((6,7),9),10)),8),(11,12,22,23)),17))),26)),(16,20)),14),15),25));
	TREE PAUP_2604 = (1,(((((((2,18),24),((3,((((4,13),(21,22)),((11,12,23),19)),(((5,(((6,7),9),10)),8),17))),26)),(16,20)),14),15),25));
	TREE PAUP_2605 = (1,(((((((2,(((4,13),21),18)),24),((3,((((5,(((6,7),9),10)),8),17),((11,12,22,23),19))),26)),(16,20)),14),15),25));
	TREE PAUP_2606 = (1,(((((((2,18),24),((3,(((4,(21,22)),19),((((5,(((6,7),9),10)),8),13),((11,12,23),17)))),26)),(16,20)),14),15),25));
	TREE PAUP_2607 = (1,(((((((2,((4,21),18)),24),((3,(((((5,(((6,7),9),10)),8),13),((11,12,22,23),17)),19)),26)),(16,20)),14),15),25));
	TREE PAUP_2608 = (1,(((((((2,18),24),((3,(((4,(21,22)),19),(((((5,(((6,7),9),10)),8),13),(11,12,23)),17))),26)),(16,20)),14),15),25));
	TREE PAUP_2609 = (1,(((((((2,((4,21),18)),24),((3,((((((5,(((6,7),9),10)),8),13),(11,12,22,23)),17),19)),26)),(16,20)),14),15),25));
	TREE PAUP_2610 = (1,(((((((2,18),24),(((3,(((5,(((6,7),9),10)),8),((11,12,13,22,23),17))),((4,21),19)),26)),(16,20)),14),15),25));
	TREE PAUP_2611 = (1,(((((((2,18),24),((3,(((4,(21,22)),19),((((5,(((6,7),9),10)),8),(11,12,13,23)),17))),26)),(16,20)),14),15),25));
	TREE PAUP_2612 = (1,(((((((2,((4,21),18)),24),((3,(((((5,(((6,7),9),10)),8),(11,12,13,22,23)),17),19)),26)),(16,20)),14),15),25));
	TREE PAUP_2613 = (1,(((((((2,((4,(21,22)),18)),24),((3,(((((5,(((6,7),9),10)),8),13),17),((11,12,23),19))),26)),(16,20)),14),15),25));
	TREE PAUP_2614 = (1,(((((((2,((4,21),18)),24),((3,((((5,(((6,7),9),10)),8),13),(((11,12,22,23),19),17))),26)),(16,20)),14),15),25));
	TREE PAUP_2615 = (1,(((((((2,((4,21),18)),24),((3,((((5,(((6,7),9),10)),8),13),(((11,12,22,23),17),19))),26)),(16,20)),14),15),25));
	TREE PAUP_2616 = (1,(((((((2,((4,21),18)),24),((3,(((((5,(((6,7),9),10)),8),13),((11,12,22,23),19)),17)),26)),(16,20)),14),15),25));
	TREE PAUP_2617 = (1,(((((((2,((4,21),18)),24),((3,((((5,(((6,7),9),10)),(8,13)),((11,12,22,23),19)),17)),26)),(16,20)),14),15),25));
	TREE PAUP_2618 = (1,(((((((2,((4,21),18)),24),((3,(((5,(((6,7),9),10)),(8,13)),(((11,12,22,23),19),17))),26)),(16,20)),14),15),25));
	TREE PAUP_2619 = (1,(((((((2,((4,21),18)),24),((3,(((((5,(((6,7),9),10)),(8,13)),(11,12,22,23)),19),17)),26)),(16,20)),14),15),25));
	TREE PAUP_2620 = (1,(((((((2,18),24),((3,(((4,(21,22)),19),((5,((((6,7),9),10),8)),((11,12,13,23),17)))),26)),(16,20)),14),15),25));
	TREE PAUP_2621 = (1,(((((((2,((4,21),18)),24),((3,(((5,((((6,7),9),10),8)),((11,12,13,22,23),17)),19)),26)),(16,20)),14),15),25));
	TREE PAUP_2622 = (1,(((((((2,((4,21),18)),24),((3,((((5,(((6,7),9),10)),(8,13)),((11,12,22,23),17)),19)),26)),(16,20)),14),15),25));
	TREE PAUP_2623 = (1,(((((((2,18),24),((3,(((4,(21,22)),19),(((5,(((6,7),9),10)),(8,13)),((11,12,23),17)))),26)),(16,20)),14),15),25));
	TREE PAUP_2624 = (1,(((((((2,((4,(21,22)),18)),24),((3,(((5,(((((6,7),9),10),8),13)),((11,12,23),17)),19)),26)),(16,20)),14),15),25));
	TREE PAUP_2625 = (1,(((((((2,18),24),((3,((((4,13),(21,22)),19),((5,((((6,7),9),10),8)),((11,12,23),17)))),26)),(16,20)),14),15),25));
	TREE PAUP_2626 = (1,(((((((2,((4,21),18)),24),((3,(((5,(((((6,7),9),10),8),13)),19),((11,12,22,23),17))),26)),(16,20)),14),15),25));
	TREE PAUP_2627 = (1,(((((((2,((4,21),18)),24),((3,((((5,((((6,7),9),10),8)),13),19),((11,12,22,23),17))),26)),(16,20)),14),15),25));
	TREE PAUP_2628 = (1,(((((((2,((4,21),18)),24),((3,(((5,(((((6,7),9),10),8),13)),(11,12,22,23)),(17,19))),26)),(16,20)),14),15),25));
	TREE PAUP_2629 = (1,(((((((2,(((4,13),21),18)),24),((3,(((5,((((6,7),9),10),8)),((11,12,22,23),17)),19)),26)),(16,20)),14),15),25));
	TREE PAUP_2630 = (1,(((((((2,((4,21),18)),24),((3,(((((5,(((6,7),9),10)),(8,13)),(11,12,22,23)),17),19)),26)),(16,20)),14),15),25));
	TREE PAUP_2631 = (1,(((((((2,18),24),((3,(((4,(21,22)),19),((((5,(((6,7),9),10)),(8,13)),(11,12,23)),17))),26)),(16,20)),14),15),25));
	TREE PAUP_2632 = (1,(((((((2,((4,(21,22)),18)),24),((3,((((5,(((((6,7),9),10),8),13)),(11,12,23)),17),19)),26)),(16,20)),14),15),25));
	TREE PAUP_2633 = (1,(((((((2,18),24),((3,((((4,13),(21,22)),19),(((5,((((6,7),9),10),8)),(11,12,23)),17))),26)),(16,20)),14),15),25));
	TREE PAUP_2634 = (1,(((((((2,(((4,13),21),18)),24),((3,((((5,((((6,7),9),10),8)),(11,12,22,23)),17),19)),26)),(16,20)),14),15),25));
	TREE PAUP_2635 = (1,(((((((2,((4,21),18)),24),((3,((5,((((((6,7),9),10),8),13),11,12,22,23)),(17,19))),26)),(16,20)),14),15),25));
	TREE PAUP_2636 = (1,(((((((2,((4,21),18)),24),((3,((5,19),(((((((6,7),9),10),8),13),11,12,22,23),17))),26)),(16,20)),14),15),25));
	TREE PAUP_2637 = (1,(((((((2,18),24),(((3,((5,23),(((((((6,7),9),10),8),13),11,12,22),17))),((4,21),19)),26)),(16,20)),14),15),25));
	TREE PAUP_2638 = (1,(((((((2,18),24),((3,(((4,(21,22)),19),(((5,23),((((((6,7),9),10),8),13),11,12)),17))),26)),(16,20)),14),15),25));
	TREE PAUP_2639 = (1,(((((((2,((4,21),18)),24),((3,((((5,23),((((((6,7),9),10),8),13),11,12,22)),17),19)),26)),(16,20)),14),15),25));
	TREE PAUP_2640 = (1,(((((((2,18),24),((3,(((4,21),19),((((5,(((6,7),9),10)),23),((8,13),11,12,22)),17))),26)),(16,20)),14),15),25));
	TREE PAUP_2641 = (1,(((((((2,18),24),(((3,(5,(((((((6,7),9),10),8),13),11,12,23),17))),((4,(21,22)),19)),26)),(16,20)),14),15),25));
	TREE PAUP_2642 = (1,(((((((2,18),24),(((3,((5,(((6,7),9),10)),(((8,13),11,12,22,23),17))),((4,21),19)),26)),(16,20)),14),15),25));
	TREE PAUP_2643 = (1,(((((((2,18),24),((3,(((4,(21,22)),19),(((5,(((6,7),9),10)),((8,13),11,12,23)),17))),26)),(16,20)),14),15),25));
	TREE PAUP_2644 = (1,(((((((2,((4,21),18)),24),((3,((((5,(((6,7),9),10)),((8,13),11,12,22,23)),17),19)),26)),(16,20)),14),15),25));
	TREE PAUP_2645 = (1,(((((((2,18),24),((3,(((4,(21,22)),19),((5,23),(((((((6,7),9),10),8),13),11,12),17)))),26)),(16,20)),14),15),25));
	TREE PAUP_2646 = (1,(((((((2,18),24),((3,(((4,((((((6,7),9),10),8),13),11,12),(21,22)),19),((5,23),17))),26)),(16,20)),14),15),25));
	TREE PAUP_2647 = (1,(((((((2,((4,(21,22)),18)),24),((3,(((5,((((((6,7),9),10),8),13),11,12,23)),17),19)),26)),(16,20)),14),15),25));
	TREE PAUP_2648 = (1,(((((((2,((4,(21,22)),18)),24),((3,((((5,(((6,7),9),10)),(8,13)),17),((11,12,23),19))),26)),(16,20)),14),15),25));
	TREE PAUP_2649 = (1,(((((((2,((4,21),18)),24),((3,(((5,(((6,7),9),10)),(8,13)),(((11,12,22,23),17),19))),26)),(16,20)),14),15),25));
	TREE PAUP_2650 = (1,(((((((2,((4,(21,22)),18)),24),((3,((5,(((((6,7),9),10),8),13)),(((11,12,23),19),17))),26)),(16,20)),14),15),25));
	TREE PAUP_2651 = (1,(((((((2,((4,(21,22)),18)),24),((3,((5,(((((6,7),9),10),8),13)),(((11,12,23),17),19))),26)),(16,20)),14),15),25));
	TREE PAUP_2652 = (1,(((((((2,((4,(21,22)),18)),24),((3,(((5,(((((6,7),9),10),8),13)),((11,12,23),19)),17)),26)),(16,20)),14),15),25));
	TREE PAUP_2653 = (1,(((((((2,((4,(21,22)),18)),24),((3,((((5,(((((6,7),9),10),8),13)),(11,12,23)),19),17)),26)),(16,20)),14),15),25));
	TREE PAUP_2654 = (1,(((((((2,((4,(21,22)),18)),24),((3,((((5,((((6,7),9),10),8)),13),((11,12,23),19)),17)),26)),(16,20)),14),15),25));
	TREE PAUP_2655 = (1,(((((((2,((4,(21,22)),18)),24),((3,(((5,((((6,7),9),10),8)),13),(((11,12,23),19),17))),26)),(16,20)),14),15),25));
	TREE PAUP_2656 = (1,(((((((2,((4,(21,22)),18)),24),((3,(((((5,((((6,7),9),10),8)),13),(11,12,23)),19),17)),26)),(16,20)),14),15),25));
	TREE PAUP_2657 = (1,(((((((2,((4,(21,22)),18)),24),((3,(((5,((((6,7),9),10),8)),17),((11,12,13,23),19))),26)),(16,20)),14),15),25));
	TREE PAUP_2658 = (1,(((((((2,(((4,13),(21,22)),18)),24),((3,(((5,((((6,7),9),10),8)),17),((11,12,23),19))),26)),(16,20)),14),15),25));
	TREE PAUP_2659 = (1,(((((((2,((4,21),18)),24),((3,((5,((((6,7),9),10),8)),(((11,12,13,22,23),19),17))),26)),(16,20)),14),15),25));
	TREE PAUP_2660 = (1,(((((((2,(((4,13),21),18)),24),((3,((5,((((6,7),9),10),8)),(((11,12,22,23),19),17))),26)),(16,20)),14),15),25));
	TREE PAUP_2661 = (1,(((((((2,18),24),((3,(((4,21),(5,(((((6,7),9),10),8),13))),(((11,12,22,23),19),17))),26)),(16,20)),14),15),25));
	TREE PAUP_2662 = (1,(((((((2,((4,21),18)),24),((3,((5,((((6,7),9),10),8)),(((11,12,13,22,23),17),19))),26)),(16,20)),14),15),25));
	TREE PAUP_2663 = (1,(((((((2,(((4,13),21),18)),24),((3,((5,((((6,7),9),10),8)),(((11,12,22,23),17),19))),26)),(16,20)),14),15),25));
	TREE PAUP_2664 = (1,(((((((2,18),24),((3,(((4,21),(5,(((((6,7),9),10),8),13))),(((11,12,22,23),17),19))),26)),(16,20)),14),15),25));
	TREE PAUP_2665 = (1,(((((((2,((4,21),18)),24),((3,(((5,((((6,7),9),10),8)),((11,12,13,22,23),19)),17)),26)),(16,20)),14),15),25));
	TREE PAUP_2666 = (1,(((((((2,(((4,13),21),18)),24),((3,(((5,((((6,7),9),10),8)),((11,12,22,23),19)),17)),26)),(16,20)),14),15),25));
	TREE PAUP_2667 = (1,(((((((2,18),24),((3,(((4,21),17),((5,(((((6,7),9),10),8),13)),((11,12,22,23),19)))),26)),(16,20)),14),15),25));
	TREE PAUP_2668 = (1,(((((((2,((4,21),18)),24),((3,((((5,((((6,7),9),10),8)),(11,12,13,22,23)),19),17)),26)),(16,20)),14),15),25));
	TREE PAUP_2669 = (1,(((((((2,(((4,13),21),18)),24),((3,((((5,((((6,7),9),10),8)),(11,12,22,23)),19),17)),26)),(16,20)),14),15),25));
	TREE PAUP_2670 = (1,(((((((2,18),24),((3,(((4,21),17),(((5,(((((6,7),9),10),8),13)),(11,12,22,23)),19))),26)),(16,20)),14),15),25));
	TREE PAUP_2671 = (1,(((((((2,((4,21),18)),24),((3,((((5,((((6,7),9),10),8)),13),(11,12,22,23)),(17,19))),26)),(16,20)),14),15),25));
	TREE PAUP_2672 = (1,(((((((2,18),24),((3,(((4,21),17),(((5,((((6,7),9),10),8)),13),((11,12,22,23),19)))),26)),(16,20)),14),15),25));
	TREE PAUP_2673 = (1,(((((((2,((4,21),18)),24),((3,(((5,((((6,7),9),10),8)),(11,12,13,22,23)),(17,19))),26)),(16,20)),14),15),25));
	TREE PAUP_2674 = (1,(((((((2,18),24),((3,(((4,21),((5,((((6,7),9),10),8)),13)),(((11,12,22,23),19),17))),26)),(16,20)),14),15),25));
	TREE PAUP_2675 = (1,(((((((2,((4,21),18)),24),((3,(((((5,(((6,7),9),10)),8),(11,12,13,22,23)),19),17)),26)),(16,20)),14),15),25));
	TREE PAUP_2676 = (1,(((((((2,((4,21),18)),24),((3,((((5,(((6,7),9),10)),8),((11,12,13,22,23),19)),17)),26)),(16,20)),14),15),25));
	TREE PAUP_2677 = (1,(((((((2,((4,21),18)),24),((3,(((5,(((6,7),9),10)),8),(((11,12,13,22,23),19),17))),26)),(16,20)),14),15),25));
	TREE PAUP_2678 = (1,(((((((2,18),24),((3,(((4,21),17),((((5,((((6,7),9),10),8)),13),(11,12,22,23)),19))),26)),(16,20)),14),15),25));
	TREE PAUP_2679 = (1,(((((((2,(((4,13),21),18)),24),((3,((((5,(((6,7),9),10)),8),((11,12,22,23),19)),17)),26)),(16,20)),14),15),25));
	TREE PAUP_2680 = (1,(((((((2,(((4,13),21),18)),24),((3,(((5,(((6,7),9),10)),8),(((11,12,22,23),19),17))),26)),(16,20)),14),15),25));
	TREE PAUP_2681 = (1,(((((((2,(((4,13),21),18)),24),((3,(((((5,(((6,7),9),10)),8),(11,12,22,23)),19),17)),26)),(16,20)),14),15),25));
	TREE PAUP_2682 = (1,(((((((2,(18,24)),16),(((3,((((5,(((6,7),9),10)),8),13),17)),((4,(11,12,23),(21,22)),19)),26)),20),14),15),25));
	TREE PAUP_2683 = (1,(((((((2,(18,24)),16),(((3,(((5,(((6,7),9),10)),(8,13)),17)),((4,(11,12,23),(21,22)),19)),26)),20),14),15),25));
	TREE PAUP_2684 = (1,(((((((2,(18,24)),16),(((3,(5,17)),(((4,(((((6,7),9),10),8),13)),(11,12,23),(21,22)),19)),26)),20),14),15),25));
	TREE PAUP_2685 = (1,(((((((2,(18,24)),16),(((3,(5,17)),((4,((((((6,7),9),10),8),13),11,12,23),(21,22)),19)),26)),20),14),15),25));
	TREE PAUP_2686 = (1,(((((((2,(18,24)),16),(((3,((5,((((6,7),9),10),8)),17)),(((4,13),(11,12,23),(21,22)),19)),26)),20),14),15),25));
	TREE PAUP_2687 = (1,(((((((2,(18,24)),16),(((3,((5,((((6,7),9),10),8)),17)),((4,(11,12,13,23),(21,22)),19)),26)),20),14),15),25));
	TREE PAUP_2688 = (1,(((((((2,(18,24)),16),(((3,(((5,(((6,7),9),10)),8),17)),(((4,13),(11,12,22,23),21),19)),26)),20),14),15),25));
	TREE PAUP_2689 = (1,(((((((2,(18,24)),16),(((3,(((5,(((6,7),9),10)),8),17)),((4,(11,12,13,22,23),21),19)),26)),20),14),15),25));
	TREE PAUP_2690 = (1,(((((((2,(18,24)),16),(((3,((5,(((6,7),9),10)),17)),((4,((8,13),11,12,22,23),21),19)),26)),20),14),15),25));
	TREE PAUP_2691 = (1,(((((((2,(18,24)),16),(((3,((5,(((6,7),9),10)),17)),(((4,(8,13)),(11,12,22,23),21),19)),26)),20),14),15),25));
	TREE PAUP_2692 = (1,(((((((2,(18,24)),16),(((3,((5,23),17)),(((4,(((((6,7),9),10),8),13)),(11,12,22),21),19)),26)),20),14),15),25));
	TREE PAUP_2693 = (1,(((((((2,(18,24)),16),(((3,((5,23),17)),((4,((((((6,7),9),10),8),13),11,12,22),21),19)),26)),20),14),15),25));
	TREE PAUP_2694 = (1,(((((((2,(18,24)),16),((3,(((4,21),19),((5,(((6,7),9),10)),(((8,13),11,12,22,23),17)))),26)),20),14),15),25));
	TREE PAUP_2695 = (1,(((((((2,(18,24)),16),((3,(((4,(21,22)),19),(5,(((((((6,7),9),10),8),13),11,12,23),17)))),26)),20),14),15),25));
	TREE PAUP_2696 = (1,(((((((2,(18,24)),16),((3,(((4,(21,22)),(((((((6,7),9),10),8),13),11,12),19)),((5,23),17))),26)),20),14),15),25));
	TREE PAUP_2697 = (1,(((((((2,(18,24)),16),((3,(((4,(21,22)),(((8,13),11,12,23),19)),((5,(((6,7),9),10)),17))),26)),20),14),15),25));
	TREE PAUP_2698 = (1,(((((((2,(18,24)),16),((3,(((4,21),(((8,13),11,12,22),19)),(((5,(((6,7),9),10)),23),17))),26)),20),14),15),25));
	TREE PAUP_2699 = (1,(((((((2,(18,24)),16),((3,((((4,(((((6,7),9),10),8),13)),21),19),((5,23),((11,12,22),17)))),26)),20),14),15),25));
	TREE PAUP_2700 = (1,(((((((2,(18,24)),16),((3,((((4,(((((6,7),9),10),8),13)),(21,22)),19),(5,((11,12,23),17)))),26)),20),14),15),25));
	TREE PAUP_2701 = (1,(((((((2,(18,24)),16),((3,((((4,(8,13)),21),19),((5,(((6,7),9),10)),((11,12,22,23),17)))),26)),20),14),15),25));
	TREE PAUP_2702 = (1,(((((((2,(18,24)),16),((3,((((4,(((((6,7),9),10),8),13)),21),19),(((5,23),(11,12,22)),17))),26)),20),14),15),25));
	TREE PAUP_2703 = (1,(((((((2,(18,24)),16),((3,((((4,(((((6,7),9),10),8),13)),(21,22)),19),((5,(11,12,23)),17))),26)),20),14),15),25));
	TREE PAUP_2704 = (1,(((((((2,(18,24)),16),((3,((((4,(8,13)),21),19),(((5,(((6,7),9),10)),(11,12,22,23)),17))),26)),20),14),15),25));
	TREE PAUP_2705 = (1,(((((((2,(18,24)),16),((3,((((4,(((((6,7),9),10),8),13)),(21,22)),((11,12),19)),((5,23),17))),26)),20),14),15),25));
	TREE PAUP_2706 = (1,(((((((2,(18,24)),16),((3,((((4,(8,13)),21),((11,12,22),19)),(((5,(((6,7),9),10)),23),17))),26)),20),14),15),25));
	TREE PAUP_2707 = (1,(((((((2,(18,24)),16),((3,((((4,(8,13)),(21,22)),((11,12,23),19)),((5,(((6,7),9),10)),17))),26)),20),14),15),25));
	TREE PAUP_2708 = (1,(((((((2,(18,24)),16),((3,(((4,(21,22)),((11,12,13,23),19)),(((5,(((6,7),9),10)),8),17))),26)),20),14),15),25));
	TREE PAUP_2709 = (1,(((((((2,(18,24)),16),((3,((((4,13),21),19),(((5,(((6,7),9),10)),8),((11,12,22,23),17)))),26)),20),14),15),25));
	TREE PAUP_2710 = (1,(((((((2,(18,24)),16),((3,((((4,13),21),19),((((5,(((6,7),9),10)),8),(11,12,22,23)),17))),26)),20),14),15),25));
	TREE PAUP_2711 = (1,(((((((2,(18,24)),16),((3,((((4,13),(21,22)),((11,12,23),19)),(((5,(((6,7),9),10)),8),17))),26)),20),14),15),25));
	TREE PAUP_2712 = (1,(((((((2,(18,24)),16),((3,(((4,(21,22)),19),((((5,(((6,7),9),10)),8),13),((11,12,23),17)))),26)),20),14),15),25));
	TREE PAUP_2713 = (1,(((((((2,(18,24)),16),((3,(((4,(21,22)),19),(((((5,(((6,7),9),10)),8),13),(11,12,23)),17))),26)),20),14),15),25));
	TREE PAUP_2714 = (1,(((((((2,(18,24)),16),(((3,(((5,(((6,7),9),10)),8),((11,12,13,22,23),17))),((4,21),19)),26)),20),14),15),25));
	TREE PAUP_2715 = (1,(((((((2,(18,24)),16),((3,(((4,(21,22)),19),((((5,(((6,7),9),10)),8),(11,12,13,23)),17))),26)),20),14),15),25));
	TREE PAUP_2716 = (1,(((((((2,(18,24)),16),((3,(((4,(21,22)),19),((5,((((6,7),9),10),8)),((11,12,13,23),17)))),26)),20),14),15),25));
	TREE PAUP_2717 = (1,(((((((2,(18,24)),16),((3,(((4,(21,22)),19),(((5,(((6,7),9),10)),(8,13)),((11,12,23),17)))),26)),20),14),15),25));
	TREE PAUP_2718 = (1,(((((((2,(18,24)),16),((3,((((4,13),(21,22)),19),((5,((((6,7),9),10),8)),((11,12,23),17)))),26)),20),14),15),25));
	TREE PAUP_2719 = (1,(((((((2,(18,24)),16),((3,(((4,(21,22)),19),((((5,(((6,7),9),10)),(8,13)),(11,12,23)),17))),26)),20),14),15),25));
	TREE PAUP_2720 = (1,(((((((2,(18,24)),16),((3,((((4,13),(21,22)),19),(((5,((((6,7),9),10),8)),(11,12,23)),17))),26)),20),14),15),25));
	TREE PAUP_2721 = (1,(((((((2,(18,24)),16),(((3,((5,23),(((((((6,7),9),10),8),13),11,12,22),17))),((4,21),19)),26)),20),14),15),25));
	TREE PAUP_2722 = (1,(((((((2,(18,24)),16),((3,(((4,(21,22)),19),(((5,23),((((((6,7),9),10),8),13),11,12)),17))),26)),20),14),15),25));
	TREE PAUP_2723 = (1,(((((((2,(18,24)),16),((3,(((4,21),19),((((5,(((6,7),9),10)),23),((8,13),11,12,22)),17))),26)),20),14),15),25));
	TREE PAUP_2724 = (1,(((((((2,(18,24)),16),(((3,(5,(((((((6,7),9),10),8),13),11,12,23),17))),((4,(21,22)),19)),26)),20),14),15),25));
	TREE PAUP_2725 = (1,(((((((2,(18,24)),16),(((3,((5,(((6,7),9),10)),(((8,13),11,12,22,23),17))),((4,21),19)),26)),20),14),15),25));
	TREE PAUP_2726 = (1,(((((((2,(18,24)),16),((3,(((4,(21,22)),19),(((5,(((6,7),9),10)),((8,13),11,12,23)),17))),26)),20),14),15),25));
	TREE PAUP_2727 = (1,(((((((2,18),24),16),((((3,((((5,(((6,7),9),10)),8),13),17)),((4,(11,12,23),(21,22)),19)),26),20)),14),15),25));
	TREE PAUP_2728 = (1,(((((((2,18),24),16),((((3,(((5,(((6,7),9),10)),8),17)),(((4,13),(11,12,22,23),21),19)),26),20)),14),15),25));
	TREE PAUP_2729 = (1,(((((((2,18),24),16),((((3,(((5,(((6,7),9),10)),8),17)),((4,(11,12,13,22,23),21),19)),26),20)),14),15),25));
	TREE PAUP_2730 = (1,(((((((2,18),24),16),((((3,(((5,(((6,7),9),10)),(8,13)),17)),((4,(11,12,23),(21,22)),19)),26),20)),14),15),25));
	TREE PAUP_2731 = (1,(((((((2,18),24),16),((((3,((5,(((6,7),9),10)),17)),((4,((8,13),11,12,22,23),21),19)),26),20)),14),15),25));
	TREE PAUP_2732 = (1,(((((((2,18),24),16),((((3,((5,(((6,7),9),10)),17)),(((4,(8,13)),(11,12,22,23),21),19)),26),20)),14),15),25));
	TREE PAUP_2733 = (1,(((((((2,18),24),16),((((3,(5,17)),((4,((((((6,7),9),10),8),13),11,12,23),(21,22)),19)),26),20)),14),15),25));
	TREE PAUP_2734 = (1,(((((((2,18),24),16),((((3,(5,17)),(((4,(((((6,7),9),10),8),13)),(11,12,23),(21,22)),19)),26),20)),14),15),25));
	TREE PAUP_2735 = (1,(((((((2,18),24),16),((((3,((5,((((6,7),9),10),8)),17)),((4,(11,12,13,23),(21,22)),19)),26),20)),14),15),25));
	TREE PAUP_2736 = (1,(((((((2,18),24),16),((((3,((5,((((6,7),9),10),8)),17)),(((4,13),(11,12,23),(21,22)),19)),26),20)),14),15),25));
	TREE PAUP_2737 = (1,(((((((2,18),24),16),((((3,((5,23),17)),(((4,(((((6,7),9),10),8),13)),(11,12,22),21),19)),26),20)),14),15),25));
	TREE PAUP_2738 = (1,(((((((2,((4,21),18)),24),16),(((3,((5,(((((((6,7),9),10),8),13),11,12,22,23),17)),19)),26),20)),14),15),25));
	TREE PAUP_2739 = (1,(((((((2,18),24),16),(((3,(((4,(21,22)),19),(5,(((((((6,7),9),10),8),13),11,12,23),17)))),26),20)),14),15),25));
	TREE PAUP_2740 = (1,(((((((2,18),24),16),(((3,(((4,21),19),((5,23),(((((((6,7),9),10),8),13),11,12,22),17)))),26),20)),14),15),25));
	TREE PAUP_2741 = (1,(((((((2,18),24),16),(((3,(((4,21),19),((5,(((6,7),9),10)),(((8,13),11,12,22,23),17)))),26),20)),14),15),25));
	TREE PAUP_2742 = (1,(((((((2,18),24),16),(((3,(((4,21),(((8,13),11,12,22),19)),(((5,(((6,7),9),10)),23),17))),26),20)),14),15),25));
	TREE PAUP_2743 = (1,(((((((2,((4,21),18)),24),16),(((3,(((5,(((6,7),9),10)),17),(((8,13),11,12,22,23),19))),26),20)),14),15),25));
	TREE PAUP_2744 = (1,(((((((2,18),24),16),(((3,(((4,(21,22)),(((8,13),11,12,23),19)),((5,(((6,7),9),10)),17))),26),20)),14),15),25));
	TREE PAUP_2745 = (1,(((((((2,18),24),16),(((3,(((4,(21,22)),(((((((6,7),9),10),8),13),11,12),19)),((5,23),17))),26),20)),14),15),25));
	TREE PAUP_2746 = (1,(((((((2,((4,21),18)),24),16),(((3,(((5,23),17),(((((((6,7),9),10),8),13),11,12,22),19))),26),20)),14),15),25));
	TREE PAUP_2747 = (1,(((((((2,((4,21),18)),24),16),(((3,(5,((((((((6,7),9),10),8),13),11,12,22,23),19),17))),26),20)),14),15),25));
	TREE PAUP_2748 = (1,(((((((2,((4,21),18)),24),16),(((3,(5,((((((((6,7),9),10),8),13),11,12,22,23),17),19))),26),20)),14),15),25));
	TREE PAUP_2749 = (1,(((((((2,((4,21),18)),24),16),(((3,((5,(((((((6,7),9),10),8),13),11,12,22,23),19)),17)),26),20)),14),15),25));
	TREE PAUP_2750 = (1,(((((((2,((4,21),18)),24),16),(((3,(((5,((((((6,7),9),10),8),13),11,12,22,23)),19),17)),26),20)),14),15),25));
	TREE PAUP_2751 = (1,(((((((2,((4,(21,22)),18)),24),16),(((3,((5,17),(((((((6,7),9),10),8),13),11,12,23),19))),26),20)),14),15),25));
	TREE PAUP_2752 = (1,(((((((2,18),24),16),(((3,((((4,(((((6,7),9),10),8),13)),21),19),((5,23),((11,12,22),17)))),26),20)),14),15),25));
	TREE PAUP_2753 = (1,(((((((2,18),24),16),(((3,((((4,(((((6,7),9),10),8),13)),(21,22)),19),(5,((11,12,23),17)))),26),20)),14),15),25));
	TREE PAUP_2754 = (1,(((((((2,(((4,(((((6,7),9),10),8),13)),21),18)),24),16),(((3,((5,((11,12,22,23),17)),19)),26),20)),14),15),25));
	TREE PAUP_2755 = (1,(((((((2,18),24),16),(((3,((((4,(8,13)),21),19),((5,(((6,7),9),10)),((11,12,22,23),17)))),26),20)),14),15),25));
	TREE PAUP_2756 = (1,(((((((2,18),24),16),(((3,((((4,(((((6,7),9),10),8),13)),21),19),(((5,23),(11,12,22)),17))),26),20)),14),15),25));
	TREE PAUP_2757 = (1,(((((((2,18),24),16),(((3,((((4,(((((6,7),9),10),8),13)),(21,22)),19),((5,(11,12,23)),17))),26),20)),14),15),25));
	TREE PAUP_2758 = (1,(((((((2,(((4,(((((6,7),9),10),8),13)),21),18)),24),16),(((3,(((5,(11,12,22,23)),17),19)),26),20)),14),15),25));
	TREE PAUP_2759 = (1,(((((((2,18),24),16),(((3,((((4,(8,13)),21),19),(((5,(((6,7),9),10)),(11,12,22,23)),17))),26),20)),14),15),25));
	TREE PAUP_2760 = (1,(((((((2,(((4,(((((6,7),9),10),8),13)),(21,22)),18)),24),16),(((3,((5,17),((11,12,23),19))),26),20)),14),15),25));
	TREE PAUP_2761 = (1,(((((((2,18),24),16),(((3,((((4,(8,13)),(21,22)),((11,12,23),19)),((5,(((6,7),9),10)),17))),26),20)),14),15),25));
	TREE PAUP_2762 = (1,(((((((2,18),24),16),(((3,((((4,(((((6,7),9),10),8),13)),(21,22)),((11,12),19)),((5,23),17))),26),20)),14),15),25));
	TREE PAUP_2763 = (1,(((((((2,(((4,(((((6,7),9),10),8),13)),21),18)),24),16),(((3,(5,(((11,12,22,23),19),17))),26),20)),14),15),25));
	TREE PAUP_2764 = (1,(((((((2,(((4,(((((6,7),9),10),8),13)),21),18)),24),16),(((3,(5,(((11,12,22,23),17),19))),26),20)),14),15),25));
	TREE PAUP_2765 = (1,(((((((2,(((4,(((((6,7),9),10),8),13)),21),18)),24),16),(((3,((5,((11,12,22,23),19)),17)),26),20)),14),15),25));
	TREE PAUP_2766 = (1,(((((((2,(((4,(((((6,7),9),10),8),13)),21),18)),24),16),(((3,(((5,(11,12,22,23)),19),17)),26),20)),14),15),25));
	TREE PAUP_2767 = (1,(((((((2,(((4,(((((6,7),9),10),8),13)),21),18)),24),16),(((3,(((5,23),17),((11,12,22),19))),26),20)),14),15),25));
	TREE PAUP_2768 = (1,(((((((2,(((4,(8,13)),21),18)),24),16),(((3,(((5,(((6,7),9),10)),17),((11,12,22,23),19))),26),20)),14),15),25));
	TREE PAUP_2769 = (1,(((((((2,18),24),16),(((3,((((4,(8,13)),21),((11,12,22),19)),(((5,(((6,7),9),10)),23),17))),26),20)),14),15),25));
	TREE PAUP_2770 = (1,(((((((2,18),24),16),(((3,(((4,(21,22)),((11,12,13,23),19)),(((5,(((6,7),9),10)),8),17))),26),20)),14),15),25));
	TREE PAUP_2771 = (1,(((((((2,((4,21),18)),24),16),(((3,((((5,(((6,7),9),10)),8),17),((11,12,13,22,23),19))),26),20)),14),15),25));
	TREE PAUP_2772 = (1,(((((((2,18),24),16),(((3,((((4,13),21),19),(((5,(((6,7),9),10)),8),((11,12,22,23),17)))),26),20)),14),15),25));
	TREE PAUP_2773 = (1,(((((((2,18),24),16),(((3,((((4,13),21),19),((((5,(((6,7),9),10)),8),(11,12,22,23)),17))),26),20)),14),15),25));
	TREE PAUP_2774 = (1,(((((((2,18),24),16),(((3,((((4,13),(21,22)),((11,12,23),19)),(((5,(((6,7),9),10)),8),17))),26),20)),14),15),25));
	TREE PAUP_2775 = (1,(((((((2,(((4,13),21),18)),24),16),(((3,((((5,(((6,7),9),10)),8),17),((11,12,22,23),19))),26),20)),14),15),25));
	TREE PAUP_2776 = (1,(((((((2,18),24),16),(((3,(((4,(21,22)),19),((((5,(((6,7),9),10)),8),13),((11,12,23),17)))),26),20)),14),15),25));
	TREE PAUP_2777 = (1,(((((((2,((4,21),18)),24),16),(((3,(((((5,(((6,7),9),10)),8),13),((11,12,22,23),17)),19)),26),20)),14),15),25));
	TREE PAUP_2778 = (1,(((((((2,18),24),16),(((3,(((4,(21,22)),19),(((((5,(((6,7),9),10)),8),13),(11,12,23)),17))),26),20)),14),15),25));
	TREE PAUP_2779 = (1,(((((((2,((4,21),18)),24),16),(((3,((((((5,(((6,7),9),10)),8),13),(11,12,22,23)),17),19)),26),20)),14),15),25));
	TREE PAUP_2780 = (1,(((((((2,18),24),16),((((3,(((5,(((6,7),9),10)),8),((11,12,13,22,23),17))),((4,21),19)),26),20)),14),15),25));
	TREE PAUP_2781 = (1,(((((((2,18),24),16),(((3,(((4,(21,22)),19),((((5,(((6,7),9),10)),8),(11,12,13,23)),17))),26),20)),14),15),25));
	TREE PAUP_2782 = (1,(((((((2,((4,21),18)),24),16),(((3,(((((5,(((6,7),9),10)),8),(11,12,13,22,23)),17),19)),26),20)),14),15),25));
	TREE PAUP_2783 = (1,(((((((2,((4,21),18)),24),16),(((3,((((5,(((6,7),9),10)),8),13),(((11,12,22,23),19),17))),26),20)),14),15),25));
	TREE PAUP_2784 = (1,(((((((2,((4,21),18)),24),16),(((3,((((5,(((6,7),9),10)),8),13),(((11,12,22,23),17),19))),26),20)),14),15),25));
	TREE PAUP_2785 = (1,(((((((2,((4,21),18)),24),16),(((3,(((((5,(((6,7),9),10)),8),13),((11,12,22,23),19)),17)),26),20)),14),15),25));
	TREE PAUP_2786 = (1,(((((((2,((4,21),18)),24),16),(((3,((((((5,(((6,7),9),10)),8),13),(11,12,22,23)),19),17)),26),20)),14),15),25));
	TREE PAUP_2787 = (1,(((((((2,((4,21),18)),24),16),(((3,((((5,(((6,7),9),10)),(8,13)),((11,12,22,23),19)),17)),26),20)),14),15),25));
	TREE PAUP_2788 = (1,(((((((2,((4,21),18)),24),16),(((3,(((5,(((6,7),9),10)),(8,13)),(((11,12,22,23),19),17))),26),20)),14),15),25));
	TREE PAUP_2789 = (1,(((((((2,((4,21),18)),24),16),(((3,(((((5,(((6,7),9),10)),(8,13)),(11,12,22,23)),19),17)),26),20)),14),15),25));
	TREE PAUP_2790 = (1,(((((((2,((4,(21,22)),18)),24),16),(((3,(((((5,(((6,7),9),10)),8),13),17),((11,12,23),19))),26),20)),14),15),25));
	TREE PAUP_2791 = (1,(((((((2,18),24),16),(((3,(((4,(21,22)),19),((5,((((6,7),9),10),8)),((11,12,13,23),17)))),26),20)),14),15),25));
	TREE PAUP_2792 = (1,(((((((2,((4,21),18)),24),16),(((3,(((5,((((6,7),9),10),8)),((11,12,13,22,23),17)),19)),26),20)),14),15),25));
	TREE PAUP_2793 = (1,(((((((2,((4,21),18)),24),16),(((3,((((5,(((6,7),9),10)),(8,13)),((11,12,22,23),17)),19)),26),20)),14),15),25));
	TREE PAUP_2794 = (1,(((((((2,((4,(21,22)),18)),24),16),(((3,(((5,(((((6,7),9),10),8),13)),((11,12,23),17)),19)),26),20)),14),15),25));
	TREE PAUP_2795 = (1,(((((((2,18),24),16),(((3,((((4,13),(21,22)),19),((5,((((6,7),9),10),8)),((11,12,23),17)))),26),20)),14),15),25));
	TREE PAUP_2796 = (1,(((((((2,((4,21),18)),24),16),(((3,(((5,(((((6,7),9),10),8),13)),19),((11,12,22,23),17))),26),20)),14),15),25));
	TREE PAUP_2797 = (1,(((((((2,((4,21),18)),24),16),(((3,((((5,((((6,7),9),10),8)),13),19),((11,12,22,23),17))),26),20)),14),15),25));
	TREE PAUP_2798 = (1,(((((((2,((4,21),18)),24),16),(((3,(((5,(((((6,7),9),10),8),13)),(11,12,22,23)),(17,19))),26),20)),14),15),25));
	TREE PAUP_2799 = (1,(((((((2,(((4,13),21),18)),24),16),(((3,(((5,((((6,7),9),10),8)),((11,12,22,23),17)),19)),26),20)),14),15),25));
	TREE PAUP_2800 = (1,(((((((2,((4,21),18)),24),16),(((3,(((((5,(((6,7),9),10)),(8,13)),(11,12,22,23)),17),19)),26),20)),14),15),25));
	TREE PAUP_2801 = (1,(((((((2,(((4,13),21),18)),24),16),(((3,((((5,((((6,7),9),10),8)),(11,12,22,23)),17),19)),26),20)),14),15),25));
	TREE PAUP_2802 = (1,(((((((2,18),24),16),(((3,((((4,13),(21,22)),19),(((5,((((6,7),9),10),8)),(11,12,23)),17))),26),20)),14),15),25));
	TREE PAUP_2803 = (1,(((((((2,((4,(21,22)),18)),24),16),(((3,((((5,(((((6,7),9),10),8),13)),(11,12,23)),17),19)),26),20)),14),15),25));
	TREE PAUP_2804 = (1,(((((((2,((4,21),18)),24),16),(((3,((5,((((((6,7),9),10),8),13),11,12,22,23)),(17,19))),26),20)),14),15),25));
	TREE PAUP_2805 = (1,(((((((2,((4,21),18)),24),16),(((3,((5,19),(((((((6,7),9),10),8),13),11,12,22,23),17))),26),20)),14),15),25));
	TREE PAUP_2806 = (1,(((((((2,18),24),16),(((3,(((4,(21,22)),19),(((5,23),((((((6,7),9),10),8),13),11,12)),17))),26),20)),14),15),25));
	TREE PAUP_2807 = (1,(((((((2,((4,21),18)),24),16),(((3,((((5,23),((((((6,7),9),10),8),13),11,12,22)),17),19)),26),20)),14),15),25));
	TREE PAUP_2808 = (1,(((((((2,18),24),16),(((3,(((4,21),19),((((5,(((6,7),9),10)),23),((8,13),11,12,22)),17))),26),20)),14),15),25));
	TREE PAUP_2809 = (1,(((((((2,18),24),16),((((3,(5,(((((((6,7),9),10),8),13),11,12,23),17))),((4,(21,22)),19)),26),20)),14),15),25));
	TREE PAUP_2810 = (1,(((((((2,18),24),16),((((3,((5,(((6,7),9),10)),(((8,13),11,12,22,23),17))),((4,21),19)),26),20)),14),15),25));
	TREE PAUP_2811 = (1,(((((((2,((4,(21,22)),18)),24),16),(((3,(((5,((((((6,7),9),10),8),13),11,12,23)),17),19)),26),20)),14),15),25));
	TREE PAUP_2812 = (1,(((((((2,((4,21),18)),24),16),(((3,((((5,(((6,7),9),10)),((8,13),11,12,22,23)),17),19)),26),20)),14),15),25));
	TREE PAUP_2813 = (1,(((((((2,((4,(21,22)),18)),24),16),(((3,((((5,(((6,7),9),10)),(8,13)),17),((11,12,23),19))),26),20)),14),15),25));
	TREE PAUP_2814 = (1,(((((((2,((4,(21,22)),18)),24),16),(((3,((5,(((((6,7),9),10),8),13)),(((11,12,23),19),17))),26),20)),14),15),25));
	TREE PAUP_2815 = (1,(((((((2,((4,(21,22)),18)),24),16),(((3,((5,(((((6,7),9),10),8),13)),(((11,12,23),17),19))),26),20)),14),15),25));
	TREE PAUP_2816 = (1,(((((((2,((4,(21,22)),18)),24),16),(((3,(((5,(((((6,7),9),10),8),13)),((11,12,23),19)),17)),26),20)),14),15),25));
	TREE PAUP_2817 = (1,(((((((2,((4,(21,22)),18)),24),16),(((3,((((5,(((((6,7),9),10),8),13)),(11,12,23)),19),17)),26),20)),14),15),25));
	TREE PAUP_2818 = (1,(((((((2,((4,(21,22)),18)),24),16),(((3,((((5,((((6,7),9),10),8)),13),((11,12,23),19)),17)),26),20)),14),15),25));
	TREE PAUP_2819 = (1,(((((((2,((4,(21,22)),18)),24),16),(((3,(((5,((((6,7),9),10),8)),13),(((11,12,23),19),17))),26),20)),14),15),25));
	TREE PAUP_2820 = (1,(((((((2,((4,(21,22)),18)),24),16),(((3,(((((5,((((6,7),9),10),8)),13),(11,12,23)),19),17)),26),20)),14),15),25));
	TREE PAUP_2821 = (1,(((((((2,((4,(21,22)),18)),24),16),(((3,(((5,((((6,7),9),10),8)),17),((11,12,13,23),19))),26),20)),14),15),25));
	TREE PAUP_2822 = (1,(((((((2,(((4,13),(21,22)),18)),24),16),(((3,(((5,((((6,7),9),10),8)),17),((11,12,23),19))),26),20)),14),15),25));
	TREE PAUP_2823 = (1,(((((((2,((4,21),18)),24),16),(((3,(((5,(((6,7),9),10)),(8,13)),(((11,12,22,23),17),19))),26),20)),14),15),25));
	TREE PAUP_2824 = (1,(((((((2,((4,21),18)),24),16),(((3,((5,((((6,7),9),10),8)),(((11,12,13,22,23),19),17))),26),20)),14),15),25));
	TREE PAUP_2825 = (1,(((((((2,(((4,13),21),18)),24),16),(((3,((5,((((6,7),9),10),8)),(((11,12,22,23),19),17))),26),20)),14),15),25));
	TREE PAUP_2826 = (1,(((((((2,18),24),16),(((3,(((4,21),(5,(((((6,7),9),10),8),13))),(((11,12,22,23),19),17))),26),20)),14),15),25));
	TREE PAUP_2827 = (1,(((((((2,((4,21),18)),24),16),(((3,((5,((((6,7),9),10),8)),(((11,12,13,22,23),17),19))),26),20)),14),15),25));
	TREE PAUP_2828 = (1,(((((((2,(((4,13),21),18)),24),16),(((3,((5,((((6,7),9),10),8)),(((11,12,22,23),17),19))),26),20)),14),15),25));
	TREE PAUP_2829 = (1,(((((((2,18),24),16),(((3,(((4,21),(5,(((((6,7),9),10),8),13))),(((11,12,22,23),17),19))),26),20)),14),15),25));
	TREE PAUP_2830 = (1,(((((((2,((4,21),18)),24),16),(((3,(((5,((((6,7),9),10),8)),((11,12,13,22,23),19)),17)),26),20)),14),15),25));
	TREE PAUP_2831 = (1,(((((((2,(((4,13),21),18)),24),16),(((3,(((5,((((6,7),9),10),8)),((11,12,22,23),19)),17)),26),20)),14),15),25));
	TREE PAUP_2832 = (1,(((((((2,18),24),16),(((3,(((4,21),17),((5,(((((6,7),9),10),8),13)),((11,12,22,23),19)))),26),20)),14),15),25));
	TREE PAUP_2833 = (1,(((((((2,((4,21),18)),24),16),(((3,((((5,((((6,7),9),10),8)),(11,12,13,22,23)),19),17)),26),20)),14),15),25));
	TREE PAUP_2834 = (1,(((((((2,(((4,13),21),18)),24),16),(((3,((((5,((((6,7),9),10),8)),(11,12,22,23)),19),17)),26),20)),14),15),25));
	TREE PAUP_2835 = (1,(((((((2,18),24),16),(((3,(((4,21),17),(((5,(((((6,7),9),10),8),13)),(11,12,22,23)),19))),26),20)),14),15),25));
	TREE PAUP_2836 = (1,(((((((2,((4,21),18)),24),16),(((3,((((5,((((6,7),9),10),8)),13),(11,12,22,23)),(17,19))),26),20)),14),15),25));
	TREE PAUP_2837 = (1,(((((((2,18),24),16),(((3,(((4,21),17),(((5,((((6,7),9),10),8)),13),((11,12,22,23),19)))),26),20)),14),15),25));
	TREE PAUP_2838 = (1,(((((((2,((4,21),18)),24),16),(((3,(((5,((((6,7),9),10),8)),(11,12,13,22,23)),(17,19))),26),20)),14),15),25));
	TREE PAUP_2839 = (1,(((((((2,18),24),16),(((3,(((4,21),((5,((((6,7),9),10),8)),13)),(((11,12,22,23),19),17))),26),20)),14),15),25));
	TREE PAUP_2840 = (1,(((((((2,((4,21),18)),24),16),(((3,(((((5,(((6,7),9),10)),8),(11,12,13,22,23)),19),17)),26),20)),14),15),25));
	TREE PAUP_2841 = (1,(((((((2,((4,21),18)),24),16),(((3,((((5,(((6,7),9),10)),8),((11,12,13,22,23),19)),17)),26),20)),14),15),25));
	TREE PAUP_2842 = (1,(((((((2,((4,21),18)),24),16),(((3,(((5,(((6,7),9),10)),8),(((11,12,13,22,23),19),17))),26),20)),14),15),25));
	TREE PAUP_2843 = (1,(((((((2,18),24),16),(((3,(((4,21),17),((((5,((((6,7),9),10),8)),13),(11,12,22,23)),19))),26),20)),14),15),25));
	TREE PAUP_2844 = (1,(((((((2,(((4,13),21),18)),24),16),(((3,((((5,(((6,7),9),10)),8),((11,12,22,23),19)),17)),26),20)),14),15),25));
	TREE PAUP_2845 = (1,(((((((2,(((4,13),21),18)),24),16),(((3,(((5,(((6,7),9),10)),8),(((11,12,22,23),19),17))),26),20)),14),15),25));
	TREE PAUP_2846 = (1,(((((((2,(((4,13),21),18)),24),16),(((3,(((((5,(((6,7),9),10)),8),(11,12,22,23)),19),17)),26),20)),14),15),25));
	TREE PAUP_2847 = (1,((((((((2,18),24),16),20),(((3,((((5,(((6,7),9),10)),8),13),17)),((4,(11,12,23),(21,22)),19)),26)),14),15),25));
	TREE PAUP_2848 = (1,((((((((2,18),24),16),20),(((3,(((5,(((6,7),9),10)),8),17)),(((4,13),(11,12,22,23),21),19)),26)),14),15),25));
	TREE PAUP_2849 = (1,((((((((2,18),24),16),20),(((3,(((5,(((6,7),9),10)),8),17)),((4,(11,12,13,22,23),21),19)),26)),14),15),25));
	TREE PAUP_2850 = (1,((((((((2,18),24),16),20),(((3,(((5,(((6,7),9),10)),(8,13)),17)),((4,(11,12,23),(21,22)),19)),26)),14),15),25));
	TREE PAUP_2851 = (1,((((((((2,18),24),16),20),(((3,(5,17)),(((4,(((((6,7),9),10),8),13)),(11,12,23),(21,22)),19)),26)),14),15),25));
	TREE PAUP_2852 = (1,((((((((2,18),24),16),20),(((3,(5,17)),((4,((((((6,7),9),10),8),13),11,12,23),(21,22)),19)),26)),14),15),25));
	TREE PAUP_2853 = (1,((((((((2,18),24),16),20),(((3,((5,((((6,7),9),10),8)),17)),(((4,13),(11,12,23),(21,22)),19)),26)),14),15),25));
	TREE PAUP_2854 = (1,((((((((2,18),24),16),20),(((3,((5,((((6,7),9),10),8)),17)),((4,(11,12,13,23),(21,22)),19)),26)),14),15),25));
	TREE PAUP_2855 = (1,((((((((2,18),24),16),20),(((3,((5,(((6,7),9),10)),17)),((4,((8,13),11,12,22,23),21),19)),26)),14),15),25));
	TREE PAUP_2856 = (1,((((((((2,18),24),16),20),(((3,((5,(((6,7),9),10)),17)),(((4,(8,13)),(11,12,22,23),21),19)),26)),14),15),25));
	TREE PAUP_2857 = (1,((((((((2,18),24),16),20),(((3,((5,23),17)),(((4,(((((6,7),9),10),8),13)),(11,12,22),21),19)),26)),14),15),25));
	TREE PAUP_2858 = (1,((((((((2,18),24),16),20),(((3,((5,23),17)),((4,((((((6,7),9),10),8),13),11,12,22),21),19)),26)),14),15),25));
	TREE PAUP_2859 = (1,((((((((2,18),24),16),20),((3,(((4,21),19),((5,23),(((((((6,7),9),10),8),13),11,12,22),17)))),26)),14),15),25));
	TREE PAUP_2860 = (1,((((((((2,18),24),16),20),((3,(((4,(21,22)),19),(5,(((((((6,7),9),10),8),13),11,12,23),17)))),26)),14),15),25));
	TREE PAUP_2861 = (1,((((((((2,((4,21),18)),24),16),20),((3,((5,(((((((6,7),9),10),8),13),11,12,22,23),17)),19)),26)),14),15),25));
	TREE PAUP_2862 = (1,((((((((2,18),24),16),20),((3,(((4,21),19),((5,(((6,7),9),10)),(((8,13),11,12,22,23),17)))),26)),14),15),25));
	TREE PAUP_2863 = (1,((((((((2,((4,(21,22)),18)),24),16),20),((3,((5,17),(((((((6,7),9),10),8),13),11,12,23),19))),26)),14),15),25));
	TREE PAUP_2864 = (1,((((((((2,18),24),16),20),((3,(((4,(21,22)),(((((((6,7),9),10),8),13),11,12),19)),((5,23),17))),26)),14),15),25));
	TREE PAUP_2865 = (1,((((((((2,18),24),16),20),((3,(((4,(21,22)),(((8,13),11,12,23),19)),((5,(((6,7),9),10)),17))),26)),14),15),25));
	TREE PAUP_2866 = (1,((((((((2,((4,21),18)),24),16),20),((3,(((5,23),17),(((((((6,7),9),10),8),13),11,12,22),19))),26)),14),15),25));
	TREE PAUP_2867 = (1,((((((((2,18),24),16),20),((3,(((4,21),(((8,13),11,12,22),19)),(((5,(((6,7),9),10)),23),17))),26)),14),15),25));
	TREE PAUP_2868 = (1,((((((((2,((4,21),18)),24),16),20),((3,(((5,(((6,7),9),10)),17),(((8,13),11,12,22,23),19))),26)),14),15),25));
	TREE PAUP_2869 = (1,((((((((2,((4,21),18)),24),16),20),((3,(5,((((((((6,7),9),10),8),13),11,12,22,23),19),17))),26)),14),15),25));
	TREE PAUP_2870 = (1,((((((((2,((4,21),18)),24),16),20),((3,(5,((((((((6,7),9),10),8),13),11,12,22,23),17),19))),26)),14),15),25));
	TREE PAUP_2871 = (1,((((((((2,((4,21),18)),24),16),20),((3,((5,(((((((6,7),9),10),8),13),11,12,22,23),19)),17)),26)),14),15),25));
	TREE PAUP_2872 = (1,((((((((2,((4,21),18)),24),16),20),((3,(((5,((((((6,7),9),10),8),13),11,12,22,23)),19),17)),26)),14),15),25));
	TREE PAUP_2873 = (1,((((((((2,18),24),16),20),((3,((((4,(((((6,7),9),10),8),13)),21),19),((5,23),((11,12,22),17)))),26)),14),15),25));
	TREE PAUP_2874 = (1,((((((((2,(((4,(((((6,7),9),10),8),13)),21),18)),24),16),20),((3,((5,((11,12,22,23),17)),19)),26)),14),15),25));
	TREE PAUP_2875 = (1,((((((((2,18),24),16),20),((3,((((4,(8,13)),21),19),((5,(((6,7),9),10)),((11,12,22,23),17)))),26)),14),15),25));
	TREE PAUP_2876 = (1,((((((((2,18),24),16),20),((3,((((4,(((((6,7),9),10),8),13)),21),19),(((5,23),(11,12,22)),17))),26)),14),15),25));
	TREE PAUP_2877 = (1,((((((((2,(((4,(((((6,7),9),10),8),13)),21),18)),24),16),20),((3,(((5,(11,12,22,23)),17),19)),26)),14),15),25));
	TREE PAUP_2878 = (1,((((((((2,18),24),16),20),((3,((((4,(8,13)),21),19),(((5,(((6,7),9),10)),(11,12,22,23)),17))),26)),14),15),25));
	TREE PAUP_2879 = (1,((((((((2,18),24),16),20),((3,((((4,(((((6,7),9),10),8),13)),(21,22)),((11,12),19)),((5,23),17))),26)),14),15),25));
	TREE PAUP_2880 = (1,((((((((2,(((4,(((((6,7),9),10),8),13)),(21,22)),18)),24),16),20),((3,((5,17),((11,12,23),19))),26)),14),15),25));
	TREE PAUP_2881 = (1,((((((((2,18),24),16),20),((3,((((4,(8,13)),(21,22)),((11,12,23),19)),((5,(((6,7),9),10)),17))),26)),14),15),25));
	TREE PAUP_2882 = (1,((((((((2,(((4,(((((6,7),9),10),8),13)),21),18)),24),16),20),((3,(5,(((11,12,22,23),19),17))),26)),14),15),25));
	TREE PAUP_2883 = (1,((((((((2,(((4,(((((6,7),9),10),8),13)),21),18)),24),16),20),((3,(5,(((11,12,22,23),17),19))),26)),14),15),25));
	TREE PAUP_2884 = (1,((((((((2,(((4,(((((6,7),9),10),8),13)),21),18)),24),16),20),((3,((5,((11,12,22,23),19)),17)),26)),14),15),25));
	TREE PAUP_2885 = (1,((((((((2,(((4,(((((6,7),9),10),8),13)),21),18)),24),16),20),((3,(((5,(11,12,22,23)),19),17)),26)),14),15),25));
	TREE PAUP_2886 = (1,((((((((2,(((4,(((((6,7),9),10),8),13)),21),18)),24),16),20),((3,(((5,23),17),((11,12,22),19))),26)),14),15),25));
	TREE PAUP_2887 = (1,((((((((2,(((4,(8,13)),21),18)),24),16),20),((3,(((5,(((6,7),9),10)),17),((11,12,22,23),19))),26)),14),15),25));
	TREE PAUP_2888 = (1,((((((((2,18),24),16),20),((3,((((4,(8,13)),21),((11,12,22),19)),(((5,(((6,7),9),10)),23),17))),26)),14),15),25));
	TREE PAUP_2889 = (1,((((((((2,18),24),16),20),((3,(((4,(21,22)),((11,12,13,23),19)),(((5,(((6,7),9),10)),8),17))),26)),14),15),25));
	TREE PAUP_2890 = (1,((((((((2,((4,21),18)),24),16),20),((3,((((5,(((6,7),9),10)),8),17),((11,12,13,22,23),19))),26)),14),15),25));
	TREE PAUP_2891 = (1,((((((((2,18),24),16),20),((3,((((4,13),21),19),(((5,(((6,7),9),10)),8),((11,12,22,23),17)))),26)),14),15),25));
	TREE PAUP_2892 = (1,((((((((2,18),24),16),20),((3,((((4,13),21),19),((((5,(((6,7),9),10)),8),(11,12,22,23)),17))),26)),14),15),25));
	TREE PAUP_2893 = (1,((((((((2,(((4,13),21),18)),24),16),20),((3,((((5,(((6,7),9),10)),8),17),((11,12,22,23),19))),26)),14),15),25));
	TREE PAUP_2894 = (1,((((((((2,18),24),16),20),((3,((((4,13),(21,22)),((11,12,23),19)),(((5,(((6,7),9),10)),8),17))),26)),14),15),25));
	TREE PAUP_2895 = (1,((((((((2,18),24),16),20),((3,(((4,(21,22)),19),((((5,(((6,7),9),10)),8),13),((11,12,23),17)))),26)),14),15),25));
	TREE PAUP_2896 = (1,((((((((2,((4,21),18)),24),16),20),((3,(((((5,(((6,7),9),10)),8),13),((11,12,22,23),17)),19)),26)),14),15),25));
	TREE PAUP_2897 = (1,((((((((2,18),24),16),20),((3,(((4,(21,22)),19),(((((5,(((6,7),9),10)),8),13),(11,12,23)),17))),26)),14),15),25));
	TREE PAUP_2898 = (1,((((((((2,((4,21),18)),24),16),20),((3,((((((5,(((6,7),9),10)),8),13),(11,12,22,23)),17),19)),26)),14),15),25));
	TREE PAUP_2899 = (1,((((((((2,18),24),16),20),(((3,(((5,(((6,7),9),10)),8),((11,12,13,22,23),17))),((4,21),19)),26)),14),15),25));
	TREE PAUP_2900 = (1,((((((((2,18),24),16),20),((3,(((4,(21,22)),19),((((5,(((6,7),9),10)),8),(11,12,13,23)),17))),26)),14),15),25));
	TREE PAUP_2901 = (1,((((((((2,((4,21),18)),24),16),20),((3,(((((5,(((6,7),9),10)),8),(11,12,13,22,23)),17),19)),26)),14),15),25));
	TREE PAUP_2902 = (1,((((((((2,((4,21),18)),24),16),20),((3,((((5,(((6,7),9),10)),8),13),(((11,12,22,23),19),17))),26)),14),15),25));
	TREE PAUP_2903 = (1,((((((((2,((4,21),18)),24),16),20),((3,((((5,(((6,7),9),10)),8),13),(((11,12,22,23),17),19))),26)),14),15),25));
	TREE PAUP_2904 = (1,((((((((2,((4,21),18)),24),16),20),((3,(((((5,(((6,7),9),10)),8),13),((11,12,22,23),19)),17)),26)),14),15),25));
	TREE PAUP_2905 = (1,((((((((2,((4,21),18)),24),16),20),((3,((((((5,(((6,7),9),10)),8),13),(11,12,22,23)),19),17)),26)),14),15),25));
	TREE PAUP_2906 = (1,((((((((2,((4,21),18)),24),16),20),((3,((((5,(((6,7),9),10)),(8,13)),((11,12,22,23),19)),17)),26)),14),15),25));
	TREE PAUP_2907 = (1,((((((((2,((4,21),18)),24),16),20),((3,(((5,(((6,7),9),10)),(8,13)),(((11,12,22,23),19),17))),26)),14),15),25));
	TREE PAUP_2908 = (1,((((((((2,((4,21),18)),24),16),20),((3,(((((5,(((6,7),9),10)),(8,13)),(11,12,22,23)),19),17)),26)),14),15),25));
	TREE PAUP_2909 = (1,((((((((2,((4,(21,22)),18)),24),16),20),((3,(((((5,(((6,7),9),10)),8),13),17),((11,12,23),19))),26)),14),15),25));
	TREE PAUP_2910 = (1,((((((((2,18),24),16),20),((3,(((4,(21,22)),19),((5,((((6,7),9),10),8)),((11,12,13,23),17)))),26)),14),15),25));
	TREE PAUP_2911 = (1,((((((((2,((4,21),18)),24),16),20),((3,(((5,((((6,7),9),10),8)),((11,12,13,22,23),17)),19)),26)),14),15),25));
	TREE PAUP_2912 = (1,((((((((2,((4,21),18)),24),16),20),((3,((((5,(((6,7),9),10)),(8,13)),((11,12,22,23),17)),19)),26)),14),15),25));
	TREE PAUP_2913 = (1,((((((((2,18),24),16),20),((3,(((4,(21,22)),19),(((5,(((6,7),9),10)),(8,13)),((11,12,23),17)))),26)),14),15),25));
	TREE PAUP_2914 = (1,((((((((2,((4,(21,22)),18)),24),16),20),((3,(((5,(((((6,7),9),10),8),13)),((11,12,23),17)),19)),26)),14),15),25));
	TREE PAUP_2915 = (1,((((((((2,18),24),16),20),((3,((((4,13),(21,22)),19),((5,((((6,7),9),10),8)),((11,12,23),17)))),26)),14),15),25));
	TREE PAUP_2916 = (1,((((((((2,((4,21),18)),24),16),20),((3,(((5,(((((6,7),9),10),8),13)),19),((11,12,22,23),17))),26)),14),15),25));
	TREE PAUP_2917 = (1,((((((((2,((4,21),18)),24),16),20),((3,((((5,((((6,7),9),10),8)),13),19),((11,12,22,23),17))),26)),14),15),25));
	TREE PAUP_2918 = (1,((((((((2,((4,21),18)),24),16),20),((3,(((5,(((((6,7),9),10),8),13)),(11,12,22,23)),(17,19))),26)),14),15),25));
	TREE PAUP_2919 = (1,((((((((2,(((4,13),21),18)),24),16),20),((3,(((5,((((6,7),9),10),8)),((11,12,22,23),17)),19)),26)),14),15),25));
	TREE PAUP_2920 = (1,((((((((2,18),24),16),20),((3,(((4,(21,22)),19),((((5,(((6,7),9),10)),(8,13)),(11,12,23)),17))),26)),14),15),25));
	TREE PAUP_2921 = (1,((((((((2,((4,21),18)),24),16),20),((3,(((((5,(((6,7),9),10)),(8,13)),(11,12,22,23)),17),19)),26)),14),15),25));
	TREE PAUP_2922 = (1,((((((((2,((4,(21,22)),18)),24),16),20),((3,((((5,(((((6,7),9),10),8),13)),(11,12,23)),17),19)),26)),14),15),25));
	TREE PAUP_2923 = (1,((((((((2,18),24),16),20),((3,((((4,13),(21,22)),19),(((5,((((6,7),9),10),8)),(11,12,23)),17))),26)),14),15),25));
	TREE PAUP_2924 = (1,((((((((2,(((4,13),21),18)),24),16),20),((3,((((5,((((6,7),9),10),8)),(11,12,22,23)),17),19)),26)),14),15),25));
	TREE PAUP_2925 = (1,((((((((2,((4,21),18)),24),16),20),((3,((5,((((((6,7),9),10),8),13),11,12,22,23)),(17,19))),26)),14),15),25));
	TREE PAUP_2926 = (1,((((((((2,((4,21),18)),24),16),20),((3,((5,19),(((((((6,7),9),10),8),13),11,12,22,23),17))),26)),14),15),25));
	TREE PAUP_2927 = (1,((((((((2,18),24),16),20),(((3,((5,23),(((((((6,7),9),10),8),13),11,12,22),17))),((4,21),19)),26)),14),15),25));
	TREE PAUP_2928 = (1,((((((((2,18),24),16),20),(((3,(5,(((((((6,7),9),10),8),13),11,12,23),17))),((4,(21,22)),19)),26)),14),15),25));
	TREE PAUP_2929 = (1,((((((((2,18),24),16),20),(((3,((5,(((6,7),9),10)),(((8,13),11,12,22,23),17))),((4,21),19)),26)),14),15),25));
	TREE PAUP_2930 = (1,((((((((2,18),24),16),20),((3,(((4,(21,22)),19),(((5,23),((((((6,7),9),10),8),13),11,12)),17))),26)),14),15),25));
	TREE PAUP_2931 = (1,((((((((2,((4,21),18)),24),16),20),((3,((((5,23),((((((6,7),9),10),8),13),11,12,22)),17),19)),26)),14),15),25));
	TREE PAUP_2932 = (1,((((((((2,18),24),16),20),((3,(((4,21),19),((((5,(((6,7),9),10)),23),((8,13),11,12,22)),17))),26)),14),15),25));
	TREE PAUP_2933 = (1,((((((((2,18),24),16),20),((3,(((4,(21,22)),19),(((5,(((6,7),9),10)),((8,13),11,12,23)),17))),26)),14),15),25));
	TREE PAUP_2934 = (1,((((((((2,((4,21),18)),24),16),20),((3,((((5,(((6,7),9),10)),((8,13),11,12,22,23)),17),19)),26)),14),15),25));
	TREE PAUP_2935 = (1,((((((((2,((4,(21,22)),18)),24),16),20),((3,(((5,((((((6,7),9),10),8),13),11,12,23)),17),19)),26)),14),15),25));
	TREE PAUP_2936 = (1,((((((((2,((4,21),18)),24),16),20),((3,((((5,23),((((((6,7),9),10),8),13),11,12,22)),19),17)),26)),14),15),25));
	TREE PAUP_2937 = (1,((((((((2,((4,21),18)),24),16),20),((3,(((5,23),((((((6,7),9),10),8),13),11,12,22)),(17,19))),26)),14),15),25));
	TREE PAUP_2938 = (1,((((((((2,((4,21),18)),24),16),20),((3,(((5,23),(((((((6,7),9),10),8),13),11,12,22),17)),19)),26)),14),15),25));
	TREE PAUP_2939 = (1,((((((((2,((4,((((((6,7),9),10),8),13),11,12,22),21),18)),24),16),20),((3,(((5,23),17),19)),26)),14),15),25));
	TREE PAUP_2940 = (1,((((((((2,((4,21),18)),24),16),20),((3,(((5,(((6,7),9),10)),(8,13)),(((11,12,22,23),17),19))),26)),14),15),25));
	TREE PAUP_2941 = (1,((((((((2,((4,(21,22)),18)),24),16),20),((3,((((5,(((6,7),9),10)),(8,13)),17),((11,12,23),19))),26)),14),15),25));
	TREE PAUP_2942 = (1,((((((((2,((4,21),18)),24),16),20),((3,((5,((((6,7),9),10),8)),(((11,12,13,22,23),19),17))),26)),14),15),25));
	TREE PAUP_2943 = (1,((((((((2,((4,(21,22)),18)),24),16),20),((3,((5,(((((6,7),9),10),8),13)),(((11,12,23),19),17))),26)),14),15),25));
	TREE PAUP_2944 = (1,((((((((2,(((4,13),21),18)),24),16),20),((3,((5,((((6,7),9),10),8)),(((11,12,22,23),19),17))),26)),14),15),25));
	TREE PAUP_2945 = (1,((((((((2,18),24),16),20),((3,(((4,21),(5,(((((6,7),9),10),8),13))),(((11,12,22,23),19),17))),26)),14),15),25));
	TREE PAUP_2946 = (1,((((((((2,((4,21),18)),24),16),20),((3,((5,((((6,7),9),10),8)),(((11,12,13,22,23),17),19))),26)),14),15),25));
	TREE PAUP_2947 = (1,((((((((2,((4,(21,22)),18)),24),16),20),((3,((5,(((((6,7),9),10),8),13)),(((11,12,23),17),19))),26)),14),15),25));
	TREE PAUP_2948 = (1,((((((((2,(((4,13),21),18)),24),16),20),((3,((5,((((6,7),9),10),8)),(((11,12,22,23),17),19))),26)),14),15),25));
	TREE PAUP_2949 = (1,((((((((2,18),24),16),20),((3,(((4,21),(5,(((((6,7),9),10),8),13))),(((11,12,22,23),17),19))),26)),14),15),25));
	TREE PAUP_2950 = (1,((((((((2,((4,21),18)),24),16),20),((3,(((5,((((6,7),9),10),8)),((11,12,13,22,23),19)),17)),26)),14),15),25));
	TREE PAUP_2951 = (1,((((((((2,(((4,13),21),18)),24),16),20),((3,(((5,((((6,7),9),10),8)),((11,12,22,23),19)),17)),26)),14),15),25));
	TREE PAUP_2952 = (1,((((((((2,((4,(21,22)),18)),24),16),20),((3,(((5,(((((6,7),9),10),8),13)),((11,12,23),19)),17)),26)),14),15),25));
	TREE PAUP_2953 = (1,((((((((2,18),24),16),20),((3,(((4,21),17),((5,(((((6,7),9),10),8),13)),((11,12,22,23),19)))),26)),14),15),25));
	TREE PAUP_2954 = (1,((((((((2,((4,21),18)),24),16),20),((3,((((5,((((6,7),9),10),8)),(11,12,13,22,23)),19),17)),26)),14),15),25));
	TREE PAUP_2955 = (1,((((((((2,(((4,13),21),18)),24),16),20),((3,((((5,((((6,7),9),10),8)),(11,12,22,23)),19),17)),26)),14),15),25));
	TREE PAUP_2956 = (1,((((((((2,((4,(21,22)),18)),24),16),20),((3,((((5,(((((6,7),9),10),8),13)),(11,12,23)),19),17)),26)),14),15),25));
	TREE PAUP_2957 = (1,((((((((2,18),24),16),20),((3,(((4,21),17),(((5,(((((6,7),9),10),8),13)),(11,12,22,23)),19))),26)),14),15),25));
	TREE PAUP_2958 = (1,((((((((2,((4,21),18)),24),16),20),((3,((((5,((((6,7),9),10),8)),13),(11,12,22,23)),(17,19))),26)),14),15),25));
	TREE PAUP_2959 = (1,((((((((2,((4,(21,22)),18)),24),16),20),((3,((((5,((((6,7),9),10),8)),13),((11,12,23),19)),17)),26)),14),15),25));
	TREE PAUP_2960 = (1,((((((((2,18),24),16),20),((3,(((4,21),17),(((5,((((6,7),9),10),8)),13),((11,12,22,23),19)))),26)),14),15),25));
	TREE PAUP_2961 = (1,((((((((2,((4,21),18)),24),16),20),((3,(((5,((((6,7),9),10),8)),(11,12,13,22,23)),(17,19))),26)),14),15),25));
	TREE PAUP_2962 = (1,((((((((2,((4,(21,22)),18)),24),16),20),((3,(((5,((((6,7),9),10),8)),13),(((11,12,23),19),17))),26)),14),15),25));
	TREE PAUP_2963 = (1,((((((((2,18),24),16),20),((3,(((4,21),((5,((((6,7),9),10),8)),13)),(((11,12,22,23),19),17))),26)),14),15),25));
	TREE PAUP_2964 = (1,((((((((2,((4,21),18)),24),16),20),((3,(((((5,(((6,7),9),10)),8),(11,12,13,22,23)),19),17)),26)),14),15),25));
	TREE PAUP_2965 = (1,((((((((2,((4,21),18)),24),16),20),((3,((((5,(((6,7),9),10)),8),((11,12,13,22,23),19)),17)),26)),14),15),25));
	TREE PAUP_2966 = (1,((((((((2,((4,21),18)),24),16),20),((3,(((5,(((6,7),9),10)),8),(((11,12,13,22,23),19),17))),26)),14),15),25));
	TREE PAUP_2967 = (1,((((((((2,((4,(21,22)),18)),24),16),20),((3,(((((5,((((6,7),9),10),8)),13),(11,12,23)),19),17)),26)),14),15),25));
	TREE PAUP_2968 = (1,((((((((2,18),24),16),20),((3,(((4,21),17),((((5,((((6,7),9),10),8)),13),(11,12,22,23)),19))),26)),14),15),25));
	TREE PAUP_2969 = (1,((((((((2,((4,(21,22)),18)),24),16),20),((3,(((5,((((6,7),9),10),8)),17),((11,12,13,23),19))),26)),14),15),25));
	TREE PAUP_2970 = (1,((((((((2,(((4,13),(21,22)),18)),24),16),20),((3,(((5,((((6,7),9),10),8)),17),((11,12,23),19))),26)),14),15),25));
	TREE PAUP_2971 = (1,((((((((2,(((4,13),21),18)),24),16),20),((3,((((5,(((6,7),9),10)),8),((11,12,22,23),19)),17)),26)),14),15),25));
	TREE PAUP_2972 = (1,((((((((2,(((4,13),21),18)),24),16),20),((3,(((5,(((6,7),9),10)),8),(((11,12,22,23),19),17))),26)),14),15),25));
	TREE PAUP_2973 = (1,((((((((2,(((4,13),21),18)),24),16),20),((3,(((((5,(((6,7),9),10)),8),(11,12,22,23)),19),17)),26)),14),15),25));
	TREE PAUP_2974 = (1,((((((((2,18),24),(((3,(((5,(((6,7),9),10)),8),17)),(((4,13),(11,12,23),(21,22)),19)),26)),16),20),14),15),25));
	TREE PAUP_2975 = (1,((((((((2,18),24),(((3,(((5,(((6,7),9),10)),8),17)),((4,(11,12,13,23),(21,22)),19)),26)),16),20),14),15),25));
	TREE PAUP_2976 = (1,((((((((2,18),24),(((3,((5,(((6,7),9),10)),17)),((4,((8,13),11,12,23),(21,22)),19)),26)),16),20),14),15),25));
	TREE PAUP_2977 = (1,((((((((2,18),24),(((3,((5,(((6,7),9),10)),17)),(((4,(8,13)),(11,12,23),(21,22)),19)),26)),16),20),14),15),25));
	TREE PAUP_2978 = (1,((((((((2,18),24),(((3,(((5,(((6,7),9),10)),23),17)),(((4,(8,13)),(11,12,22),21),19)),26)),16),20),14),15),25));
	TREE PAUP_2979 = (1,((((((((2,18),24),(((3,(((5,(((6,7),9),10)),23),17)),((4,((8,13),11,12,22),21),19)),26)),16),20),14),15),25));
	TREE PAUP_2980 = (1,((((((((2,18),24),(((3,((5,23),17)),(((4,(((((6,7),9),10),8),13)),(11,12),(21,22)),19)),26)),16),20),14),15),25));
	TREE PAUP_2981 = (1,((((((((2,18),24),(((3,((5,23),17)),((4,((((((6,7),9),10),8),13),11,12),(21,22)),19)),26)),16),20),14),15),25));
	TREE PAUP_2982 = (1,((((((((2,((4,21),18)),24),((3,(((5,23),(((((((6,7),9),10),8),13),11,12,22),17)),19)),26)),16),20),14),15),25));
	TREE PAUP_2983 = (1,((((((((2,18),24),((3,(((4,(21,22)),19),((5,23),(((((((6,7),9),10),8),13),11,12),17)))),26)),16),20),14),15),25));
	TREE PAUP_2984 = (1,((((((((2,18),24),((3,(((4,21),19),(((5,(((6,7),9),10)),23),(((8,13),11,12,22),17)))),26)),16),20),14),15),25));
[truncated: 2,577,896 more chars]
