# Supplementary material for: Variation and Variability in Skeletal Ossification of the Gray Short-tailed Opossum, Monodelphis domestica
Source: Integr Org Biol. 2024 Jul 3;6(1):obae024. doi: 10.1093/iob/obae024 (PMC11305135; doi:10.1093/iob/obae024)
Supplement: obae024_Supplemental_File [file obae024_supplemental_file.zip › OSA_Nexus/OSA_Nexus/Monodelphis_OSA_Cranial_MatureOut.nex]

#NEXUS
[written Sun Dec 01 22:54:17 CST 2013 by Mesquite  version 2.75 (build 566) at Zachs-iMac.local/10.0.1.4]

BEGIN TAXA;
	TITLE Semaphoronts;
	DIMENSIONS NTAX=26;
	TAXLABELS
		0b1a 5b 7b 11a 15b 20a21bHM 15a21b 10a 15d17b 13a15e15f15g116a 9a19b 8b8c9a2 11b 1b2c 1d day3 3b 3c day77a day6 7c 8a day8 2d 3a 4a 
	;

END;


BEGIN CHARACTERS;
	TITLE  Event_Matrix;
	DIMENSIONS  NCHAR=25;
	FORMAT DATATYPE = STANDARD GAP = - MISSING = ? SYMBOLS = "  0 1";
	CHARSTATELABELS 
		1 Premaxillae, 2 Maxillae, 3 Palatines, 4 Pterygoids, 5 Mandibles, 6 Squamosals, 7 Vomer, 8 Lacrimal, 9 Tympanic, 10 Prearticular, 11 Nasal, 12 Jugal, 13 Parietal, 14 Frontal, 15 Interparietal, 16 Exoccipitals, 17 Basioccipital, 18 Ala_temporalis, 19 Basisphenoid, 20 Malleus, 21 Periotic, 22 Presphenoid, 23 Orbitosphenoid, 24 Incus, 25 Stapes ; 
	MATRIX
	0b1a              1111111111111111111111111
	5b                0000001100000000111111111
	7b                0000001000101010000111111
	11a               0000000100000000000110111
	15b               0000000000000010000000110
	20a21bHM          0000000000000000000000000
	15a21b            0000000000000000000000100
	10a               0000000000000000000010111
	15d17b            0000000000000000000000101
	13a15e15f15g116a  0000000000000000000000111
	9a19b             00000000000000000001111??
	8b8c9a2           0000000000000000000111111
	11b               0000000000000000000110111
	1b2c              0001011111111110111111111
	1d                0001011111111111111111111
	day3              0000011110110000111111111
	3b                0000000000100000000111111
	3c                000000000000?0?0111111111
	day77a            0000000000001000000111111
	day6              0001011010011000010111111
	7c                0000000100000000000111011
	8a                000000?000000000000111011
	day8              0000000000000000000101111
	2d                0000011000000000111111111
	3a                00110111??111110111111111
	4a                0000011100101010011111111

;

END;
BEGIN TREES;
	Title 'Trees from "MonodelphisNoCT_OSA_Skull_MatOut.tre"';
	LINK Taxa = Semaphoronts;
	TRANSLATE
		1 0b1a,
		2 5b,
		3 7b,
		4 11a,
		5 15b,
		6 20a21bHM,
		7 15a21b,
		8 10a,
		9 15d17b,
		10 13a15e15f15g116a,
		11 9a19b,
		12 8b8c9a2,
		13 11b,
		14 1b2c,
		15 1d,
		16 day3,
		17 3b,
		18 3c,
		19 day77a,
		20 day6,
		21 7c,
		22 8a,
		23 day8,
		24 2d,
		25 3a,
		26 4a;
	TREE PAUP_1 = (((((((((((1,25),14,15),16),24),2),18),((3,(20,26)),19),11,12,17),21,22),23),((((4,13),8),10),5)),6,(7,9));
	TREE PAUP_2 = (((((((((((1,25),14,15),16),24),2),18),(((3,26),20),19),11,12,17),21,22),23),((((4,13),8),10),5)),6,(7,9));
	TREE PAUP_3 = (((((((((((1,25),14,15),16),24),2),18),((3,(20,26)),19),11,12,17),23),(21,22)),((((4,13),8),10),5)),6,(7,9));
	TREE PAUP_4 = ((((((((((((1,25),14,15),16),24),2),18),((3,(20,26)),19),11,12,17),23),(21,22)),(((4,13),8),10)),5),6,(7,9));
	TREE PAUP_5 = (((((((((((1,25),14,15),16),2),24),18),((3,(20,26)),19),11,12,17),21,22),23),((((4,13),8),10),5)),6,(7,9));
	TREE PAUP_6 = ((((((((((1,25),14,15),16),24),2),18),((3,(20,26)),19),11,12,17),21,22),23),(((((4,13),8),10),5),7,9),6);
	TREE PAUP_7 = ((((((((((((1,25),14,15),16),24),2),18),((3,(20,26)),19),11,12,17),21,22),23),(((4,13),8),10)),5),6,(7,9));
	TREE PAUP_8 = (((((((((((1,25),14,15),16),24),2),18),((3,(20,26)),19),11,12,17),21,22),23),(((4,13),8),10)),(5,7,9),6);
	TREE PAUP_9 = (((((((((((1,25),14,15),16),24),2),18),((3,(20,26)),19),11,12,17),21,22),23),5),(((((4,13),8),10),9),7),6);
	TREE PAUP_10 = (((((((((((1,15),14,25),16),24),2),18),((3,(20,26)),19),11,12,17),21,22),23),((((4,13),8),10),5)),6,(7,9));
	TREE PAUP_11 = (((((((((((((1,25),14,15),16),24),2),18),((3,(20,26)),19),11,12,17),4,13),8),10),5),((21,22),23)),6,(7,9));
	TREE PAUP_12 = (((((((((((1,25),14,15),16),24),2),18),(((3,26),20),19),11,12,17),23),(21,22)),((((4,13),8),10),5)),6,(7,9));
	TREE PAUP_13 = (((((((((((1,25),14,15),16),2),24),18),(((3,26),20),19),11,12,17),21,22),23),((((4,13),8),10),5)),6,(7,9));
	TREE PAUP_14 = ((((((((((1,25),14,15),16),24),2),18),(((3,26),20),19),11,12,17),21,22),23),(((((4,13),8),10),5),7,9),6);
	TREE PAUP_15 = ((((((((((((1,25),14,15),16),24),2),18),(((3,26),20),19),11,12,17),21,22),23),(((4,13),8),10)),5),6,(7,9));
	TREE PAUP_16 = (((((((((((1,25),14,15),16),24),2),18),(((3,26),20),19),11,12,17),21,22),23),(((4,13),8),10)),(5,7,9),6);
	TREE PAUP_17 = (((((((((((1,25),14,15),16),24),2),18),(((3,26),20),19),11,12,17),21,22),23),5),(((((4,13),8),10),9),7),6);
	TREE PAUP_18 = (((((((((((1,15),14,25),16),24),2),18),(((3,26),20),19),11,12,17),21,22),23),((((4,13),8),10),5)),6,(7,9));
	TREE PAUP_19 = (((((((((((((1,25),14,15),16),24),2),18),(((3,26),20),19),11,12,17),4,13),8),10),5),((21,22),23)),6,(7,9));
	TREE PAUP_20 = ((((((((((1,25),14,15),16),24),2),18),((3,(20,26)),19),11,12,17),23),(21,22)),(((((4,13),8),10),5),7,9),6);
	TREE PAUP_21 = (((((((((((1,25),14,15),16),24),2),18),((3,(20,26)),19),11,12,17),23),(21,22)),(((4,13),8),10)),(5,7,9),6);
	TREE PAUP_22 = (((((((((((1,25),14,15),16),24),2),18),((3,(20,26)),19),11,12,17),23),(21,22)),5),(((((4,13),8),10),9),7),6);
	TREE PAUP_23 = (((((((((((1,25),14,15),16),2),24),18),((3,(20,26)),19),11,12,17),23),(21,22)),((((4,13),8),10),5)),6,(7,9));
	TREE PAUP_24 = (((((((((((1,15),14,25),16),24),2),18),((3,(20,26)),19),11,12,17),23),(21,22)),((((4,13),8),10),5)),6,(7,9));
	TREE PAUP_25 = (((((((((((((1,25),14,15),16),24),2),18),((3,(20,26)),19),11,12,17),4,13),8),10),((21,22),23)),5),6,(7,9));
	TREE PAUP_26 = ((((((((((((1,25),14,15),16),2),24),18),((3,(20,26)),19),11,12,17),23),(21,22)),(((4,13),8),10)),5),6,(7,9));
	TREE PAUP_27 = ((((((((((((1,25),14,15),16),24),2),18),(((3,26),20),19),11,12,17),23),(21,22)),(((4,13),8),10)),5),6,(7,9));
	TREE PAUP_28 = ((((((((((((1,15),14,25),16),24),2),18),((3,(20,26)),19),11,12,17),23),(21,22)),(((4,13),8),10)),5),6,(7,9));
	TREE PAUP_29 = (((((((((((1,15),14,25),16),2),24),18),((3,(20,26)),19),11,12,17),21,22),23),((((4,13),8),10),5)),6,(7,9));
	TREE PAUP_30 = ((((((((((1,25),14,15),16),2),24),18),((3,(20,26)),19),11,12,17),21,22),23),(((((4,13),8),10),5),7,9),6);
	TREE PAUP_31 = ((((((((((((1,25),14,15),16),2),24),18),((3,(20,26)),19),11,12,17),21,22),23),(((4,13),8),10)),5),6,(7,9));
	TREE PAUP_32 = (((((((((((1,25),14,15),16),2),24),18),((3,(20,26)),19),11,12,17),21,22),23),(((4,13),8),10)),(5,7,9),6);
	TREE PAUP_33 = (((((((((((1,25),14,15),16),2),24),18),((3,(20,26)),19),11,12,17),21,22),23),5),(((((4,13),8),10),9),7),6);
	TREE PAUP_34 = (((((((((((((1,25),14,15),16),2),24),18),((3,(20,26)),19),11,12,17),4,13),8),10),5),((21,22),23)),6,(7,9));
	TREE PAUP_35 = (((((((((((1,25),14,15),16),24),2),18),((3,(20,26)),19),11,12,17),21,22),23),9),(((((4,13),8),10),5),7),6);
	TREE PAUP_36 = ((((((((((1,25),14,15),16),24),2),18),((3,(20,26)),19),11,12,17),21,22),23),(((((4,13),8),10),9),5,7),6);
	TREE PAUP_37 = ((((((((((1,15),14,25),16),24),2),18),((3,(20,26)),19),11,12,17),21,22),23),(((((4,13),8),10),5),7,9),6);
	TREE PAUP_38 = (((((((((((((1,25),14,15),16),24),2),18),((3,(20,26)),19),11,12,17),4,13),8),10),5),7,9),6,((21,22),23));
	TREE PAUP_39 = ((((((((((((1,15),14,25),16),24),2),18),((3,(20,26)),19),11,12,17),21,22),23),(((4,13),8),10)),5),6,(7,9));
	TREE PAUP_40 = ((((((((((((1,25),14,15),16),24),2),18),((3,(20,26)),19),11,12,17),21,22),23),(((4,13),8),10)),9),(5,7),6);
	TREE PAUP_41 = (((((((((((1,25),14,15),16),24),2),18),((3,(20,26)),19),11,12,17),21,22),23),((((4,13),8),10),9)),(5,7),6);
	TREE PAUP_42 = (((((((((((1,15),14,25),16),24),2),18),((3,(20,26)),19),11,12,17),21,22),23),(((4,13),8),10)),(5,7,9),6);
	TREE PAUP_43 = ((((((((((((1,25),14,15),16),24),2),18),((3,(20,26)),19),11,12,17),4,13),8),10),((21,22),23)),(5,7,9),6);
	TREE PAUP_44 = (((((((((((1,15),14,25),16),24),2),18),((3,(20,26)),19),11,12,17),21,22),23),5),(((((4,13),8),10),9),7),6);
	TREE PAUP_45 = (((((((((((((1,25),14,15),16),24),2),18),((3,(20,26)),19),11,12,17),4,13),8),10),9),7),(5,((21,22),23)),6);
	TREE PAUP_46 = (((((((((((((1,15),14,25),16),24),2),18),((3,(20,26)),19),11,12,17),4,13),8),10),5),((21,22),23)),6,(7,9));
	TREE PAUP_47 = ((((((((((1,25),14,15),16),24),2),18),(((3,26),20),19),11,12,17),23),(21,22)),(((((4,13),8),10),5),7,9),6);
	TREE PAUP_48 = (((((((((((1,25),14,15),16),24),2),18),(((3,26),20),19),11,12,17),23),(21,22)),(((4,13),8),10)),(5,7,9),6);
	TREE PAUP_49 = (((((((((((1,25),14,15),16),24),2),18),(((3,26),20),19),11,12,17),23),(21,22)),5),(((((4,13),8),10),9),7),6);
	TREE PAUP_50 = (((((((((((1,25),14,15),16),2),24),18),(((3,26),20),19),11,12,17),23),(21,22)),((((4,13),8),10),5)),6,(7,9));
	TREE PAUP_51 = (((((((((((1,15),14,25),16),24),2),18),(((3,26),20),19),11,12,17),23),(21,22)),((((4,13),8),10),5)),6,(7,9));
	TREE PAUP_52 = (((((((((((1,15),14,25),16),2),24),18),(((3,26),20),19),11,12,17),21,22),23),((((4,13),8),10),5)),6,(7,9));
	TREE PAUP_53 = ((((((((((1,25),14,15),16),2),24),18),(((3,26),20),19),11,12,17),21,22),23),(((((4,13),8),10),5),7,9),6);
	TREE PAUP_54 = ((((((((((((1,25),14,15),16),2),24),18),(((3,26),20),19),11,12,17),21,22),23),(((4,13),8),10)),5),6,(7,9));
	TREE PAUP_55 = (((((((((((1,25),14,15),16),2),24),18),(((3,26),20),19),11,12,17),21,22),23),(((4,13),8),10)),(5,7,9),6);
	TREE PAUP_56 = (((((((((((1,25),14,15),16),2),24),18),(((3,26),20),19),11,12,17),21,22),23),5),(((((4,13),8),10),9),7),6);
	TREE PAUP_57 = (((((((((((((1,25),14,15),16),2),24),18),(((3,26),20),19),11,12,17),4,13),8),10),5),((21,22),23)),6,(7,9));
	TREE PAUP_58 = ((((((((((1,25),14,15),16),24),2),18),(((3,26),20),19),11,12,17),21,22),23),(((((4,13),8),10),9),5,7),6);
	TREE PAUP_59 = (((((((((((1,25),14,15),16),24),2),18),(((3,26),20),19),11,12,17),21,22),23),9),(((((4,13),8),10),5),7),6);
	TREE PAUP_60 = (((((((((((1,25),14,15),16),24),2),18),(((3,26),20),19),11,12,17),23),(21,22)),9),(((((4,13),8),10),5),7),6);
	TREE PAUP_61 = ((((((((((1,15),14,25),16),24),2),18),(((3,26),20),19),11,12,17),21,22),23),(((((4,13),8),10),5),7,9),6);
	TREE PAUP_62 = (((((((((((((1,25),14,15),16),24),2),18),(((3,26),20),19),11,12,17),4,13),8),10),5),7,9),6,((21,22),23));
	TREE PAUP_63 = ((((((((((((1,15),14,25),16),24),2),18),(((3,26),20),19),11,12,17),21,22),23),(((4,13),8),10)),5),6,(7,9));
	TREE PAUP_64 = (((((((((((((1,25),14,15),16),24),2),18),(((3,26),20),19),11,12,17),4,13),8),10),((21,22),23)),5),6,(7,9));
	TREE PAUP_65 = ((((((((((((1,25),14,15),16),24),2),18),(((3,26),20),19),11,12,17),21,22),23),(((4,13),8),10)),9),(5,7),6);
	TREE PAUP_66 = (((((((((((1,25),14,15),16),24),2),18),(((3,26),20),19),11,12,17),21,22),23),((((4,13),8),10),9)),(5,7),6);
	TREE PAUP_67 = (((((((((((1,15),14,25),16),24),2),18),(((3,26),20),19),11,12,17),21,22),23),(((4,13),8),10)),(5,7,9),6);
	TREE PAUP_68 = ((((((((((((1,25),14,15),16),24),2),18),(((3,26),20),19),11,12,17),4,13),8),10),((21,22),23)),(5,7,9),6);
	TREE PAUP_69 = (((((((((((1,15),14,25),16),24),2),18),(((3,26),20),19),11,12,17),21,22),23),5),(((((4,13),8),10),9),7),6);
	TREE PAUP_70 = (((((((((((((1,25),14,15),16),24),2),18),(((3,26),20),19),11,12,17),4,13),8),10),9),7),(5,((21,22),23)),6);
	TREE PAUP_71 = (((((((((((((1,15),14,25),16),24),2),18),(((3,26),20),19),11,12,17),4,13),8),10),5),((21,22),23)),6,(7,9));
	TREE PAUP_72 = ((((((((((1,25),14,15),16),24),2),18),((3,(20,26)),19),11,12,17),23),(21,22)),(((((4,13),8),10),9),5,7),6);
	TREE PAUP_73 = (((((((((((1,25),14,15),16),24),2),18),((3,(20,26)),19),11,12,17),23),(21,22)),9),(((((4,13),8),10),5),7),6);
	TREE PAUP_74 = ((((((((((1,25),14,15),16),2),24),18),((3,(20,26)),19),11,12,17),23),(21,22)),(((((4,13),8),10),5),7,9),6);
	TREE PAUP_75 = ((((((((((1,15),14,25),16),24),2),18),((3,(20,26)),19),11,12,17),23),(21,22)),(((((4,13),8),10),5),7,9),6);
	TREE PAUP_76 = ((((((((((((1,25),14,15),16),24),2),18),((3,(20,26)),19),11,12,17),23),(21,22)),(((4,13),8),10)),9),(5,7),6);
	TREE PAUP_77 = (((((((((((1,25),14,15),16),24),2),18),((3,(20,26)),19),11,12,17),23),(21,22)),((((4,13),8),10),9)),(5,7),6);
	TREE PAUP_78 = (((((((((((1,25),14,15),16),2),24),18),((3,(20,26)),19),11,12,17),23),(21,22)),(((4,13),8),10)),(5,7,9),6);
	TREE PAUP_79 = (((((((((((1,15),14,25),16),24),2),18),((3,(20,26)),19),11,12,17),23),(21,22)),(((4,13),8),10)),(5,7,9),6);
	TREE PAUP_80 = (((((((((((1,25),14,15),16),2),24),18),((3,(20,26)),19),11,12,17),23),(21,22)),5),(((((4,13),8),10),9),7),6);
	TREE PAUP_81 = (((((((((((1,15),14,25),16),24),2),18),((3,(20,26)),19),11,12,17),23),(21,22)),5),(((((4,13),8),10),9),7),6);
	TREE PAUP_82 = (((((((((((1,15),14,25),16),2),24),18),((3,(20,26)),19),11,12,17),23),(21,22)),((((4,13),8),10),5)),6,(7,9));
	TREE PAUP_83 = (((((((((((((1,25),14,15),16),2),24),18),((3,(20,26)),19),11,12,17),4,13),8),10),((21,22),23)),5),6,(7,9));
	TREE PAUP_84 = (((((((((((((1,15),14,25),16),24),2),18),((3,(20,26)),19),11,12,17),4,13),8),10),((21,22),23)),5),6,(7,9));
	TREE PAUP_85 = ((((((((((((1,15),14,25),16),2),24),18),((3,(20,26)),19),11,12,17),23),(21,22)),(((4,13),8),10)),5),6,(7,9));
	TREE PAUP_86 = ((((((((((((1,25),14,15),16),2),24),18),(((3,26),20),19),11,12,17),23),(21,22)),(((4,13),8),10)),5),6,(7,9));
	TREE PAUP_87 = ((((((((((((1,15),14,25),16),24),2),18),(((3,26),20),19),11,12,17),23),(21,22)),(((4,13),8),10)),5),6,(7,9));
	TREE PAUP_88 = ((((((((((1,15),14,25),16),2),24),18),((3,(20,26)),19),11,12,17),21,22),23),(((((4,13),8),10),5),7,9),6);
	TREE PAUP_89 = ((((((((((((1,15),14,25),16),2),24),18),((3,(20,26)),19),11,12,17),21,22),23),(((4,13),8),10)),5),6,(7,9));
	TREE PAUP_90 = (((((((((((1,15),14,25),16),2),24),18),((3,(20,26)),19),11,12,17),21,22),23),(((4,13),8),10)),(5,7,9),6);
	TREE PAUP_91 = (((((((((((1,15),14,25),16),2),24),18),((3,(20,26)),19),11,12,17),21,22),23),5),(((((4,13),8),10),9),7),6);
	TREE PAUP_92 = (((((((((((((1,15),14,25),16),2),24),18),((3,(20,26)),19),11,12,17),4,13),8),10),5),((21,22),23)),6,(7,9));
	TREE PAUP_93 = ((((((((((1,25),14,15),16),2),24),18),((3,(20,26)),19),11,12,17),21,22),23),(((((4,13),8),10),9),5,7),6);
	TREE PAUP_94 = (((((((((((1,25),14,15),16),2),24),18),((3,(20,26)),19),11,12,17),21,22),23),9),(((((4,13),8),10),5),7),6);
	TREE PAUP_95 = (((((((((((((1,25),14,15),16),2),24),18),((3,(20,26)),19),11,12,17),4,13),8),10),5),7,9),6,((21,22),23));
	TREE PAUP_96 = ((((((((((((1,25),14,15),16),2),24),18),((3,(20,26)),19),11,12,17),21,22),23),(((4,13),8),10)),9),(5,7),6);
	TREE PAUP_97 = (((((((((((1,25),14,15),16),2),24),18),((3,(20,26)),19),11,12,17),21,22),23),((((4,13),8),10),9)),(5,7),6);
	TREE PAUP_98 = ((((((((((((1,25),14,15),16),2),24),18),((3,(20,26)),19),11,12,17),4,13),8),10),((21,22),23)),(5,7,9),6);
	TREE PAUP_99 = (((((((((((((1,25),14,15),16),2),24),18),((3,(20,26)),19),11,12,17),4,13),8),10),9),7),(5,((21,22),23)),6);
	TREE PAUP_100 = (((((((((((1,15),14,25),16),24),2),18),((3,(20,26)),19),11,12,17),21,22),23),9),(((((4,13),8),10),5),7),6);
	TREE PAUP_101 = (((((((((((((1,25),14,15),16),24),2),18),((3,(20,26)),19),11,12,17),4,13),8),10),5),7),6,(9,((21,22),23)));
	TREE PAUP_102 = ((((((((((1,15),14,25),16),24),2),18),((3,(20,26)),19),11,12,17),21,22),23),(((((4,13),8),10),9),5,7),6);
	TREE PAUP_103 = (((((((((((((1,25),14,15),16),24),2),18),((3,(20,26)),19),11,12,17),4,13),8),10),9),5,7),6,((21,22),23));
	TREE PAUP_104 = (((((((((((((1,15),14,25),16),24),2),18),((3,(20,26)),19),11,12,17),4,13),8),10),5),7,9),6,((21,22),23));
	TREE PAUP_105 = ((((((((((((1,15),14,25),16),24),2),18),((3,(20,26)),19),11,12,17),21,22),23),(((4,13),8),10)),9),(5,7),6);
	TREE PAUP_106 = (((((((((((((1,25),14,15),16),24),2),18),((3,(20,26)),19),11,12,17),4,13),8),10),((21,22),23)),9),(5,7),6);
	TREE PAUP_107 = (((((((((((1,15),14,25),16),24),2),18),((3,(20,26)),19),11,12,17),21,22),23),((((4,13),8),10),9)),(5,7),6);
	TREE PAUP_108 = (((((((((((((1,25),14,15),16),24),2),18),((3,(20,26)),19),11,12,17),4,13),8),10),9),((21,22),23)),(5,7),6);
	TREE PAUP_109 = ((((((((((((1,15),14,25),16),24),2),18),((3,(20,26)),19),11,12,17),4,13),8),10),((21,22),23)),(5,7,9),6);
	TREE PAUP_110 = ((((((((((1,15),14,25),16),24),2),18),((3,(20,26)),19),11,12,17),23),(21,22)),(((((4,13),8),10),9),5,7),6);
	TREE PAUP_111 = (((((((((((((1,15),14,25),16),24),2),18),((3,(20,26)),19),11,12,17),4,13),8),10),9),7),(5,((21,22),23)),6);
	TREE PAUP_112 = ((((((((((1,25),14,15),16),24),2),18),(((3,26),20),19),11,12,17),23),(21,22)),(((((4,13),8),10),9),5,7),6);
	TREE PAUP_113 = ((((((((((1,25),14,15),16),2),24),18),(((3,26),20),19),11,12,17),23),(21,22)),(((((4,13),8),10),5),7,9),6);
	TREE PAUP_114 = ((((((((((1,15),14,25),16),24),2),18),(((3,26),20),19),11,12,17),23),(21,22)),(((((4,13),8),10),5),7,9),6);
	TREE PAUP_115 = ((((((((((((1,25),14,15),16),24),2),18),(((3,26),20),19),11,12,17),23),(21,22)),(((4,13),8),10)),9),(5,7),6);
	TREE PAUP_116 = (((((((((((1,25),14,15),16),24),2),18),(((3,26),20),19),11,12,17),23),(21,22)),((((4,13),8),10),9)),(5,7),6);
	TREE PAUP_117 = (((((((((((1,25),14,15),16),2),24),18),(((3,26),20),19),11,12,17),23),(21,22)),(((4,13),8),10)),(5,7,9),6);
	TREE PAUP_118 = (((((((((((1,15),14,25),16),24),2),18),(((3,26),20),19),11,12,17),23),(21,22)),(((4,13),8),10)),(5,7,9),6);
	TREE PAUP_119 = (((((((((((1,25),14,15),16),2),24),18),(((3,26),20),19),11,12,17),23),(21,22)),5),(((((4,13),8),10),9),7),6);
	TREE PAUP_120 = (((((((((((1,15),14,25),16),24),2),18),(((3,26),20),19),11,12,17),23),(21,22)),5),(((((4,13),8),10),9),7),6);
	TREE PAUP_121 = (((((((((((1,15),14,25),16),2),24),18),(((3,26),20),19),11,12,17),23),(21,22)),((((4,13),8),10),5)),6,(7,9));
	TREE PAUP_122 = ((((((((((1,15),14,25),16),2),24),18),(((3,26),20),19),11,12,17),21,22),23),(((((4,13),8),10),5),7,9),6);
	TREE PAUP_123 = ((((((((((((1,15),14,25),16),2),24),18),(((3,26),20),19),11,12,17),21,22),23),(((4,13),8),10)),5),6,(7,9));
	TREE PAUP_124 = (((((((((((1,15),14,25),16),2),24),18),(((3,26),20),19),11,12,17),21,22),23),(((4,13),8),10)),(5,7,9),6);
	TREE PAUP_125 = (((((((((((1,15),14,25),16),2),24),18),(((3,26),20),19),11,12,17),21,22),23),5),(((((4,13),8),10),9),7),6);
	TREE PAUP_126 = (((((((((((((1,15),14,25),16),2),24),18),(((3,26),20),19),11,12,17),4,13),8),10),5),((21,22),23)),6,(7,9));
	TREE PAUP_127 = (((((((((((1,25),14,15),16),2),24),18),(((3,26),20),19),11,12,17),21,22),23),9),(((((4,13),8),10),5),7),6);
	TREE PAUP_128 = ((((((((((1,25),14,15),16),2),24),18),(((3,26),20),19),11,12,17),21,22),23),(((((4,13),8),10),9),5,7),6);
	TREE PAUP_129 = (((((((((((((1,25),14,15),16),2),24),18),(((3,26),20),19),11,12,17),4,13),8),10),5),7,9),6,((21,22),23));
	TREE PAUP_130 = (((((((((((((1,25),14,15),16),2),24),18),(((3,26),20),19),11,12,17),4,13),8),10),((21,22),23)),5),6,(7,9));
	TREE PAUP_131 = ((((((((((((1,25),14,15),16),2),24),18),(((3,26),20),19),11,12,17),21,22),23),(((4,13),8),10)),9),(5,7),6);
	TREE PAUP_132 = (((((((((((1,25),14,15),16),2),24),18),(((3,26),20),19),11,12,17),21,22),23),((((4,13),8),10),9)),(5,7),6);
	TREE PAUP_133 = ((((((((((((1,25),14,15),16),2),24),18),(((3,26),20),19),11,12,17),4,13),8),10),((21,22),23)),(5,7,9),6);
	TREE PAUP_134 = (((((((((((((1,25),14,15),16),2),24),18),(((3,26),20),19),11,12,17),4,13),8),10),9),7),(5,((21,22),23)),6);
	TREE PAUP_135 = ((((((((((1,15),14,25),16),24),2),18),(((3,26),20),19),11,12,17),21,22),23),(((((4,13),8),10),9),5,7),6);
	TREE PAUP_136 = (((((((((((((1,25),14,15),16),24),2),18),(((3,26),20),19),11,12,17),4,13),8),10),9),5,7),6,((21,22),23));
	TREE PAUP_137 = (((((((((((1,15),14,25),16),24),2),18),(((3,26),20),19),11,12,17),21,22),23),9),(((((4,13),8),10),5),7),6);
	TREE PAUP_138 = (((((((((((((1,25),14,15),16),24),2),18),(((3,26),20),19),11,12,17),4,13),8),10),5),7),6,(9,((21,22),23)));
	TREE PAUP_139 = (((((((((((1,25),14,15),16),2),24),18),(((3,26),20),19),11,12,17),23),(21,22)),9),(((((4,13),8),10),5),7),6);
	TREE PAUP_140 = (((((((((((1,15),14,25),16),24),2),18),(((3,26),20),19),11,12,17),23),(21,22)),9),(((((4,13),8),10),5),7),6);
	TREE PAUP_141 = (((((((((((((1,15),14,25),16),24),2),18),(((3,26),20),19),11,12,17),4,13),8),10),5),7,9),6,((21,22),23));
	TREE PAUP_142 = (((((((((((((1,15),14,25),16),24),2),18),(((3,26),20),19),11,12,17),4,13),8),10),((21,22),23)),5),6,(7,9));
	TREE PAUP_143 = ((((((((((((1,15),14,25),16),24),2),18),(((3,26),20),19),11,12,17),21,22),23),(((4,13),8),10)),9),(5,7),6);
	TREE PAUP_144 = (((((((((((((1,25),14,15),16),24),2),18),(((3,26),20),19),11,12,17),4,13),8),10),((21,22),23)),9),(5,7),6);
	TREE PAUP_145 = (((((((((((1,15),14,25),16),24),2),18),(((3,26),20),19),11,12,17),21,22),23),((((4,13),8),10),9)),(5,7),6);
	TREE PAUP_146 = (((((((((((((1,25),14,15),16),24),2),18),(((3,26),20),19),11,12,17),4,13),8),10),9),((21,22),23)),(5,7),6);
	TREE PAUP_147 = ((((((((((((1,15),14,25),16),24),2),18),(((3,26),20),19),11,12,17),4,13),8),10),((21,22),23)),(5,7,9),6);
	TREE PAUP_148 = (((((((((((((1,15),14,25),16),24),2),18),(((3,26),20),19),11,12,17),4,13),8),10),9),7),(5,((21,22),23)),6);
	TREE PAUP_149 = ((((((((((1,25),14,15),16),2),24),18),((3,(20,26)),19),11,12,17),23),(21,22)),(((((4,13),8),10),9),5,7),6);
	TREE PAUP_150 = (((((((((((1,25),14,15),16),2),24),18),((3,(20,26)),19),11,12,17),23),(21,22)),9),(((((4,13),8),10),5),7),6);
	TREE PAUP_151 = (((((((((((1,15),14,25),16),24),2),18),((3,(20,26)),19),11,12,17),23),(21,22)),9),(((((4,13),8),10),5),7),6);
	TREE PAUP_152 = ((((((((((1,15),14,25),16),2),24),18),((3,(20,26)),19),11,12,17),23),(21,22)),(((((4,13),8),10),5),7,9),6);
	TREE PAUP_153 = ((((((((((((1,25),14,15),16),2),24),18),((3,(20,26)),19),11,12,17),23),(21,22)),(((4,13),8),10)),9),(5,7),6);
	TREE PAUP_154 = ((((((((((((1,15),14,25),16),24),2),18),((3,(20,26)),19),11,12,17),23),(21,22)),(((4,13),8),10)),9),(5,7),6);
	TREE PAUP_155 = (((((((((((1,25),14,15),16),2),24),18),((3,(20,26)),19),11,12,17),23),(21,22)),((((4,13),8),10),9)),(5,7),6);
	TREE PAUP_156 = (((((((((((1,15),14,25),16),24),2),18),((3,(20,26)),19),11,12,17),23),(21,22)),((((4,13),8),10),9)),(5,7),6);
	TREE PAUP_157 = (((((((((((1,15),14,25),16),2),24),18),((3,(20,26)),19),11,12,17),23),(21,22)),(((4,13),8),10)),(5,7,9),6);
	TREE PAUP_158 = (((((((((((1,15),14,25),16),2),24),18),((3,(20,26)),19),11,12,17),23),(21,22)),5),(((((4,13),8),10),9),7),6);
	TREE PAUP_159 = (((((((((((((1,15),14,25),16),2),24),18),((3,(20,26)),19),11,12,17),4,13),8),10),((21,22),23)),5),6,(7,9));
	TREE PAUP_160 = ((((((((((((1,15),14,25),16),2),24),18),(((3,26),20),19),11,12,17),23),(21,22)),(((4,13),8),10)),5),6,(7,9));
	TREE PAUP_161 = ((((((((((1,15),14,25),16),2),24),18),((3,(20,26)),19),11,12,17),21,22),23),(((((4,13),8),10),9),5,7),6);
	TREE PAUP_162 = (((((((((((1,15),14,25),16),2),24),18),((3,(20,26)),19),11,12,17),21,22),23),9),(((((4,13),8),10),5),7),6);
	TREE PAUP_163 = (((((((((((((1,15),14,25),16),2),24),18),((3,(20,26)),19),11,12,17),4,13),8),10),5),7,9),6,((21,22),23));
	TREE PAUP_164 = ((((((((((((1,15),14,25),16),2),24),18),((3,(20,26)),19),11,12,17),21,22),23),(((4,13),8),10)),9),(5,7),6);
	TREE PAUP_165 = (((((((((((1,15),14,25),16),2),24),18),((3,(20,26)),19),11,12,17),21,22),23),((((4,13),8),10),9)),(5,7),6);
	TREE PAUP_166 = ((((((((((((1,15),14,25),16),2),24),18),((3,(20,26)),19),11,12,17),4,13),8),10),((21,22),23)),(5,7,9),6);
	TREE PAUP_167 = (((((((((((((1,15),14,25),16),2),24),18),((3,(20,26)),19),11,12,17),4,13),8),10),9),7),(5,((21,22),23)),6);
	TREE PAUP_168 = (((((((((((((1,25),14,15),16),2),24),18),((3,(20,26)),19),11,12,17),4,13),8),10),9),5,7),6,((21,22),23));
	TREE PAUP_169 = (((((((((((((1,25),14,15),16),2),24),18),((3,(20,26)),19),11,12,17),4,13),8),10),5),7),6,(9,((21,22),23)));
	TREE PAUP_170 = (((((((((((((1,25),14,15),16),2),24),18),((3,(20,26)),19),11,12,17),4,13),8),10),((21,22),23)),9),(5,7),6);
	TREE PAUP_171 = (((((((((((((1,25),14,15),16),2),24),18),((3,(20,26)),19),11,12,17),4,13),8),10),9),((21,22),23)),(5,7),6);
	TREE PAUP_172 = (((((((((((((1,15),14,25),16),24),2),18),((3,(20,26)),19),11,12,17),4,13),8),10),5),7),6,(9,((21,22),23)));
	TREE PAUP_173 = (((((((((((((1,15),14,25),16),24),2),18),((3,(20,26)),19),11,12,17),4,13),8),10),9),5,7),6,((21,22),23));
	TREE PAUP_174 = (((((((((((((1,15),14,25),16),24),2),18),((3,(20,26)),19),11,12,17),4,13),8),10),((21,22),23)),9),(5,7),6);
	TREE PAUP_175 = (((((((((((((1,15),14,25),16),24),2),18),((3,(20,26)),19),11,12,17),4,13),8),10),9),((21,22),23)),(5,7),6);
	TREE PAUP_176 = ((((((((((1,15),14,25),16),2),24),18),((3,(20,26)),19),11,12,17),23),(21,22)),(((((4,13),8),10),9),5,7),6);
	TREE PAUP_177 = ((((((((((1,15),14,25),16),24),2),18),(((3,26),20),19),11,12,17),23),(21,22)),(((((4,13),8),10),9),5,7),6);
	TREE PAUP_178 = ((((((((((1,25),14,15),16),2),24),18),(((3,26),20),19),11,12,17),23),(21,22)),(((((4,13),8),10),9),5,7),6);
	TREE PAUP_179 = ((((((((((1,15),14,25),16),2),24),18),(((3,26),20),19),11,12,17),23),(21,22)),(((((4,13),8),10),5),7,9),6);
	TREE PAUP_180 = ((((((((((((1,25),14,15),16),2),24),18),(((3,26),20),19),11,12,17),23),(21,22)),(((4,13),8),10)),9),(5,7),6);
	TREE PAUP_181 = ((((((((((((1,15),14,25),16),24),2),18),(((3,26),20),19),11,12,17),23),(21,22)),(((4,13),8),10)),9),(5,7),6);
	TREE PAUP_182 = (((((((((((1,25),14,15),16),2),24),18),(((3,26),20),19),11,12,17),23),(21,22)),((((4,13),8),10),9)),(5,7),6);
	TREE PAUP_183 = (((((((((((1,15),14,25),16),24),2),18),(((3,26),20),19),11,12,17),23),(21,22)),((((4,13),8),10),9)),(5,7),6);
	TREE PAUP_184 = (((((((((((1,15),14,25),16),2),24),18),(((3,26),20),19),11,12,17),23),(21,22)),(((4,13),8),10)),(5,7,9),6);
	TREE PAUP_185 = (((((((((((1,15),14,25),16),2),24),18),(((3,26),20),19),11,12,17),23),(21,22)),5),(((((4,13),8),10),9),7),6);
	TREE PAUP_186 = (((((((((((1,15),14,25),16),2),24),18),(((3,26),20),19),11,12,17),21,22),23),9),(((((4,13),8),10),5),7),6);
	TREE PAUP_187 = ((((((((((1,15),14,25),16),2),24),18),(((3,26),20),19),11,12,17),21,22),23),(((((4,13),8),10),9),5,7),6);
	TREE PAUP_188 = (((((((((((((1,15),14,25),16),2),24),18),(((3,26),20),19),11,12,17),4,13),8),10),5),7,9),6,((21,22),23));
	TREE PAUP_189 = (((((((((((((1,15),14,25),16),2),24),18),(((3,26),20),19),11,12,17),4,13),8),10),((21,22),23)),5),6,(7,9));
	TREE PAUP_190 = ((((((((((((1,15),14,25),16),2),24),18),(((3,26),20),19),11,12,17),21,22),23),(((4,13),8),10)),9),(5,7),6);
	TREE PAUP_191 = (((((((((((1,15),14,25),16),2),24),18),(((3,26),20),19),11,12,17),21,22),23),((((4,13),8),10),9)),(5,7),6);
	TREE PAUP_192 = ((((((((((((1,15),14,25),16),2),24),18),(((3,26),20),19),11,12,17),4,13),8),10),((21,22),23)),(5,7,9),6);
	TREE PAUP_193 = (((((((((((((1,15),14,25),16),2),24),18),(((3,26),20),19),11,12,17),4,13),8),10),9),7),(5,((21,22),23)),6);
	TREE PAUP_194 = (((((((((((((1,25),14,15),16),2),24),18),(((3,26),20),19),11,12,17),4,13),8),10),5),7),6,(9,((21,22),23)));
	TREE PAUP_195 = (((((((((((((1,25),14,15),16),2),24),18),(((3,26),20),19),11,12,17),4,13),8),10),9),5,7),6,((21,22),23));
	TREE PAUP_196 = (((((((((((((1,25),14,15),16),2),24),18),(((3,26),20),19),11,12,17),4,13),8),10),((21,22),23)),9),(5,7),6);
	TREE PAUP_197 = (((((((((((((1,25),14,15),16),2),24),18),(((3,26),20),19),11,12,17),4,13),8),10),9),((21,22),23)),(5,7),6);
	TREE PAUP_198 = (((((((((((((1,15),14,25),16),24),2),18),(((3,26),20),19),11,12,17),4,13),8),10),9),5,7),6,((21,22),23));
	TREE PAUP_199 = (((((((((((((1,15),14,25),16),24),2),18),(((3,26),20),19),11,12,17),4,13),8),10),5),7),6,(9,((21,22),23)));
	TREE PAUP_200 = (((((((((((1,15),14,25),16),2),24),18),(((3,26),20),19),11,12,17),23),(21,22)),9),(((((4,13),8),10),5),7),6);
	TREE PAUP_201 = (((((((((((((1,15),14,25),16),24),2),18),(((3,26),20),19),11,12,17),4,13),8),10),((21,22),23)),9),(5,7),6);
	TREE PAUP_202 = (((((((((((((1,15),14,25),16),24),2),18),(((3,26),20),19),11,12,17),4,13),8),10),9),((21,22),23)),(5,7),6);
	TREE PAUP_203 = (((((((((((1,15),14,25),16),2),24),18),((3,(20,26)),19),11,12,17),23),(21,22)),9),(((((4,13),8),10),5),7),6);
	TREE PAUP_204 = ((((((((((((1,15),14,25),16),2),24),18),((3,(20,26)),19),11,12,17),23),(21,22)),(((4,13),8),10)),9),(5,7),6);
	TREE PAUP_205 = (((((((((((1,15),14,25),16),2),24),18),((3,(20,26)),19),11,12,17),23),(21,22)),((((4,13),8),10),9)),(5,7),6);
	TREE PAUP_206 = (((((((((((((1,15),14,25),16),2),24),18),((3,(20,26)),19),11,12,17),4,13),8),10),9),5,7),6,((21,22),23));
	TREE PAUP_207 = (((((((((((((1,15),14,25),16),2),24),18),((3,(20,26)),19),11,12,17),4,13),8),10),5),7),6,(9,((21,22),23)));
	TREE PAUP_208 = (((((((((((((1,15),14,25),16),2),24),18),((3,(20,26)),19),11,12,17),4,13),8),10),((21,22),23)),9),(5,7),6);
	TREE PAUP_209 = (((((((((((((1,15),14,25),16),2),24),18),((3,(20,26)),19),11,12,17),4,13),8),10),9),((21,22),23)),(5,7),6);
	TREE PAUP_210 = ((((((((((1,15),14,25),16),2),24),18),(((3,26),20),19),11,12,17),23),(21,22)),(((((4,13),8),10),9),5,7),6);
	TREE PAUP_211 = ((((((((((((1,15),14,25),16),2),24),18),(((3,26),20),19),11,12,17),23),(21,22)),(((4,13),8),10)),9),(5,7),6);
	TREE PAUP_212 = (((((((((((1,15),14,25),16),2),24),18),(((3,26),20),19),11,12,17),23),(21,22)),((((4,13),8),10),9)),(5,7),6);
	TREE PAUP_213 = (((((((((((((1,15),14,25),16),2),24),18),(((3,26),20),19),11,12,17),4,13),8),10),5),7),6,(9,((21,22),23)));
	TREE PAUP_214 = (((((((((((((1,15),14,25),16),2),24),18),(((3,26),20),19),11,12,17),4,13),8),10),9),5,7),6,((21,22),23));
	TREE PAUP_215 = (((((((((((((1,15),14,25),16),2),24),18),(((3,26),20),19),11,12,17),4,13),8),10),((21,22),23)),9),(5,7),6);
	TREE PAUP_216 = (((((((((((((1,15),14,25),16),2),24),18),(((3,26),20),19),11,12,17),4,13),8),10),9),((21,22),23)),(5,7),6);

END;


BEGIN ASSUMPTIONS;
	TYPESET * UNTITLED   =  irrev:  1 -  25;

END;

BEGIN MESQUITECHARMODELS;
	ProbModelSet * UNTITLED   =  'Mk1 (est.)':  1 -  25;
END;

Begin MESQUITE;
		MESQUITESCRIPTVERSION 2;
		TITLE AUTO;
		tell ProjectCoordinator;
		timeSaved 1385960057238;
		getEmployee #mesquite.minimal.ManageTaxa.ManageTaxa;
		tell It;
			setID 0 8557514742685775141;
		endTell;
		getEmployee #mesquite.charMatrices.ManageCharacters.ManageCharacters;
		tell It;
			setID 0 5463711864414779557;
			mqVersion 275;
			checksumv 0 3 2925382226 null  getNumChars 25 numChars 25 getNumTaxa 26 numTaxa 26   short true   bits 3   states 3   sumSquaresStatesOnly 1339.0 sumSquares 1339.0 longCompressibleToShort false usingShortMatrix true   NumFiles 1 NumMatrices 1;
			mqVersion;
		endTell;
		getWindow;
		tell It;
			suppress;
			setResourcesState true false 97;
			setPopoutState 400;
			setExplanationSize 0;
			setAnnotationSize 0;
			setFontIncAnnot 0;
			setFontIncExp 0;
			setSize 700 464;
			setLocation 8 22;
			setFont SanSerif;
			setFontSize 14;
			getToolPalette;
			tell It;
			endTell;
			setActive;
			desuppress;
		endTell;
		endTell;
end;
