# Supplementary material for: Variation and Variability in Skeletal Ossification of the Gray Short-tailed Opossum, Monodelphis domestica
Source: Integr Org Biol. 2024 Jul 3;6(1):obae024. doi: 10.1093/iob/obae024 (PMC11305135; doi:10.1093/iob/obae024)
Supplement: obae024_Supplemental_File [file obae024_supplemental_file.zip › OSA_Nexus/OSA_Nexus/Monodelphis_OSA_Forelimb_ImmatureOut.nex]

#NEXUS

BEGIN TAXA;
	TITLE Semaphoronts;
	DIMENSIONS NTAX=13;
	TAXLABELS
		0b1a 5b 7b8a 9a19b10a11a11b13a15a15b15d15e15f15g116a17b 20a21b HypoMature 9a2 1b1d2c2d3a3b3cday34a 7a day78c day6 7c8b day8 
	;
END;
BEGIN CHARACTERS;
	TITLE  Event_Matrix;
	DIMENSIONS  NCHAR=33;
	FORMAT DATATYPE = STANDARD GAP = - MISSING = ? SYMBOLS = "  0 1";
	CHARSTATELABELS 
		1 Scapula, 2 Clavicle, 3 Humerus, 4 Radius, 5 Ulna, 6 Radiale, 7 Intermedium, 8 Ulnare, 9 Pisiform, 10 Centrale, 11 Dist_Carp_1, 12 Dist_Carp_2, 13 Dist_Carp_3, 14 Dist_Carp_4, 15 MetaCarp_1, 16 MetaCarp_2, 17 MetaCarp_3, 18 MetaCarp_4, 19 MetaCarp_5, 20 Digit_1_Phalanx_1, 21 Digit_1_Phalanx_2, 22 Digit_2_Phalanx_1, 23 Digit_2_Phalanx_2, 24 Digit_2_Phalanx_3, 25 Digit_3_Phalanx_1, 26 Digit_3_Phalanx_2, 27 Digit_3_Phalanx_3, 28 Digit_4_Phalanx_1, 29 Digit_4_Phalanx_2, 30 Digit_4_Phalanx_3, 31 Digit_5_Phalanx_1, 32 Digit_5_Phalanx_2, 33 Digit_5_Phalanx_3 ; 
	MATRIX
	0b1a0bCT                                     000000000000000000000000000000000
	5b                                           111110000000000111001001111101001
	7b8a                                         111110000000000111001111111111001
	9a19b10a11a11b13a15a15b15d15e15f15g116a17b   111110000000001111111111111111111
	20a21b                                       111110000000011111111111111111111
	HypoMature                                   111111111111111111111111111111111
	9a2                                          111110000000001111111111111111001
	1b1d2c2d3a3b3cday34a                         111110000000000000001001001001001
	7a                                           111110000000000111011111111111000
	day78c                                       111110000000000111001001001001001
	day6                                         111110000000000000000000000000000
	7c8b                                         111110000000000111011111111111001
	day8                                         111110000000000111001111111111011
;
END;
BEGIN ASSUMPTIONS;
	TYPESET * UNTITLED   =  irrev:  1 -  33;

END;
BEGIN TREES;
	Title 'Trees from "MonodelphisNoCT_OSA_Fore_JuvOut.tre"';
	LINK Taxa = Semaphoronts;
	TRANSLATE
		1 0b1a,
		2 5b,
		3 7b8a,
		4 9a19b10a11a11b13a15a15b15d15e15f15g116a17b,
		5 20a21b,
		6 HypoMature,
		7 9a2,
		8 1b1d2c2d3a3b3cday34a,
		9 7a,
		10 day78c,
		11 day6,
		12 7c8b,
		13 day8;
	TREE PAUP_1 = (1,((((2,((3,(((4,(5,6)),7),12),13),9)),10),8),11));
	TREE PAUP_2 = (1,((((2,((3,13),((((4,(5,6)),7),12),9))),10),8),11));
END;
