# Supplementary material for: Variation and Variability in Skeletal Ossification of the Gray Short-tailed Opossum, Monodelphis domestica
Source: Integr Org Biol. 2024 Jul 3;6(1):obae024. doi: 10.1093/iob/obae024 (PMC11305135; doi:10.1093/iob/obae024)
Supplement: obae024_Supplemental_File [file obae024_supplemental_file.zip › OSA_Nexus/OSA_Nexus/Monodelphis_OSA_Hindlimb_ImmatureOut.nex]

#NEXUS

BEGIN TAXA;
	TITLE Semaphoronts;
	DIMENSIONS NTAX=17;
	TAXLABELS
		0b1a1b1d2c2d3a 5b7aday7 7b8b 11a 15a15b15d15g116a17b20a HypoMature 9a19b10a11b 15e 15f 21b 3c7c8aday89a2 13a day3 3b day6 8c 4a 
	;
END;
BEGIN CHARACTERS;
	TITLE  Event_Matrix;
	DIMENSIONS  NCHAR=34;
	FORMAT DATATYPE = STANDARD GAP = - MISSING = ? SYMBOLS = "  0 1";
	CHARSTATELABELS 
		1 Ilium, 2 Ischium, 3 Pubis, 4 Epipubis, 5 Femur, 6 Tibia, 7 Fibula, 8 Tibiale, 9 Intermedium, 10 Fibulare, 11 Centrale, 12 Dist_Tarsal_1, 13 Dist_Tarsal_2, 14 Dist_Tarsal_3, 15 Dist_Tarsal_4, 16 MetaTarsal_1, 17 MetaTarsal_2, 18 MetaTarsal_3, 19 MetaTarsal_4, 20 MetaTarsal_5, 21 Digit_1_Phalanx_1, 22 Digit_1_Phalanx_2, 23 Digit_2_Phalanx_1, 24 Digit_2_Phalanx_2, 25 Digit_2_Phalanx_3, 26 Digit_3_Phalanx_1, 27 Digit_3_Phalanx_2, 28 Digit_3_Phalanx_3, 29 Digit_4_Phalanx_1, 30 Digit_4_Phalanx_2, 31 Digit_4_Phalanx_3, 32 Digit_5_Phalanx_1, 33 Digit_5_Phalanx_2, 34 Digit_5_Phalanx_3 ; 
	MATRIX
	0b1a1b1d2c2d3a          0000000000000000000000000000000000
	5b7aday7                1000111000000000000000000000000000
	7b8b                    1000111000000000000000001001001001
	11a                     110011100000000000000?001001001001
	15a15b15d15g116a17b20a  1111111000000001111111111111111111
	HypoMature              1111111111111111111111111111111111
	9a19b10a11b             1100111000000000000001001001001001
	15e                     11111110000000001111??001001001001
	15f                     1111111000000001111101011011011011
	21b                     1111111001000001111111111111111111
	3c7c8aday89a2           1000111000000000000001001001001001
	13a                     1111111000000001111111001001001011
	day3                    0000000000000000000001001001001001
	3b                      ???????000000000000000000000000000
	day6                    000011????????????????????????????
	8c                      1000111000000000011001001001001001
	4a                      0000111000000000000000000000000000
;
END;
BEGIN ASSUMPTIONS;
	TYPESET * UNTITLED   =  irrev:  1 -  34;

END;
BEGIN TREES;
	Title 'Trees from "MonodelphisNoCT_OSA_Hind_JuvOut.tre"';
	LINK Taxa = Semaphoronts;
	TRANSLATE
		1 0b1a1b1d2c2d3a,
		2 5b7aday7,
		3 7b8b,
		4 11a,
		5 15a15b15d15g116a17b20a,
		6 HypoMature,
		7 9a19b10a11b,
		8 15e,
		9 15f,
		10 21b,
		11 3c7c8aday89a2,
		12 13a,
		13 day3,
		14 3b,
		15 day6,
		16 8c,
		17 4a;
	TREE PAUP_1 = (1,((2,(3,((4,7),(((((5,(6,10)),9),12),8),16),11)),14),15,17),13);
	TREE PAUP_2 = (1,(2,(3,((4,7),(((((5,(6,10)),9),12),8),16),11)),14,15,17),13);
	TREE PAUP_3 = (1,(2,14,15,17),((3,((4,7),(((((5,(6,10)),9),12),8),16),11)),13));
	TREE PAUP_4 = (1,((2,(3,((4,7),(((((5,(6,10)),9),12),8),16),11))),14,15,17),13);
	TREE PAUP_5 = (1,(2,(3,((4,7),(((((5,(6,10)),9),12),8),16),11))),13,14,15,17);
	TREE PAUP_6 = (1,((2,(3,((4,7),(((((5,(6,10)),9),12),8),16),11))),15,17),13,14);
	TREE PAUP_7 = (1,2,((3,((4,7),(((((5,(6,10)),9),12),8),16),11)),13),14,15,17);
	TREE PAUP_8 = (1,(2,14,17),(((3,((4,7),(((((5,(6,10)),9),12),8),16),11)),15),13));
	TREE PAUP_9 = (1,(2,15,17),((3,((4,7),(((((5,(6,10)),9),12),8),16),11)),13),14);
	TREE PAUP_10 = (1,2,(((3,((4,7),(((((5,(6,10)),9),12),8),16),11)),15),13),14,17);
	TREE PAUP_11 = (1,(2,17),(((3,((4,7),(((((5,(6,10)),9),12),8),16),11)),15),13),14);
END;
