# Supplementary material for: Variation and Variability in Skeletal Ossification of the Gray Short-tailed Opossum, Monodelphis domestica
Source: Integr Org Biol. 2024 Jul 3;6(1):obae024. doi: 10.1093/iob/obae024 (PMC11305135; doi:10.1093/iob/obae024)
Supplement: obae024_Supplemental_File [file obae024_supplemental_file.zip › OSA_Nexus/OSA_Nexus/Monodelphis_OSA_Hindlimb_MatureOut.nex]

#NEXUS

BEGIN TAXA;
	TITLE Semaphoronts;
	DIMENSIONS NTAX=17;
	TAXLABELS
		0b1a1b1d2c2d3a 5b7aday7 7b8b 11a 15a15b15d15g116a17b20a HypoMature 9a19b10a11b 15e 15f 21b 3c7c8aday89a2 13a day3 3b day6 8c 4a 
	;
END;
BEGIN CHARACTERS;
	TITLE  Event_Matrix;
	DIMENSIONS  NCHAR=34;
	FORMAT DATATYPE = STANDARD GAP = - MISSING = ? SYMBOLS = "  0 1";
	CHARSTATELABELS 
		1 Ilium, 2 Ischium, 3 Pubis, 4 Epipubis, 5 Femur, 6 Tibia, 7 Fibula, 8 Tibiale, 9 Intermedium, 10 Fibulare, 11 Centrale, 12 Dist_Tarsal_1, 13 Dist_Tarsal_2, 14 Dist_Tarsal_3, 15 Dist_Tarsal_4, 16 MetaTarsal_1, 17 MetaTarsal_2, 18 MetaTarsal_3, 19 MetaTarsal_4, 20 MetaTarsal_5, 21 Digit_1_Phalanx_1, 22 Digit_1_Phalanx_2, 23 Digit_2_Phalanx_1, 24 Digit_2_Phalanx_2, 25 Digit_2_Phalanx_3, 26 Digit_3_Phalanx_1, 27 Digit_3_Phalanx_2, 28 Digit_3_Phalanx_3, 29 Digit_4_Phalanx_1, 30 Digit_4_Phalanx_2, 31 Digit_4_Phalanx_3, 32 Digit_5_Phalanx_1, 33 Digit_5_Phalanx_2, 34 Digit_5_Phalanx_3 ; 
	MATRIX
	0b1a1b1d2c2d3a          1111111111111111111111111111111111
	5b7aday7                0111000111111111111111111111111111
	7b8b                    0111000111111111111111110110110110
	11a                     001100011111111111111?110110110110
	15a15b15d15g116a17b20a  0000000111111110000000000000000000
	HypoMature              0000000000000000000000000000000000
	9a19b10a11b             0011000111111111111110110110110110
	15e                     00000001111111110000??110110110110
	15f                     0000000111111110000010100100100100
	21b                     0000000110111110000000000000000000
	3c7c8aday89a2           0111000111111111111110110110110110
	13a                     0000000111111110000000110110110100
	day3                    1111111111111111111110110110110110
	3b                      ???????111111111111111111111111111
	day6                    111100????????????????????????????
	8c                      0111000111111111100110110110110110
	4a                      1111000111111111111111111111111111
;
END;
BEGIN ASSUMPTIONS;
	TYPESET * UNTITLED   =  irrev:  1 -  34;

END;
BEGIN TREES;
	Title 'Trees from "MonodelphisNoCT_OSA_Hind_MatOut.tre"';
	LINK Taxa = Semaphoronts;
	TRANSLATE
		1 0b1a1b1d2c2d3a,
		2 5b7aday7,
		3 7b8b,
		4 11a,
		5 15a15b15d15g116a17b20a,
		6 HypoMature,
		7 9a19b10a11b,
		8 15e,
		9 15f,
		10 21b,
		11 3c7c8aday89a2,
		12 13a,
		13 day3,
		14 3b,
		15 day6,
		16 8c,
		17 4a;
	TREE PAUP_1 = (((((((((((1,2,14,17),3),11,(13,15)),4,7),16),8),12),9),5),10),6);
	TREE PAUP_2 = ((((((((((((1,14,15,17),2),3),11,13),4,7),16),8),12),9),5),10),6);
	TREE PAUP_3 = ((((((((((((1,17),2,14),3),11,(13,15)),4,7),16),8),12),9),5),10),6);
	TREE PAUP_4 = ((((((((((((1,14,17),2),3),11,(13,15)),4,7),16),8),12),9),5),10),6);
	TREE PAUP_5 = (((((((((((1,2,14,15,17),3),11,13),4,7),16),8),12),9),5),10),6);
	TREE PAUP_6 = ((((((((((((1,15,17),2,14),3),11,13),4,7),16),8),12),9),5),10),6);
END;
